# Supplementary material for: Significance Analysis of Prognostic Signatures
Source: PLoS Comput Biol. 2013 Jan 24;9(1):e1002875. doi: 10.1371/journal.pcbi.1002875 (PMC3554539; doi:10.1371/journal.pcbi.1002875)
Supplement: Table S3 — This excel workbook presents the results of the SAPS analyses in breast cancer. The first column is the molsigdb gene set id. The second column is gene set size. The third column is the SAPSq-value. The fourth column is the SAPSscore. The fifth through seventh columns are the raw Ppure, Prandom, and Penrichment, respectively. The eighth through 10th columns are the q-values associated with the Ppure, Prandom, and Penrichment. The final column indicates the direction of the prognostic association. Each disease or disease subtype analysis is on one sheet of the workbook. (XLS) [file pcbi.1002875.s004.xls]

## Sheet: Global
	Size	SAPS_Q	SAPS_Score	P_pure	P_random	P_enrichment	Q_pure	Q_random	Q_enrichment	Direction
NADERI_BREAST_CANCER_PROGNOSIS_UP	34	0.0031	3	2.7e-09	0.0001	0.001	4.7e-06	0.015	0.0076	Poor
HAHTOLA_MYCOSIS_FUNGOIDES_DN	16	0.0031	-3	4.4e-09	0.0001	0.001	5.8e-06	0.015	0.0076	Good
VANTVEER_BREAST_CANCER_POOR_PROGNOSIS	44	0.0031	3	1.1e-08	0.0001	0.001	9.9e-06	0.015	0.0076	Poor
LU_TUMOR_VASCULATURE_DN	9	0.0031	-3	2.8e-08	0.0002	0.001	2.1e-05	0.028	0.0076	Good
MILICIC_FAMILIAL_ADENOMATOUS_POLYPOSIS_DN	9	0.0031	-3	4.3e-08	0.0003	0.001	2.9e-05	0.031	0.0076	Good
VANTVEER_BREAST_CANCER_METASTASIS_DN	100	0.0031	3	5e-08	0.0001	0.001	3e-05	0.015	0.0076	Poor
SEMBA_FHIT_TARGETS_DN	9	0.0031	3	7.5e-08	0.0003	0.001	4e-05	0.031	0.0076	Poor
BIOCARTA_IL2RB_PATHWAY	38	0.0031	-3	8.6e-08	0.0001	0.001	4.2e-05	0.015	0.0076	Good
SOTIRIOU_BREAST_CANCER_GRADE_1_VS_3_UP	150	0.0031	3	1e-07	0.0001	0.001	4.5e-05	0.015	0.0076	Poor
CELL_DIVISION	19	0.0031	3	1.3e-07	0.0008	0.001	5.3e-05	0.058	0.0076	Poor
DIRMEIER_LMP1_RESPONSE_LATE_DN	25	0.0031	-3	2e-07	0.0001	0.001	7.8e-05	0.015	0.0076	Good
MONTERO_THYROID_CANCER_POOR_SURVIVAL_UP	9	0.0031	3	2.6e-07	0.0009	0.001	8.8e-05	0.061	0.0076	Poor
SPINDLE_ORGANIZATION_AND_BIOGENESIS	9	0.0031	3	2.9e-07	0.001	0.001	9e-05	0.064	0.0076	Poor
AMUNDSON_GAMMA_RADIATION_RESPONSE	35	0.0031	3	5.7e-07	0.0002	0.001	0.00013	0.028	0.0076	Poor
REGULATION_OF_MULTICELLULAR_ORGANISMAL_PROCESS	130	0.0031	-3	5.7e-07	0.0001	0.001	0.00013	0.015	0.0076	Good
BORCZUK_MALIGNANT_MESOTHELIOMA_DN	100	0.0031	-3	6e-07	0.0001	0.001	0.00013	0.015	0.0076	Good
CELLULAR_CATION_HOMEOSTASIS	91	0.0031	-3	7.2e-07	0.0001	0.001	0.00015	0.015	0.0076	Good
REACTOME_CHEMOKINE_RECEPTORS_BIND_CHEMOKINES	51	0.0031	-3	1.1e-06	0.0001	0.001	0.00019	0.015	0.0076	Good
CELLULAR_HOMEOSTASIS	120	0.0031	-3	1.3e-06	0.0001	0.001	0.00021	0.015	0.0076	Good
GNF2_CBFB	26	0.0031	-3	1.5e-06	0.0006	0.001	0.00024	0.049	0.0076	Good
CATION_HOMEOSTASIS	94	0.0031	-3	1.6e-06	0.0001	0.001	0.00025	0.015	0.0076	Good
CHAUHAN_RESPONSE_TO_METHOXYESTRADIOL_DN	96	0.0031	-3	1.9e-06	0.0001	0.001	0.00029	0.015	0.0076	Good
BIOCARTA_KERATINOCYTE_PATHWAY	46	0.0031	-3	2.4e-06	0.0007	0.001	0.00032	0.055	0.0076	Good
WINTER_HYPOXIA_UP	75	0.0031	3	2.5e-06	0.0001	0.001	0.00032	0.015	0.0076	Poor
THEILGAARD_NEUTROPHIL_AT_SKIN_WOUND_DN	220	0.0031	-3	2.7e-06	0.0001	0.001	0.00033	0.015	0.0076	Good
ZHAN_MULTIPLE_MYELOMA_PR_UP	37	0.0031	3	3.2e-06	0.0008	0.001	0.00037	0.058	0.0076	Poor
LYSOSOME	56	0.0031	-3	3.4e-06	0.0001	0.001	0.00037	0.015	0.0076	Good
LYTIC_VACUOLE	56	0.0031	-3	3.4e-06	0.0001	0.001	0.00037	0.015	0.0076	Good
GEORGES_CELL_CYCLE_MIR192_TARGETS	57	0.0031	3	3.4e-06	0.0001	0.001	0.00037	0.015	0.0076	Poor
LEE_EARLY_T_LYMPHOCYTE_UP	81	0.0031	3	3.5e-06	0.0001	0.001	0.00037	0.015	0.0076	Poor
REGULATION_OF_MITOSIS	33	0.0031	3	3.9e-06	0.0008	0.001	0.00039	0.058	0.0076	Poor
FERRANDO_T_ALL_WITH_MLL_ENL_FUSION_UP	75	0.0031	-3	4.2e-06	0.0001	0.001	0.00041	0.015	0.0076	Good
GNF2_CENPE	36	0.0031	3	4.5e-06	0.0009	0.001	0.00042	0.061	0.0076	Poor
BENPORATH_PROLIFERATION	130	0.0031	3	4.6e-06	0.0001	0.001	0.00042	0.015	0.0076	Poor
KEGG_CYTOKINE_CYTOKINE_RECEPTOR_INTERACTION	240	0.0031	-3	6.5e-06	0.0001	0.001	0.00054	0.015	0.0076	Good
KOBAYASHI_EGFR_SIGNALING_24HR_DN	250	0.0031	3	7.2e-06	0.0001	0.001	0.00056	0.015	0.0076	Poor
CHROMOSOME_SEGREGATION	28	0.0031	3	7.3e-06	0.001	0.001	0.00056	0.064	0.0076	Poor
CHANG_CYCLING_GENES	38	0.0031	3	7.5e-06	0.001	0.001	0.00056	0.064	0.0076	Poor
NAKAYAMA_SOFT_TISSUE_TUMORS_PCA2_UP	87	0.0031	3	8.5e-06	0.0003	0.001	0.00058	0.031	0.0076	Poor
SU_TESTIS	76	0.0031	3	8.7e-06	0.0003	0.001	0.00059	0.031	0.0076	Poor
RUTELLA_RESPONSE_TO_HGF_VS_CSF2RB_AND_IL4_DN	240	0.0031	-3	9.2e-06	0.0001	0.001	0.0006	0.015	0.0076	Good
KEGG_HEMATOPOIETIC_CELL_LINEAGE	83	0.0031	-3	1e-05	0.0003	0.001	0.00064	0.031	0.0076	Good
GNF2_CCNA2	61	0.0031	3	1e-05	0.0003	0.001	0.00064	0.031	0.0076	Poor
AMUNDSON_POOR_SURVIVAL_AFTER_GAMMA_RADIATION_8G	84	0.0031	-3	1.4e-05	0.0003	0.001	0.00075	0.031	0.0076	Good
GNF2_CDC2	55	0.0031	3	1.5e-05	0.0003	0.001	0.00076	0.031	0.0076	Poor
WINNEPENNINCKX_MELANOMA_METASTASIS_UP	140	0.0031	3	1.6e-05	0.0001	0.001	0.0008	0.015	0.0076	Poor
SLEBOS_HEAD_AND_NECK_CANCER_WITH_HPV_UP	53	0.0031	3	1.8e-05	0.0003	0.001	0.00084	0.031	0.0076	Poor
TSAI_RESPONSE_TO_IONIZING_RADIATION	120	0.0031	-3	2.2e-05	0.0004	0.001	0.00098	0.04	0.0076	Good
GNF2_RRM1	81	0.0031	3	2.5e-05	0.0003	0.001	0.0011	0.031	0.0076	Poor
ROSTY_CERVICAL_CANCER_PROLIFERATION_CLUSTER	140	0.0031	3	2.5e-05	0.0005	0.001	0.0011	0.043	0.0076	Poor
REACTOME_TCR_SIGNALING	57	0.0031	-3	2.9e-05	0.0004	0.001	0.0011	0.04	0.0076	Good
MICROTUBULE_CYTOSKELETON	130	0.0031	3	3e-05	0.0006	0.001	0.0012	0.049	0.0076	Poor
SHEPARD_BMYB_TARGETS	52	0.0031	3	3.1e-05	0.0005	0.001	0.0012	0.043	0.0076	Poor
HEMOPOIESIS	69	0.0031	-3	3.1e-05	0.0005	0.001	0.0012	0.043	0.0076	Good
ODONNELL_TFRC_TARGETS_DN	100	0.0031	3	3.1e-05	0.0006	0.001	0.0012	0.049	0.0076	Poor
HOSHIDA_LIVER_CANCER_LATE_RECURRENCE_UP	54	0.0031	-3	3.2e-05	0.0005	0.001	0.0012	0.043	0.0076	Good
GRAHAM_CML_QUIESCENT_VS_NORMAL_QUIESCENT_UP	88	0.0031	3	3.3e-05	0.0005	0.001	0.0012	0.043	0.0076	Poor
ROSS_AML_WITH_CBFB_MYH11_FUSION	52	0.0031	-3	3.3e-05	0.0005	0.001	0.0012	0.043	0.0076	Good
GNF2_PCNA	61	0.0031	3	3.3e-05	0.0005	0.001	0.0012	0.043	0.0076	Poor
BEHAVIOR	140	0.0031	-3	3.4e-05	0.0008	0.001	0.0012	0.058	0.0076	Good
FURUKAWA_DUSP6_TARGETS_PCI35_DN	60	0.0031	3	3.7e-05	0.0005	0.001	0.0013	0.043	0.0076	Poor
RUIZ_TNC_TARGETS_DN	140	0.0031	3	3.7e-05	0.0009	0.001	0.0013	0.061	0.0076	Poor
CELL_ACTIVATION	64	0.0031	-3	3.8e-05	0.0007	0.001	0.0013	0.055	0.0076	Good
GNF2_CDC20	51	0.0031	3	4.2e-05	0.0008	0.001	0.0014	0.058	0.0076	Poor
WEST_ADRENOCORTICAL_TUMOR_MARKERS_UP	21	0.0031	3	2.6e-07	0.0011	0.001	8.8e-05	0.066	0.0076	Poor
KEGG_T_CELL_RECEPTOR_SIGNALING_PATHWAY	100	0.0031	-2.9	4.5e-05	0.0012	0.001	0.0014	0.066	0.0076	Good
CHIANG_LIVER_CANCER_SUBCLASS_PROLIFERATION_UP	120	0.0031	2.9	4.6e-05	0.0012	0.001	0.0015	0.066	0.0076	Poor
FARMER_BREAST_CANCER_CLUSTER_2	33	0.0031	2.9	1.1e-05	0.0013	0.001	0.00066	0.066	0.0076	Poor
GNF2_BUB1	25	0.0031	2.9	1.1e-05	0.0013	0.001	0.00066	0.066	0.0076	Poor
CHEMOKINE_RECEPTOR_BINDING	39	0.0031	-2.9	1.1e-05	0.0013	0.001	0.00066	0.066	0.0076	Good
RICKMAN_HEAD_AND_NECK_CANCER_D	32	0.0031	-2.9	1.1e-05	0.0013	0.001	0.00066	0.066	0.0076	Good
GNF2_HMMR	43	0.0031	2.9	1.2e-05	0.0013	0.001	0.00066	0.066	0.0076	Poor
SPINDLE	35	0.0031	2.9	1.2e-05	0.0013	0.001	0.00067	0.066	0.0076	Poor
ZHAN_MULTIPLE_MYELOMA_CD2_UP	35	0.0031	-2.9	1.2e-05	0.0013	0.001	0.00068	0.066	0.0076	Good
LINDSTEDT_DENDRITIC_CELL_MATURATION_B	47	0.0031	-2.9	1.3e-05	0.0013	0.001	0.00072	0.066	0.0076	Good
FUJII_YBX1_TARGETS_DN	120	0.0031	2.9	4.9e-05	0.0013	0.001	0.0015	0.066	0.0076	Poor
BIOCARTA_TOB1_PATHWAY	21	0.0031	-2.9	1.3e-06	0.0014	0.001	0.00021	0.068	0.0076	Good
JAK_STAT_CASCADE	26	0.0031	-2.9	1.5e-05	0.0014	0.001	0.00076	0.068	0.0076	Good
CYTOKINE_BINDING	42	0.0031	-2.9	1.6e-05	0.0014	0.001	0.00078	0.068	0.0076	Good
GNF2_ESPL1	35	0.0031	2.8	1.7e-05	0.0015	0.001	0.00082	0.072	0.0076	Poor
SABATES_COLORECTAL_ADENOMA_DN	220	0.0031	-2.8	6.8e-05	0.0015	0.001	0.0017	0.072	0.0076	Good
WINNEPENNINCKX_MELANOMA_METASTASIS_DN	37	0.0031	-2.8	2e-05	0.0016	0.001	0.0009	0.073	0.0076	Good
REACTOME_PD1_SIGNALING	25	0.0031	-2.8	2e-05	0.0016	0.001	0.00091	0.073	0.0076	Good
KEGG_LEUKOCYTE_TRANSENDOTHELIAL_MIGRATION	100	0.0031	-2.8	5.9e-05	0.0016	0.001	0.0016	0.073	0.0076	Good
ZHANG_RESPONSE_TO_IKK_INHIBITOR_AND_TNF_UP	180	0.0031	-2.8	6.7e-05	0.0016	0.001	0.0017	0.073	0.0076	Good
LOPEZ_MESOTELIOMA_SURVIVAL_TIME_UP	14	0.0031	2.7	2.2e-06	0.0018	0.001	0.0003	0.077	0.0076	Poor
VACUOLE	63	0.0031	-2.7	5.9e-05	0.0018	0.001	0.0016	0.077	0.0076	Good
KEGG_SYSTEMIC_LUPUS_ERYTHEMATOSUS	88	0.0031	-2.7	6e-05	0.0018	0.001	0.0016	0.077	0.0076	Good
FLOTHO_PEDIATRIC_ALL_THERAPY_RESPONSE_UP	52	0.0031	-2.7	6.2e-05	0.0018	0.001	0.0017	0.077	0.0076	Good
KEGG_CELL_ADHESION_MOLECULES_CAMS	120	0.0031	-2.7	6.6e-05	0.0018	0.001	0.0017	0.077	0.0076	Good
WHITEFORD_PEDIATRIC_CANCER_MARKERS	84	0.0031	2.7	6.7e-05	0.0018	0.001	0.0017	0.077	0.0076	Poor
NUCLEOPLASM	240	0.0031	2.7	7.3e-05	0.0018	0.0016	0.0018	0.077	0.012	Poor
CYTOKINESIS	17	0.0031	2.7	2.2e-06	0.0018	0.0019	0.0003	0.077	0.014	Poor
CHEMOKINE_ACTIVITY	38	0.0031	-2.7	2.3e-05	0.0019	0.001	0.001	0.08	0.0076	Good
BIOCARTA_TCR_PATHWAY	42	0.0031	-2.7	2.3e-05	0.0019	0.001	0.001	0.08	0.0076	Good
G_PROTEIN_COUPLED_RECEPTOR_BINDING	45	0.0031	-2.7	2.7e-05	0.0021	0.001	0.0011	0.085	0.0076	Good
DIRMEIER_LMP1_RESPONSE_EARLY	52	0.0031	-2.7	7e-05	0.0021	0.001	0.0017	0.085	0.0076	Good
CHIARETTI_ACUTE_LYMPHOBLASTIC_LEUKEMIA_ZAP70	66	0.0031	-2.7	7e-05	0.0021	0.001	0.0017	0.085	0.0076	Good
IMMUNE_SYSTEM_DEVELOPMENT	75	0.0031	-2.7	7.1e-05	0.0021	0.001	0.0018	0.085	0.0076	Good
MOLENAAR_TARGETS_OF_CCND1_AND_CDK4_DN	39	0.0031	2.7	2.8e-05	0.0022	0.001	0.0011	0.088	0.0076	Poor
SHIPP_DLBCL_VS_FOLLICULAR_LYMPHOMA_DN	45	0.0031	-2.6	3e-05	0.0023	0.001	0.0012	0.088	0.0076	Good
GRAHAM_CML_QUIESCENT_VS_NORMAL_QUIESCENT_DN	45	0.0031	-2.6	3e-05	0.0023	0.001	0.0012	0.088	0.0076	Good
REACTOME_GENERATION_OF_SECOND_MESSENGER_MOLECULES	33	0.0031	-2.6	3e-05	0.0023	0.001	0.0012	0.088	0.0076	Good
BIDUS_METASTASIS_DN	130	0.0031	-2.6	8.2e-05	0.0023	0.001	0.0019	0.088	0.0076	Good
GUTIERREZ_CHRONIC_LYMPHOCYTIC_LEUKEMIA_DN	55	0.0031	-2.6	5.5e-05	0.0016	0.0024	0.0016	0.073	0.016	Good
LEE_RECENT_THYMIC_EMIGRANT	99	0.0031	-2.6	2.1e-06	0.0001	0.0024	0.0003	0.015	0.016	Good
ODONNELL_TARGETS_OF_MYC_AND_TFRC_UP	68	0.0031	-2.6	7.9e-05	0.0024	0.001	0.0019	0.088	0.0076	Good
V$ETS_Q4	160	0.0031	-2.6	3.5e-05	0.0012	0.0024	0.0012	0.066	0.016	Good
GNF2_H2AFX	28	0.0031	2.6	3.7e-05	0.0025	0.001	0.0013	0.088	0.0076	Poor
WEST_ADRENOCORTICAL_CARCINOMA_VS_ADENOMA_DN	23	0.0031	-2.6	8.1e-06	0.0026	0.001	0.00057	0.088	0.0076	Good
REACTOME_CYCLIN_A1_ASSOCIATED_EVENTS_DURING_G2_M_TRANSITION	15	0.0031	2.6	8.1e-06	0.0026	0.001	0.00057	0.088	0.0076	Poor
WINTER_HYPOXIA_DN	43	0.0031	-2.6	4.1e-05	0.0026	0.001	0.0013	0.088	0.0076	Good
REACTOME_COSTIMULATION_BY_THE_CD28_FAMILY	63	0.0031	-2.6	8.3e-05	0.0026	0.001	0.0019	0.088	0.0076	Good
BIOCARTA_CSK_PATHWAY	24	0.0031	-2.6	1e-05	0.0027	0.001	0.00064	0.088	0.0076	Good
KEGG_PRIMARY_IMMUNODEFICIENCY	34	0.0031	-2.6	4.3e-05	0.0027	0.001	0.0014	0.088	0.0076	Good
GRAHAM_NORMAL_QUIESCENT_VS_NORMAL_DIVIDING_DN	86	0.0031	2.6	8.6e-05	0.0027	0.001	0.002	0.088	0.0076	Poor
LEUKOCYTE_ACTIVATION	59	0.0031	-2.6	9.1e-05	0.0027	0.001	0.0021	0.088	0.0076	Good
BIOCARTA_TCYTOTOXIC_PATHWAY	14	0.0031	-2.6	1.1e-05	0.0028	0.001	0.00066	0.088	0.0076	Good
GNF2_MKI67	25	0.0031	2.6	4.8e-05	0.0028	0.001	0.0015	0.088	0.0076	Poor
GNF2_FEN1	49	0.0031	2.6	4.9e-05	0.0028	0.001	0.0015	0.088	0.0076	Poor
DUNNE_TARGETS_OF_AML1_MTG8_FUSION_UP	43	0.0031	-2.6	5.3e-05	0.0028	0.001	0.0016	0.088	0.0076	Good
GNF2_BUB1B	46	0.0031	2.6	5.4e-05	0.0028	0.001	0.0016	0.088	0.0076	Poor
HEMATOPOIETIN_INTERFERON_CLASSD200_DOMAIN_CYTOKINE_RECEPTOR_ACTIVITY	29	0.0031	-2.6	5.5e-05	0.0028	0.001	0.0016	0.088	0.0076	Good
ST_TUMOR_NECROSIS_FACTOR_PATHWAY	28	0.0031	-2.6	6e-05	0.0028	0.001	0.0016	0.088	0.0076	Good
JAEGER_METASTASIS_UP	43	0.0031	2.6	6.1e-05	0.0028	0.001	0.0017	0.088	0.0076	Poor
LYMPHOCYTE_ACTIVATION	54	0.0031	-2.6	9.6e-05	0.0028	0.001	0.0021	0.088	0.0076	Good
BARRIER_CANCER_RELAPSE_NORMAL_SAMPLE_UP	33	0.0031	-2.5	6.6e-05	0.0029	0.001	0.0017	0.089	0.0076	Good
GARGALOVIC_RESPONSE_TO_OXIDIZED_PHOSPHOLIPIDS_TURQUOISE_DN	46	0.0031	2.5	6.7e-05	0.0029	0.001	0.0017	0.089	0.0076	Poor
GRAHAM_CML_DIVIDING_VS_NORMAL_QUIESCENT_DN	94	0.0031	-2.5	0.00011	0.0029	0.001	0.0023	0.089	0.0076	Good
GNF2_CASP8	25	0.0031	-2.5	6.9e-05	0.003	0.001	0.0017	0.089	0.0076	Good
LY_AGING_OLD_DN	47	0.0031	2.5	7.1e-05	0.003	0.001	0.0018	0.089	0.0076	Poor
TARTE_PLASMA_CELL_VS_B_LYMPHOCYTE_DN	38	0.0031	-2.5	7.2e-05	0.003	0.001	0.0018	0.089	0.0076	Good
CHEMNITZ_RESPONSE_TO_PROSTAGLANDIN_E2_UP	120	0.0031	2.5	0.0001	0.0031	0.001	0.0022	0.09	0.0076	Poor
ANTIGEN_BINDING	23	0.0031	-2.5	1.4e-05	0.0032	0.001	0.00074	0.09	0.0076	Good
GNF2_CKS1B	36	0.0031	2.5	7.9e-05	0.0032	0.001	0.0019	0.09	0.0076	Poor
GNF2_TYK2	32	0.0031	-2.5	8.1e-05	0.0032	0.001	0.0019	0.09	0.0076	Good
BIOCARTA_IL17_PATHWAY	17	0.0031	-2.5	1.4e-05	0.0033	0.001	0.00075	0.09	0.0076	Good
CYTOKINE_AND_CHEMOKINE_MEDIATED_SIGNALING_PATHWAY	19	0.0031	-2.5	1.4e-05	0.0033	0.0022	0.00075	0.09	0.015	Good
KEGG_ASTHMA	28	0.0031	-2.5	9.4e-05	0.0033	0.001	0.0021	0.09	0.0076	Good
GNF2_TTK	34	0.0031	2.5	9.7e-05	0.0033	0.001	0.0021	0.09	0.0076	Poor
TANG_SENESCENCE_TP53_TARGETS_DN	40	0.0031	2.5	9.7e-05	0.0033	0.001	0.0021	0.09	0.0076	Poor
SIG_BCR_SIGNALING_PATHWAY	45	0.0031	-2.5	9.9e-05	0.0033	0.001	0.0022	0.09	0.0076	Good
BIOCARTA_NO2IL12_PATHWAY	17	0.0031	-2.5	1.7e-05	0.0034	0.001	0.00082	0.092	0.0076	Good
HEMOPOIETIC_OR_LYMPHOID_ORGAN_DEVELOPMENT	71	0.0031	-2.5	0.00012	0.0034	0.001	0.0024	0.092	0.0076	Good
BIOCARTA_TCRA_PATHWAY	13	0.0031	-2.5	1.9e-05	0.0035	0.001	0.00089	0.093	0.0076	Good
JEON_SMAD6_TARGETS_DN	18	0.0031	2.5	1.9e-05	0.0035	0.001	0.0009	0.093	0.0076	Poor
HINATA_NFKB_TARGETS_KERATINOCYTE_UP	71	0.0031	-2.5	0.00012	0.0035	0.001	0.0025	0.093	0.0076	Good
BIOCARTA_IL10_PATHWAY	17	0.0031	-2.4	2e-05	0.0036	0.0023	0.00091	0.093	0.016	Good
LOCOMOTORY_BEHAVIOR	84	0.0031	-2.4	0.00013	0.0036	0.001	0.0025	0.093	0.0076	Good
GRAHAM_CML_DIVIDING_VS_NORMAL_QUIESCENT_UP	180	0.0031	2.4	0.00013	0.0036	0.001	0.0026	0.093	0.0076	Poor
GNF2_SMC4L1	76	0.0031	2.4	0.00013	0.0037	0.001	0.0026	0.094	0.0076	Poor
REACTOME_MITOTIC_PROMETAPHASE	81	0.0031	2.4	0.00015	0.004	0.001	0.0029	0.097	0.0076	Poor
REACTOME_IMMUNOREGULATORY_INTERACTIONS_BETWEEN_A_LYMPHOID_AND_A_NON_LYMPHOID_CELL	71	0.0031	-2.4	0.00016	0.0041	0.001	0.003	0.097	0.0076	Good
GRAHAM_NORMAL_QUIESCENT_VS_NORMAL_DIVIDING_UP	65	0.0031	-2.4	0.00017	0.0041	0.0023	0.003	0.097	0.016	Good
GNF2_CENPF	55	0.0031	2.4	0.00017	0.0041	0.001	0.0031	0.097	0.0076	Poor
POSITIVE_REGULATION_OF_CELLULAR_PROTEIN_METABOLIC_PROCESS	61	0.0031	-2.4	1.1e-05	0.0003	0.0044	0.00064	0.031	0.027	Good
M_PHASE	98	0.0031	2.3	0.00018	0.0046	0.001	0.0032	0.1	0.0076	Poor
TAKEDA_TARGETS_OF_NUP98_HOXA9_FUSION_6HR_UP	69	0.0031	-2.3	3.6e-06	0.0001	0.0047	0.00037	0.015	0.028	Good
CYTOSKELETAL_PART	210	0.0031	2.3	0.00019	0.0047	0.001	0.0032	0.1	0.0076	Poor
GNF2_PTPRC	60	0.0031	-2.3	0.00021	0.0053	0.001	0.0035	0.11	0.0076	Good
RHODES_UNDIFFERENTIATED_CANCER	59	0.0031	2.3	0.00023	0.0053	0.001	0.0037	0.11	0.0076	Poor
STEIN_ESR1_TARGETS	83	0.0031	2.3	0.00023	0.0054	0.001	0.0037	0.11	0.0076	Poor
GNF2_RFC4	57	0.0031	2.3	0.00023	0.0054	0.001	0.0038	0.11	0.0076	Poor
CYTOKINE_ACTIVITY	97	0.0031	-2.2	0.00024	0.0057	0.001	0.0039	0.11	0.0076	Good
BASSO_CD40_SIGNALING_DN	67	0.0031	-2.2	0.00025	0.006	0.001	0.0039	0.12	0.0076	Good
GNF2_ITGB2	55	0.0031	-2.2	0.00027	0.0062	0.001	0.0041	0.12	0.0076	Good
GNF2_CCNB2	52	0.0031	2.2	0.00027	0.0062	0.001	0.0041	0.12	0.0076	Poor
MITSIADES_RESPONSE_TO_APLIDIN_DN	250	0.0031	2.1	0.00028	0.0075	0.001	0.0043	0.13	0.0076	Poor
HELLER_HDAC_TARGETS_SILENCED_BY_METHYLATION_DN	240	0.0031	-2.1	0.00032	0.0088	0.001	0.0045	0.14	0.0076	Good
HELLER_SILENCED_BY_METHYLATION_UP	240	0.0031	-2	0.00038	0.011	0.001	0.0052	0.16	0.0076	Good
CAFFAREL_RESPONSE_TO_THC_24HR_5_DN	40	0.0045	2.5	0.0001	0.0035	0.001	0.0022	0.093	0.0076	Poor
NIKOLSKY_BREAST_CANCER_12Q13_Q21_AMPLICON	37	0.0045	2.4	0.00011	0.0037	0.001	0.0024	0.094	0.0076	Poor
GNF2_SMC2L1	29	0.0045	2.4	0.00012	0.0037	0.001	0.0024	0.094	0.0076	Poor
WU_APOPTOSIS_BY_CDKN1A_VIA_TP53	37	0.0045	2.4	0.00013	0.0038	0.001	0.0026	0.095	0.0076	Poor
GNF2_CKS2	45	0.0045	2.4	0.00013	0.0038	0.001	0.0026	0.095	0.0076	Poor
GNF2_RRM2	36	0.0045	2.4	0.00014	0.0039	0.001	0.0026	0.097	0.0076	Poor
CELL_CYCLE_PROCESS	170	0.0045	2.4	0.00015	0.0041	0.001	0.0028	0.097	0.0076	Poor
SHEPARD_CRUSH_AND_BURN_MUTANT_DN	130	0.0045	2.4	0.00013	0.0042	0.001	0.0025	0.098	0.0076	Poor
GILMORE_CORE_NFKB_PATHWAY	10	0.0045	-2.4	1.3e-06	0.0014	0.0042	0.00021	0.068	0.027	Good
REGULATION_OF_RESPONSE_TO_STIMULUS	49	0.0045	-2.4	9.3e-06	0.001	0.0043	0.0006	0.064	0.027	Good
RACCACAR_V$AML_Q6	150	0.0045	-2.4	0.00016	0.0043	0.0024	0.003	0.099	0.016	Good
BEIER_GLIOMA_STEM_CELL_DN	47	0.0045	-2.4	5.9e-05	0.0028	0.0043	0.0016	0.088	0.027	Good
VALK_AML_WITH_CEBPA	36	0.0045	-2.4	1.5e-09	0.0001	0.0044	4.7e-06	0.015	0.027	Good
HAHTOLA_SEZARY_SYNDROM_DN	42	0.0045	-2.4	0.00015	0.0044	0.001	0.0029	0.1	0.0076	Good
HENDRICKS_SMARCA4_TARGETS_DN	35	0.0045	-2.4	0.00016	0.0044	0.001	0.0029	0.1	0.0076	Good
REGULATION_OF_IMMUNE_RESPONSE	28	0.0045	-2.4	0.00016	0.0044	0.001	0.0029	0.1	0.0076	Good
DIRMEIER_LMP1_RESPONSE_LATE_UP	47	0.0045	-2.3	0.00017	0.0045	0.0023	0.003	0.1	0.016	Good
RECEPTOR_COMPLEX	46	0.0045	-2.3	0.00012	0.0038	0.0046	0.0024	0.095	0.028	Good
MICROTUBULE_CYTOSKELETON_ORGANIZATION_AND_BIOGENESIS	31	0.0045	2.3	0.00018	0.0047	0.0018	0.0032	0.1	0.013	Poor
NUCLEOPLASM_PART	180	0.0045	2.3	0.00018	0.0048	0.0035	0.0032	0.1	0.023	Poor
LI_WILMS_TUMOR_VS_FETAL_KIDNEY_1_DN	160	0.0045	2.3	0.00018	0.0048	0.001	0.0032	0.1	0.0076	Poor
GNF2_ATM	26	0.0045	-2.3	0.00019	0.0048	0.001	0.0032	0.1	0.0076	Good
BROWNE_HCMV_INFECTION_48HR_UP	180	0.0045	2.3	5.1e-05	0.0013	0.0051	0.0015	0.066	0.03	Poor
V$ETS1_B	160	0.0045	-2.3	3.1e-06	0.0001	0.0052	0.00036	0.015	0.031	Good
KUMAMOTO_RESPONSE_TO_NUTLIN_3A_DN	10	0.0045	2.3	4.6e-05	0.0052	0.001	0.0015	0.11	0.0076	Poor
MITOTIC_CELL_CYCLE	130	0.0045	2.3	0.00016	0.0053	0.001	0.0029	0.11	0.0076	Poor
GNF2_PAK2	27	0.0045	-2.3	0.0002	0.0053	0.001	0.0035	0.11	0.0076	Good
MORF_BUB1	50	0.0045	2.3	0.00022	0.0053	0.001	0.0035	0.11	0.0076	Poor
REACTOME_DOWNSTREAM_TCR_SIGNALING	42	0.0045	-2.3	0.00021	0.0054	0.001	0.0035	0.11	0.0076	Good
CHROMOSOMEPERICENTRIC_REGION	30	0.0045	2.3	0.00021	0.0054	0.001	0.0035	0.11	0.0076	Poor
GNF2_ICAM3	36	0.0045	-2.3	0.00021	0.0054	0.001	0.0035	0.11	0.0076	Good
FERREIRA_EWINGS_SARCOMA_UNSTABLE_VS_STABLE_UP	120	0.0045	2.3	0.00018	0.0056	0.001	0.0032	0.11	0.0076	Poor
LEE_EARLY_T_LYMPHOCYTE_DN	44	0.0045	-2.2	0.00023	0.0057	0.001	0.0038	0.11	0.0076	Good
IIZUKA_RECURRENT_LIVER_CANCER	10	0.0045	-2.2	5.3e-05	0.0058	0.001	0.0016	0.11	0.0076	Good
ION_HOMEOSTASIS	110	0.0045	-2.2	0.00022	0.0064	0.001	0.0036	0.12	0.0076	Good
TIEN_INTESTINE_PROBIOTICS_6HR_DN	170	0.0045	2.2	7e-05	0.0016	0.0066	0.0017	0.073	0.038	Poor
REACTOME_E2F_MEDIATED_REGULATION_OF_DNA_REPLICATION	31	0.0045	2.2	0.00026	0.0067	0.0056	0.0041	0.13	0.033	Poor
NATSUME_RESPONSE_TO_INTERFERON_BETA_UP	64	0.0045	-2.2	0.00028	0.0068	0.001	0.0043	0.13	0.0076	Good
GNF2_MCM4	50	0.0045	2.2	0.00029	0.0068	0.001	0.0043	0.13	0.0076	Poor
SHAFFER_IRF4_MULTIPLE_MYELOMA_PROGRAM	34	0.0045	-2.2	2.6e-06	0.0007	0.0068	0.00033	0.055	0.039	Good
POSITIVE_REGULATION_OF_PROTEIN_METABOLIC_PROCESS	63	0.0045	-2.2	5.1e-05	0.0014	0.007	0.0015	0.068	0.039	Good
MARZEC_IL2_SIGNALING_UP	100	0.0045	-2.1	0.00025	0.0071	0.0022	0.004	0.13	0.015	Good
POSITIVE_REGULATION_OF_IMMUNE_SYSTEM_PROCESS	44	0.0045	-2.1	0.00028	0.0072	0.001	0.0043	0.13	0.0076	Good
TIEN_INTESTINE_PROBIOTICS_6HR_UP	51	0.0045	-2.1	0.0003	0.0072	0.001	0.0044	0.13	0.0076	Good
HOLLMAN_APOPTOSIS_VIA_CD40_UP	200	0.0045	-2.1	0.00027	0.0074	0.001	0.0042	0.13	0.0076	Good
PYEON_CANCER_HEAD_AND_NECK_VS_CERVICAL_UP	140	0.0045	2.1	0.00027	0.0074	0.001	0.0042	0.13	0.0076	Poor
CASORELLI_ACUTE_PROMYELOCYTIC_LEUKEMIA_UP	170	0.0045	-2.1	0.00028	0.0075	0.001	0.0043	0.13	0.0076	Good
KANG_DOXORUBICIN_RESISTANCE_UP	54	0.0045	2.1	0.00032	0.0075	0.001	0.0045	0.13	0.0076	Poor
GAURNIER_PSMD4_TARGETS	53	0.0045	-2.1	0.00033	0.008	0.001	0.0047	0.14	0.0076	Good
VANHARANTA_UTERINE_FIBROID_DN	65	0.0045	-2.1	0.00033	0.008	0.001	0.0047	0.14	0.0076	Good
WILCOX_PRESPONSE_TO_ROGESTERONE_UP	150	0.0045	2.1	0.00031	0.0083	0.001	0.0045	0.14	0.0076	Poor
KEGG_CHEMOKINE_SIGNALING_PATHWAY	170	0.0045	-2.1	0.00031	0.0086	0.001	0.0045	0.14	0.0076	Good
M_PHASE_OF_MITOTIC_CELL_CYCLE	72	0.0045	2.1	0.00035	0.0086	0.001	0.0049	0.14	0.0076	Poor
MISSIAGLIA_REGULATED_BY_METHYLATION_DN	94	0.0045	2.1	0.00037	0.0087	0.001	0.0051	0.14	0.0076	Poor
ROSS_ACUTE_MYELOID_LEUKEMIA_CBF	82	0.0045	-2.1	0.00037	0.0087	0.001	0.0051	0.14	0.0076	Good
KEGG_ACUTE_MYELOID_LEUKEMIA	57	0.0045	-2	0.00021	0.0052	0.009	0.0035	0.11	0.048	Good
KEGG_B_CELL_RECEPTOR_SIGNALING_PATHWAY	69	0.0045	-2	0.00041	0.0097	0.001	0.0054	0.15	0.0076	Good
MORF_NPM1	150	0.0045	-2	0.00043	0.011	0.001	0.0056	0.16	0.0076	Good
JAATINEN_HEMATOPOIETIC_STEM_CELL_DN	200	0.0045	-1.9	0.00042	0.012	0.001	0.0056	0.16	0.0076	Good
CELL_CYCLE_PHASE	150	0.0045	1.9	0.00045	0.012	0.001	0.0058	0.16	0.0076	Poor
REACTOME_METABOLISM_OF_PROTEINS	190	0.0045	-1.9	0.00046	0.012	0.001	0.0059	0.16	0.0076	Good
VERHAAK_AML_WITH_NPM1_MUTATED_DN	240	0.0045	-1.9	0.00048	0.014	0.001	0.0061	0.17	0.0076	Good
CAIRO_HEPATOBLASTOMA_UP	210	0.0045	1.9	0.0005	0.014	0.001	0.0062	0.17	0.0076	Poor
IMMUNE_RESPONSE	210	0.0045	-1.8	0.00057	0.015	0.001	0.0067	0.18	0.0076	Good
BIOCARTA_GRANULOCYTES_PATHWAY	14	0.0061	-2.4	2.7e-05	0.004	0.001	0.0011	0.097	0.0076	Good
INTERLEUKIN_RECEPTOR_ACTIVITY	17	0.0061	-2.4	2.8e-05	0.0041	0.001	0.0011	0.097	0.0076	Good
LIPID_RAFT	24	0.0061	-2.4	2.8e-05	0.0041	0.0021	0.0011	0.097	0.015	Good
SPINDLE_MICROTUBULE	15	0.0061	2.4	3.1e-05	0.0042	0.0036	0.0012	0.098	0.023	Poor
INTERLEUKIN_BINDING	22	0.0061	-2.4	3.1e-05	0.0042	0.001	0.0012	0.098	0.0076	Good
REACTOME_E2F_TRANSCRIPTIONAL_TARGETS_AT_G1_S	21	0.0061	2.3	4e-05	0.0046	0.0019	0.0013	0.1	0.014	Poor
BIOCARTA_IL12_PATHWAY	23	0.0061	-2.3	4.1e-05	0.0048	0.001	0.0013	0.1	0.0076	Good
LUI_THYROID_CANCER_CLUSTER_4	14	0.0061	-2.3	4.3e-05	0.0048	0.001	0.0014	0.1	0.0076	Good
GRAHAM_CML_DIVIDING_VS_NORMAL_DIVIDING_DN	10	0.0061	-2.2	5.3e-05	0.0058	0.0062	0.0016	0.11	0.036	Good
GUTIERREZ_MULTIPLE_MYELOMA_UP	3	0.0061	-2.2	2.8e-05	0.007	0.001	0.0011	0.13	0.0076	Good
BIOCARTA_BCR_PATHWAY	31	0.0061	-2.1	0.00029	0.0073	0.0068	0.0043	0.13	0.039	Good
GROWTH_FACTOR_BINDING	31	0.0061	-2.1	0.00029	0.0073	0.0022	0.0043	0.13	0.015	Good
GNF2_TPT1	37	0.0061	-2.1	0.0003	0.0076	0.001	0.0044	0.13	0.0076	Good
BIOCARTA_NKT_PATHWAY	27	0.0061	-2.1	0.00031	0.0079	0.001	0.0045	0.14	0.0076	Good
STEIN_ESRRA_TARGETS_RESPONSIVE_TO_ESTROGEN_DN	41	0.0061	2.1	0.00032	0.008	0.001	0.0045	0.14	0.0076	Poor
GEISS_RESPONSE_TO_DSRNA_UP	30	0.0061	-2.1	0.00033	0.0082	0.001	0.0046	0.14	0.0076	Good
KEGG_FC_EPSILON_RI_SIGNALING_PATHWAY	73	0.0061	-2	0.00045	0.011	0.001	0.0058	0.16	0.0076	Good
MORF_BUB1B	61	0.0061	2	0.00045	0.011	0.001	0.0058	0.16	0.0076	Poor
CROONQUIST_IL6_DEPRIVATION_DN	80	0.0061	2	0.00045	0.011	0.001	0.0058	0.16	0.0076	Poor
POSITIVE_REGULATION_OF_MULTICELLULAR_ORGANISMAL_PROCESS	56	0.0061	-2	0.00047	0.011	0.001	0.0059	0.16	0.0076	Good
MORF_JUND	57	0.0061	-2	0.00048	0.011	0.001	0.006	0.16	0.0076	Good
DAVICIONI_TARGETS_OF_PAX_FOXO1_FUSIONS_DN	67	0.0061	-2	8.3e-05	0.0026	0.011	0.0019	0.088	0.056	Good
SCIBETTA_KDM5B_TARGETS_DN	77	0.0061	1.9	0.00049	0.011	0.001	0.0061	0.16	0.0076	Poor
REGULATION_OF_IMMUNE_SYSTEM_PROCESS	57	0.0061	-1.9	0.00051	0.012	0.001	0.0062	0.16	0.0076	Good
MASSARWEH_RESPONSE_TO_ESTRADIOL	61	0.0061	-1.9	0.00054	0.012	0.001	0.0065	0.16	0.0076	Good
INFLAMMATORY_RESPONSE	120	0.0061	-1.9	0.0005	0.013	0.001	0.0062	0.17	0.0076	Good
REACTOME_TRANSLOCATION_OF_ZAP70_TO_IMMUNOLOGICAL_SYNAPSE	21	0.0079	-2.3	4.7e-05	0.0052	0.001	0.0015	0.11	0.0076	Good
GNF2_ZAP70	25	0.0079	-2.3	0.00021	0.0054	0.001	0.0035	0.11	0.0076	Good
REACTOME_COMPLEMENT_CASCADE	23	0.0079	-2.3	5e-05	0.0055	0.001	0.0015	0.11	0.0076	Good
MITOTIC_SPINDLE_ORGANIZATION_AND_BIOGENESIS	8	0.0079	2	8.6e-05	0.0092	0.001	0.002	0.15	0.0076	Poor
KEGG_HOMOLOGOUS_RECOMBINATION	27	0.0079	2	0.00037	0.0092	0.0036	0.0051	0.15	0.023	Poor
KLEIN_TARGETS_OF_BCR_ABL1_FUSION	31	0.0079	-2	0.00037	0.0092	0.001	0.0051	0.15	0.0076	Good
SMITH_LIVER_CANCER	31	0.0079	2	0.00028	0.0073	0.0095	0.0043	0.13	0.049	Poor
SMID_BREAST_CANCER_NORMAL_LIKE_DN	6	0.0079	2	0.00012	0.01	0.0038	0.0024	0.15	0.024	Poor
LOPEZ_MESOTHELIOMA_SURVIVAL_OVERALL_UP	7	0.0079	-2	0.00012	0.01	0.0086	0.0024	0.15	0.047	Good
ROETH_TERT_TARGETS_DN	7	0.0079	-2	0.00012	0.01	0.0021	0.0024	0.15	0.015	Good
REACTOME_PHOSPHORYLATION_OF_CD3_AND_TCR_ZETA_CHAINS	22	0.009	-2.2	5.7e-05	0.0062	0.001	0.0016	0.12	0.0076	Good
EXTERNAL_SIDE_OF_PLASMA_MEMBRANE	14	0.009	-2.2	5.9e-05	0.0066	0.001	0.0016	0.13	0.0076	Good
MYLLYKANGAS_AMPLIFICATION_HOT_SPOT_23	16	0.009	-2.2	2.1e-09	0.0001	0.0067	4.7e-06	0.015	0.039	Good
GNF2_SNRK	23	0.009	-2.2	6.3e-05	0.0068	0.001	0.0017	0.13	0.0076	Good
GNF2_CASP4	23	0.009	-2.2	6.5e-05	0.0068	0.001	0.0017	0.13	0.0076	Good
FINETTI_BREAST_CANCER_BASAL_VS_LUMINAL	15	0.009	2.2	6.7e-05	0.0068	0.001	0.0017	0.13	0.0076	Poor
BIOCARTA_MONOCYTE_PATHWAY	11	0.009	-2.2	7e-05	0.0069	0.001	0.0017	0.13	0.0076	Good
BIOCARTA_CTLA4_PATHWAY	21	0.009	-2.2	7.1e-05	0.0069	0.001	0.0018	0.13	0.0076	Good
POSITIVE_REGULATION_OF_CYTOKINE_BIOSYNTHETIC_PROCESS	21	0.009	-2.1	7.4e-05	0.0073	0.0022	0.0018	0.13	0.015	Good
LY_AGING_PREMATURE_DN	24	0.009	2.1	8.1e-05	0.0076	0.001	0.0019	0.13	0.0076	Poor
EHRLICH_ICF_SYNDROM_DN	12	0.009	-2.1	8.8e-05	0.008	0.0021	0.002	0.14	0.015	Good
TIAN_TNF_SIGNALING_VIA_NFKB	21	0.009	-2.1	8.9e-05	0.0081	0.001	0.002	0.14	0.0076	Good
BIOCARTA_TCAPOPTOSIS_PATHWAY	11	0.009	-2.1	9.3e-05	0.0083	0.001	0.0021	0.14	0.0076	Good
POSITIVE_REGULATION_OF_T_CELL_PROLIFERATION	12	0.009	-2.1	2e-05	0.0036	0.0086	0.0009	0.093	0.047	Good
BOYAULT_LIVER_CANCER_SUBCLASS_G5_DN	26	0.009	-2	0.00039	0.0098	0.001	0.0053	0.15	0.0076	Good
KEGG_NOD_LIKE_RECEPTOR_SIGNALING_PATHWAY	56	0.009	-1.9	0.00063	0.014	0.001	0.0073	0.17	0.0076	Good
MORF_TPT1	93	0.009	-1.8	0.00064	0.014	0.001	0.0073	0.17	0.0076	Good
MITOSIS	70	0.009	1.8	0.00066	0.014	0.001	0.0076	0.17	0.0076	Poor
CROONQUIST_NRAS_SIGNALING_DN	62	0.009	1.8	0.00068	0.014	0.001	0.0077	0.17	0.0076	Poor
CYTOKINE_PRODUCTION	61	0.009	-1.8	0.00074	0.016	0.0024	0.0083	0.18	0.016	Good
AMUNDSON_POOR_SURVIVAL_AFTER_GAMMA_RADIATION_2G	160	0.009	-1.8	7.5e-06	0.0001	0.016	0.00056	0.015	0.077	Good
POSITIVE_REGULATION_OF_SIGNAL_TRANSDUCTION	97	0.009	-1.8	0.00031	0.0073	0.016	0.0045	0.13	0.077	Good
FLECHNER_BIOPSY_KIDNEY_TRANSPLANT_REJECTED_VS_OK_UP	85	0.009	-1.8	0.00082	0.016	0.001	0.0089	0.19	0.0076	Good
LU_IL4_SIGNALING	57	0.009	-1.8	0.00082	0.016	0.001	0.0089	0.19	0.0076	Good
LINDSTEDT_DENDRITIC_CELL_MATURATION_A	53	0.009	-1.8	0.00084	0.017	0.001	0.0091	0.19	0.0076	Good
MORF_ESPL1	56	0.009	1.8	0.00085	0.017	0.001	0.0092	0.19	0.0076	Poor
SMID_BREAST_CANCER_LUMINAL_A_DN	18	0.0098	2.1	9.8e-05	0.0087	0.001	0.0022	0.14	0.0076	Poor
MOREIRA_RESPONSE_TO_TSA_DN	16	0.0098	-2.1	0.00011	0.0088	0.001	0.0023	0.14	0.0076	Good
BIOCARTA_LYM_PATHWAY	11	0.0098	-2	0.00011	0.0091	0.001	0.0024	0.15	0.0076	Good
BIOCARTA_IL2_PATHWAY	22	0.0098	-2	0.00012	0.0092	0.0089	0.0024	0.15	0.048	Good
REACTOME_INITIAL_TRIGGERING_OF_COMPLEMENT	16	0.0098	-2	0.00013	0.0098	0.001	0.0026	0.15	0.0076	Good
GNF2_HLA-C	45	0.0098	-2	0.0004	0.0099	0.001	0.0054	0.15	0.0076	Good
GNF2_CD97	36	0.0098	-2	0.0004	0.0099	0.001	0.0054	0.15	0.0076	Good
KALMA_E2F1_TARGETS	11	0.0098	2	0.00014	0.01	0.0018	0.0027	0.15	0.013	Poor
REACTOME_PECAM1_INTERACTIONS	12	0.0098	-2	0.00015	0.01	0.0089	0.0028	0.15	0.048	Good
GNF2_JAK1	27	0.0098	-2	0.00044	0.01	0.001	0.0057	0.15	0.0076	Good
LOPEZ_MESOTHELIOMA_SURVIVAL_UP	10	0.0098	-2	0.00016	0.01	0.001	0.0029	0.16	0.0076	Good
CAFFAREL_RESPONSE_TO_THC_24HR_3_DN	10	0.0098	2	0.00017	0.011	0.001	0.003	0.16	0.0076	Poor
REGULATION_OF_T_CELL_ACTIVATION	25	0.0098	-2	0.00046	0.011	0.001	0.0059	0.16	0.0076	Good
GNF2_GLTSCR2	30	0.0098	-2	0.00048	0.011	0.001	0.006	0.16	0.0076	Good
MITOTIC_CELL_CYCLE_CHECKPOINT	19	0.0098	2	0.00018	0.011	0.001	0.0032	0.16	0.0076	Poor
GNF2_PTPN6	45	0.0098	-2	0.00048	0.011	0.001	0.0061	0.16	0.0076	Good
BIOCARTA_LAIR_PATHWAY	17	0.0098	-2	0.00018	0.011	0.001	0.0032	0.16	0.0076	Good
NAKAMURA_CANCER_MICROENVIRONMENT_DN	42	0.0098	2	0.00051	0.011	0.001	0.0062	0.16	0.0076	Poor
ST_T_CELL_SIGNAL_TRANSDUCTION	42	0.0098	-2	0.00051	0.011	0.001	0.0062	0.16	0.0076	Good
BOQUEST_STEM_CELL_CULTURED_VS_FRESH_DN	31	0.0098	-1.9	0.00054	0.011	0.001	0.0065	0.16	0.0076	Good
BIOCARTA_IL7_PATHWAY	17	0.0098	-1.9	0.00019	0.011	0.001	0.0033	0.16	0.0076	Good
SARRIO_EPITHELIAL_MESENCHYMAL_TRANSITION_UP	15	0.0098	1.9	0.0002	0.011	0.001	0.0034	0.16	0.0076	Poor
BIOCARTA_TNFR2_PATHWAY	18	0.0098	-1.9	0.0002	0.012	0.0063	0.0034	0.16	0.037	Good
GNF2_LYN	26	0.0098	-1.9	0.00056	0.012	0.001	0.0067	0.16	0.0076	Good
GNF2_RAP1B	32	0.0098	-1.9	0.00058	0.012	0.001	0.0068	0.16	0.0076	Good
LEUKOCYTE_DIFFERENTIATION	34	0.0098	-1.9	4.8e-05	0.0028	0.012	0.0015	0.088	0.058	Good
FERRANDO_TAL1_NEIGHBORS	16	0.0098	-1.9	0.00021	0.012	0.001	0.0035	0.16	0.0076	Good
REGULATION_OF_LYMPHOCYTE_ACTIVATION	31	0.0098	-1.9	0.00059	0.012	0.001	0.0069	0.16	0.0076	Good
LIPASE_ACTIVITY	44	0.0098	-1.9	0.0006	0.012	0.0044	0.007	0.16	0.027	Good
GALI_TP53_TARGETS_APOPTOTIC_UP	8	0.011	-1.9	0.00016	0.012	0.002	0.0029	0.16	0.015	Good
BIOCARTA_SET_PATHWAY	10	0.011	-1.9	0.00022	0.012	0.0021	0.0036	0.16	0.015	Good
MATHEW_FANCONI_ANEMIA_GENES	8	0.011	1.9	0.00016	0.012	0.0019	0.003	0.16	0.014	Poor
BIOCARTA_TID_PATHWAY	18	0.011	-1.9	0.00023	0.012	0.001	0.0037	0.16	0.0076	Good
POSITIVE_REGULATION_OF_T_CELL_ACTIVATION	20	0.011	-1.9	0.00024	0.012	0.0093	0.0039	0.16	0.049	Good
BIOCARTA_CTL_PATHWAY	15	0.011	-1.9	0.00024	0.012	0.001	0.0039	0.16	0.0076	Good
FERRANDO_LYL1_NEIGHBORS	12	0.011	-1.9	0.00025	0.013	0.001	0.0039	0.16	0.0076	Good
LYMPHOCYTE_DIFFERENTIATION	23	0.011	-1.9	0.00028	0.013	0.0044	0.0043	0.17	0.027	Good
SCIAN_CELL_CYCLE_TARGETS_OF_TP53_AND_TP73_DN	22	0.011	1.9	0.00029	0.013	0.001	0.0043	0.17	0.0076	Poor
HISTONE_METHYLTRANSFERASE_ACTIVITY	11	0.011	1.9	3.2e-05	0.0042	0.013	0.0012	0.098	0.064	Poor
HAHTOLA_CTCL_PATHOGENESIS	12	0.011	-1.9	0.00029	0.013	0.0041	0.0043	0.17	0.026	Good
OXFORD_RALA_AND_RALB_TARGETS_UP	5	0.012	1.9	0.00014	0.012	0.001	0.0027	0.16	0.0076	Poor
ZERBINI_RESPONSE_TO_SULINDAC_DN	6	0.012	1.9	0.00015	0.012	0.013	0.0029	0.16	0.063	Poor
GNF2_IL2RB	43	0.012	-1.9	0.00069	0.013	0.001	0.0078	0.17	0.0076	Good
GNF2_FOS	35	0.012	-1.9	0.00071	0.014	0.001	0.0081	0.17	0.0076	Good
KEGG_INTESTINAL_IMMUNE_NETWORK_FOR_IGA_PRODUCTION	43	0.012	-1.9	0.00071	0.014	0.001	0.0081	0.17	0.0076	Good
GHO_ATF5_TARGETS_DN	15	0.012	1.9	7.8e-06	0.0026	0.014	0.00057	0.088	0.066	Poor
HASLINGER_B_CLL_WITH_MUTATED_VH_GENES	14	0.012	-1.9	0.00031	0.014	0.0021	0.0045	0.17	0.015	Good
GNF2_SELL	42	0.012	-1.9	0.00073	0.014	0.001	0.0082	0.17	0.0076	Good
T_CELL_ACTIVATION	39	0.012	-1.9	0.00074	0.014	0.001	0.0083	0.17	0.0076	Good
CHNG_MULTIPLE_MYELOMA_HYPERPLOID_UP	48	0.012	-1.8	0.0008	0.014	0.001	0.0088	0.17	0.0076	Good
REACTOME_RNA_POLYMERASE_I_PROMOTER_CLEARANCE	49	0.012	1.8	0.00081	0.014	0.001	0.0089	0.17	0.0076	Poor
KOKKINAKIS_METHIONINE_DEPRIVATION_96HR_DN	67	0.012	1.8	0.00018	0.0043	0.018	0.0032	0.099	0.08	Poor
GRABARCZYK_BCL11B_TARGETS_UP	63	0.012	-1.8	1.6e-05	0.0003	0.018	0.00081	0.031	0.08	Good
CHROMOSOME_CONDENSATION	8	0.013	1.9	0.00021	0.013	0.001	0.0035	0.17	0.0076	Poor
BIOCARTA_THELPER_PATHWAY	14	0.013	-1.9	0.00031	0.014	0.001	0.0045	0.17	0.0076	Good
FINAK_BREAST_CANCER_SDPP_SIGNATURE	22	0.013	-1.8	0.00035	0.015	0.002	0.0049	0.18	0.015	Good
REACTOME_APCDC20_MEDIATED_DEGRADATION_OF_CYCLIN_B	13	0.013	1.8	0.00036	0.015	0.0019	0.005	0.18	0.013	Poor
KINETOCHORE	24	0.013	1.8	0.00037	0.015	0.001	0.0051	0.18	0.0076	Poor
SA_MMP_CYTOKINE_CONNECTION	14	0.013	-1.8	0.00039	0.015	0.0042	0.0053	0.18	0.027	Good
SISTER_CHROMATID_SEGREGATION	16	0.013	1.8	0.00045	0.016	0.001	0.0058	0.18	0.0076	Poor
XU_HGF_SIGNALING_NOT_VIA_AKT1_48HR_DN	18	0.013	1.8	0.00045	0.016	0.001	0.0058	0.18	0.0076	Poor
FINETTI_BREAST_CANCER_KINOME_RED	14	0.013	1.8	0.00045	0.016	0.001	0.0058	0.18	0.0076	Poor
REGULATION_OF_CELL_CYCLE	160	0.013	1.6	0.00089	0.024	0.001	0.0095	0.23	0.0076	Poor
KEGG_CELL_CYCLE	120	0.015	1.7	0.00075	0.019	0.001	0.0084	0.21	0.0076	Poor
WIELAND_UP_BY_HBV_INFECTION	99	0.015	-1.7	0.001	0.02	0.001	0.011	0.21	0.0076	Good
MICROTUBULE_BASED_PROCESS	75	0.015	1.7	0.00041	0.0099	0.021	0.0055	0.15	0.09	Poor
KEGG_VIRAL_MYOCARDITIS	68	0.015	-1.7	0.0011	0.021	0.001	0.011	0.22	0.0076	Good
LINDSTEDT_DENDRITIC_CELL_MATURATION_D	58	0.015	-1.7	0.0011	0.021	0.001	0.011	0.22	0.0076	Good
V$ICSBP_Q6	160	0.015	-1.6	0.001	0.027	0.001	0.011	0.25	0.0076	Good
REGULATION_OF_DEFENSE_RESPONSE	15	0.016	-1.8	0.0005	0.016	0.015	0.0062	0.19	0.071	Good
MITOTIC_SISTER_CHROMATID_SEGREGATION	15	0.016	1.8	0.00052	0.017	0.001	0.0063	0.19	0.0076	Poor
LY_AGING_MIDDLE_DN	15	0.016	1.8	0.00054	0.017	0.001	0.0065	0.19	0.0076	Poor
POSITIVE_REGULATION_OF_LYMPHOCYTE_ACTIVATION	23	0.016	-1.8	0.00055	0.017	0.001	0.0065	0.19	0.0076	Good
GNF2_MYD88	57	0.016	-1.7	0.0011	0.022	0.001	0.011	0.22	0.0076	Good
GNF2_CD53	55	0.016	-1.7	0.0011	0.022	0.001	0.011	0.22	0.0076	Good
BIOCARTA_CD40_PATHWAY	15	0.017	-1.8	3.6e-05	0.0045	0.017	0.0012	0.1	0.079	Good
FOURNIER_ACINAR_DEVELOPMENT_LATE_DN	21	0.017	1.8	0.00057	0.017	0.001	0.0067	0.19	0.0076	Poor
CASPASE_REGULATOR_ACTIVITY	12	0.017	-1.8	6.7e-05	0.0069	0.017	0.0017	0.13	0.079	Good
V$TEL2_Q6	140	0.017	-1.7	1.9e-06	0.0001	0.021	0.00029	0.015	0.089	Good
POSITIVE_REGULATION_OF_DEVELOPMENTAL_PROCESS	200	0.017	-1.5	0.0011	0.029	0.001	0.011	0.27	0.0076	Good
IMMUNOLOGICAL_SYNAPSE	9	0.018	-1.8	0.00034	0.016	0.001	0.0049	0.19	0.0076	Good
BOYAULT_LIVER_CANCER_SUBCLASS_G123_UP	44	0.018	1.8	0.001	0.016	0.001	0.011	0.19	0.0076	Poor
CHUNG_BLISTER_CYTOTOXICITY_DN	36	0.018	-1.8	0.001	0.016	0.001	0.011	0.19	0.0076	Good
POSITIVE_REGULATION_OF_TRANSLATION	28	0.018	-1.8	0.001	0.016	0.011	0.011	0.19	0.055	Good
GNF2_PTPN4	47	0.018	-1.8	0.001	0.017	0.001	0.011	0.19	0.0076	Good
KINESIN_COMPLEX	14	0.018	1.8	0.0006	0.017	0.0037	0.007	0.19	0.024	Poor
REGULATION_OF_PROTEIN_AMINO_ACID_PHOSPHORYLATION	23	0.018	-1.8	7.2e-06	0.0025	0.018	0.00056	0.088	0.08	Good
FINETTI_BREAST_CANCER_KINOME_GREEN	14	0.018	-1.7	0.00064	0.018	0.001	0.0073	0.2	0.0076	Good
REACTOME_VIRAL_DSRNA_TLR3_TRIF_COMPLEX_ACTIVATES_RIP1	11	0.018	-1.7	1.3e-05	0.0031	0.018	0.00072	0.09	0.081	Good
T_CELL_DIFFERENTIATION	14	0.018	-1.7	0.00066	0.018	0.001	0.0076	0.2	0.0076	Good
SPINDLE_POLE	16	0.018	1.7	0.00068	0.019	0.013	0.0078	0.2	0.063	Poor
GNF2_MATK	23	0.018	-1.7	0.00069	0.019	0.001	0.0078	0.2	0.0076	Good
HELLER_HDAC_TARGETS_DN	240	0.018	-1.5	0.00099	0.029	0.001	0.01	0.27	0.0076	Good
REACTOME_CD28_CO_STIMULATION	27	0.019	-1.8	0.00072	0.014	0.017	0.0081	0.17	0.077	Good
POSITIVE_REGULATION_OF_RESPONSE_TO_STIMULUS	35	0.019	-1.8	7.9e-05	0.0032	0.017	0.0019	0.09	0.078	Good
GNF2_CASP1	98	0.019	-1.6	0.0012	0.024	0.001	0.012	0.23	0.0076	Good
MICROTUBULE	31	0.02	1.8	5.1e-05	0.0028	0.018	0.0015	0.088	0.08	Poor
AIYAR_COBRA1_TARGETS_DN	29	0.02	1.8	0.0011	0.018	0.013	0.011	0.19	0.063	Poor
RESPONSE_TO_VIRUS	45	0.02	-1.7	0.0012	0.018	0.001	0.012	0.2	0.0076	Good
BIOCARTA_IL6_PATHWAY	22	0.02	-1.7	0.00077	0.02	0.016	0.0086	0.21	0.076	Good
BIOCARTA_IL22BP_PATHWAY	15	0.02	-1.7	0.00078	0.02	0.001	0.0087	0.21	0.0076	Good
BIOCARTA_IL3_PATHWAY	15	0.02	-1.7	8.7e-07	0.0013	0.02	0.00017	0.066	0.089	Good
KEGG_TERPENOID_BACKBONE_BIOSYNTHESIS	15	0.02	1.7	4e-05	0.0047	0.021	0.0013	0.1	0.09	Poor
CONDENSED_NUCLEAR_CHROMOSOME	14	0.02	1.7	0.00085	0.021	0.011	0.0092	0.22	0.058	Poor
ACTIVATION_OF_IMMUNE_RESPONSE	14	0.02	-1.7	0.00086	0.021	0.0068	0.0093	0.22	0.039	Good
REACTOME_FANCONI_ANEMIA_PATHWAY	12	0.02	1.7	0.00088	0.021	0.0038	0.0094	0.22	0.024	Poor
REACTOME_DEATH_RECEPTOR_SIGNALLING	13	0.02	-1.7	2.8e-05	0.0041	0.022	0.0011	0.097	0.094	Good
REGULATION_OF_ENDOCYTOSIS	14	0.02	1.7	0.00092	0.022	0.021	0.0097	0.22	0.091	Poor
BIOCARTA_PTC1_PATHWAY	11	0.02	1.7	0.00093	0.022	0.011	0.0098	0.22	0.057	Poor
REACTOME_CELL_SURFACE_INTERACTIONS_AT_THE_VASCULAR_WALL	91	0.02	-1.6	0.0013	0.025	0.011	0.013	0.24	0.055	Good
RESPONSE_TO_OTHER_ORGANISM	69	0.02	-1.6	0.0014	0.026	0.001	0.013	0.25	0.0076	Good
GNF2_VAV1	34	0.02	-1.7	0.0013	0.019	0.001	0.012	0.21	0.0076	Good
GNF2_CD7	38	0.02	-1.7	0.0013	0.02	0.001	0.013	0.21	0.0076	Good
MOTOR_ACTIVITY	27	0.02	1.7	0.0013	0.02	0.001	0.013	0.21	0.0076	Poor
KORKOLA_TERATOMA	32	0.02	1.7	0.0014	0.02	0.001	0.013	0.21	0.0076	Poor
CELL_CYCLE_CHECKPOINT_GO_0000075	45	0.02	1.7	0.0013	0.02	0.0018	0.013	0.21	0.013	Poor
MARZEC_IL2_SIGNALING_DN	27	0.02	-1.7	0.0014	0.02	0.001	0.013	0.21	0.0076	Good
VANTVEER_BREAST_CANCER_BRCA1_UP	31	0.02	-1.7	6e-05	0.0028	0.02	0.0016	0.088	0.088	Good
KEGG_AUTOIMMUNE_THYROID_DISEASE	49	0.02	-1.7	0.0014	0.02	0.001	0.013	0.21	0.0076	Good
REGULATION_OF_CYTOKINE_BIOSYNTHETIC_PROCESS	31	0.02	-1.7	8.4e-06	0.001	0.02	0.00058	0.064	0.088	Good
CROONQUIST_NRAS_SIGNALING_UP	31	0.02	-1.7	0.0014	0.02	0.0022	0.013	0.21	0.015	Good
REACTOME_DNA_STRAND_ELONGATION	30	0.02	1.7	0.0015	0.02	0.001	0.014	0.21	0.0076	Poor
KEGG_ALLOGRAFT_REJECTION	35	0.02	-1.7	0.0016	0.021	0.001	0.015	0.22	0.0076	Good
SUNG_METASTASIS_STROMA_DN	49	0.02	1.7	0.0017	0.021	0.001	0.015	0.22	0.0076	Poor
SUGAR_BINDING	29	0.02	-1.7	0.0017	0.022	0.001	0.016	0.22	0.0076	Good
VALK_AML_CLUSTER_6	33	0.02	-1.7	0.001	0.017	0.022	0.011	0.19	0.094	Good
REACTOME_G2_M_CHECKPOINTS	41	0.02	1.7	0.0018	0.022	0.001	0.016	0.22	0.0076	Poor
VERNELL_RETINOBLASTOMA_PATHWAY_UP	39	0.021	1.6	0.002	0.023	0.001	0.017	0.23	0.0076	Poor
KYNG_DNA_DAMAGE_BY_GAMMA_RADIATION	43	0.021	-1.6	0.0019	0.023	0.02	0.017	0.23	0.089	Good
RECEPTOR_MEDIATED_ENDOCYTOSIS	31	0.021	-1.6	0.00043	0.01	0.023	0.0056	0.15	0.1	Good
ZHAN_EARLY_DIFFERENTIATION_GENES_DN	38	0.021	-1.6	0.0021	0.024	0.0062	0.018	0.23	0.036	Good
ALCALAY_AML_BY_NPM1_LOCALIZATION_DN	180	0.021	1.5	0.0014	0.035	0.001	0.013	0.29	0.0076	Poor
BASAKI_YBX1_TARGETS_UP	250	0.021	1.4	0.0013	0.036	0.001	0.013	0.3	0.0076	Poor
HUMORAL_IMMUNE_RESPONSE	30	0.022	-1.6	0.0022	0.025	0.001	0.019	0.24	0.0076	Good
MICROTUBULE_ORGANIZING_CENTER	56	0.022	1.5	0.0016	0.029	0.001	0.015	0.27	0.0076	Poor
V$IRF1_01	170	0.022	-1.4	0.00082	0.022	0.036	0.009	0.22	0.14	Good
DELYS_THYROID_CANCER_DN	210	0.022	-1.4	0.0014	0.038	0.001	0.013	0.3	0.0076	Good
KEGG_TYPE_I_DIABETES_MELLITUS	41	0.023	-1.6	0.0023	0.025	0.001	0.019	0.24	0.0076	Good
MORF_NME2	140	0.023	-1.6	0.0011	0.027	0.001	0.011	0.25	0.0076	Good
CHROMOSOMAL_PART	86	0.023	1.5	0.0017	0.03	0.001	0.016	0.27	0.0076	Poor
CACTTTG,MIR-520G,MIR-520H	170	0.023	1.4	0.0016	0.038	0.026	0.015	0.3	0.11	Poor
RUTELLA_RESPONSE_TO_HGF_DN	230	0.023	-1.4	0.0014	0.039	0.001	0.013	0.3	0.0076	Good
REACTOME_RNA_POLYMERASE_I_TRANSCRIPTION_INITIATION	22	0.024	1.6	0.0012	0.025	0.009	0.012	0.24	0.048	Poor
GNF2_RFC3	38	0.025	1.6	0.0023	0.026	0.001	0.02	0.25	0.0076	Poor
SA_CASPASE_CASCADE	15	0.025	-1.6	0.0012	0.026	0.0022	0.012	0.25	0.015	Good
ZHAN_V1_LATE_DIFFERENTIATION_GENES_UP	30	0.025	-1.6	0.0024	0.026	0.001	0.02	0.25	0.0076	Good
BIOCARTA_CCR5_PATHWAY	15	0.025	-1.6	0.0013	0.026	0.0021	0.012	0.25	0.015	Good
HEIDENBLAD_AMPLICON_12P11_12_DN	20	0.025	-1.6	3.5e-05	0.0045	0.026	0.0012	0.1	0.11	Good
TRANSLATION	150	0.025	-1.5	0.0013	0.029	0.001	0.013	0.27	0.0076	Good
KEGG_NATURAL_KILLER_CELL_MEDIATED_CYTOTOXICITY	120	0.025	-1.5	0.0013	0.029	0.001	0.013	0.27	0.0076	Good
TURASHVILI_BREAST_LOBULAR_CARCINOMA_VS_DUCTAL_NORMAL_DN	74	0.025	-1.5	0.0019	0.032	0.001	0.017	0.28	0.0076	Good
PROTEIN_DIMERIZATION_ACTIVITY	170	0.025	-1.4	0.00045	0.012	0.041	0.0058	0.16	0.15	Good
GNF2_MCL1	50	0.026	-1.6	0.0014	0.026	0.001	0.013	0.25	0.0076	Good
KEGG_GRAFT_VERSUS_HOST_DISEASE	37	0.026	-1.6	0.0024	0.026	0.001	0.02	0.25	0.0076	Good
REGULATION_OF_PEPTIDYL_TYROSINE_PHOSPHORYLATION	13	0.026	-1.6	3.4e-06	0.0024	0.028	0.00037	0.088	0.11	Good
GALE_APL_WITH_FLT3_MUTATED_DN	17	0.026	-1.6	0.0014	0.028	0.013	0.013	0.26	0.065	Good
RHO_GUANYL_NUCLEOTIDE_EXCHANGE_FACTOR_ACTIVITY	9	0.027	-1.7	6.6e-06	0.0032	0.021	0.00054	0.09	0.09	Good
REACTOME_E2F_ENABLED_INHIBITION_OF_PRE_REPLICATION_COMPLEX_FORMATION	9	0.027	1.7	0.00046	0.018	0.021	0.0059	0.2	0.091	Poor
WATANABE_ULCERATIVE_COLITIS_WITH_CANCER_DN	8	0.027	-1.7	0.00059	0.021	0.001	0.0069	0.22	0.0076	Good
GNF2_ITGAL	49	0.027	-1.6	0.0025	0.027	0.001	0.02	0.25	0.0076	Good
REACTOME_GLUCOSE_TRANSPORT	37	0.027	1.6	0.0026	0.027	0.026	0.021	0.25	0.11	Poor
GNF2_CD48	31	0.027	-1.6	0.0026	0.028	0.001	0.021	0.25	0.0076	Good
KEGG_ALDOSTERONE_REGULATED_SODIUM_REABSORPTION	40	0.027	-1.6	0.00054	0.011	0.028	0.0065	0.16	0.11	Good
BIOCARTA_GLEEVEC_PATHWAY	23	0.027	-1.5	0.0015	0.028	0.028	0.014	0.26	0.11	Good
XU_HGF_TARGETS_INDUCED_BY_AKT1_48HR_DN	18	0.027	1.5	0.0015	0.028	0.015	0.014	0.26	0.07	Poor
CYTOKINE_BIOSYNTHETIC_PROCESS	34	0.027	-1.5	5.4e-06	0.0009	0.029	0.00047	0.061	0.12	Good
BIOCARTA_CYTOKINE_PATHWAY	20	0.027	-1.5	0.00057	0.017	0.029	0.0067	0.19	0.12	Good
ABE_INNER_EAR	20	0.027	-1.5	0.0016	0.03	0.0065	0.015	0.27	0.038	Good
HAHTOLA_CTCL_CUTANEOUS	25	0.027	-1.5	0.0028	0.03	0.015	0.022	0.27	0.071	Good
PUJANA_BREAST_CANCER_WITH_BRCA1_MUTATED_UP	55	0.027	1.5	0.0021	0.035	0.001	0.018	0.29	0.0076	Poor
NIKOLSKY_BREAST_CANCER_8Q12_Q22_AMPLICON	98	0.027	1.5	0.0021	0.035	0.0017	0.018	0.29	0.013	Poor
MAHADEVAN_IMATINIB_RESISTANCE_DN	18	0.028	-1.5	0.0017	0.03	0.001	0.015	0.27	0.0076	Good
BIOCARTA_D4GDI_PATHWAY	13	0.028	-1.5	0.0017	0.03	0.0068	0.016	0.27	0.039	Good
MICROTUBULE_MOTOR_ACTIVITY	16	0.028	1.5	0.0017	0.03	0.0018	0.016	0.27	0.013	Poor
NIKOLSKY_BREAST_CANCER_5P15_AMPLICON	15	0.028	1.5	0.0018	0.03	0.031	0.016	0.27	0.12	Poor
TONKS_TARGETS_OF_RUNX1_RUNX1T1_FUSION_MONOCYTE_DN	53	0.028	-1.4	0.0022	0.036	0.001	0.019	0.29	0.0076	Good
GAUSSMANN_MLL_AF4_FUSION_TARGETS_D_DN	5	0.029	-1.7	0.00012	0.01	0.021	0.0025	0.15	0.092	Good
BIOCARTA_AKT_PATHWAY	22	0.029	-1.5	0.00036	0.015	0.031	0.0051	0.18	0.12	Good
RHEIN_ALL_GLUCOCORTICOID_THERAPY_UP	77	0.029	-1.4	0.0023	0.037	0.001	0.019	0.3	0.0076	Good
HOSHIDA_LIVER_CANCER_SUBCLASS_S1	230	0.029	-1.3	0.0017	0.046	0.001	0.016	0.34	0.0076	Good
WANG_LMO4_TARGETS_DN	230	0.029	1.3	0.00012	0.0032	0.046	0.0024	0.09	0.16	Poor
V$PEA3_Q6	160	0.029	-1.3	0.0022	0.05	0.001	0.019	0.35	0.0076	Good
LIANG_SILENCED_BY_METHYLATION_DN	10	0.03	1.6	0.00097	0.023	0.001	0.01	0.23	0.0076	Poor
HEDENFALK_BREAST_CANCER_BRACX_UP	17	0.03	-1.5	0.0019	0.031	0.028	0.017	0.27	0.11	Good
STREICHER_LSM1_TARGETS_DN	17	0.03	-1.5	0.0019	0.031	0.03	0.017	0.27	0.12	Good
POSITIVE_REGULATION_OF_IMMUNE_RESPONSE	24	0.03	-1.5	0.002	0.032	0.0044	0.017	0.28	0.027	Good
ZHANG_TARGETS_OF_EWSR1_FLI1_FUSION	85	0.03	-1.4	0.0024	0.038	0.0047	0.02	0.3	0.029	Good
BUDHU_LIVER_CANCER_METASTASIS_UP	8	0.031	-1.6	0.00066	0.023	0.02	0.0076	0.23	0.087	Good
TAVOR_CEBPA_TARGETS_UP	45	0.031	-1.5	0.003	0.031	0.0022	0.023	0.27	0.015	Good
BIOCARTA_HCMV_PATHWAY	17	0.031	-1.5	0.002	0.032	0.011	0.017	0.28	0.055	Good
ROYLANCE_BREAST_CANCER_16Q_COPY_NUMBER_DN	13	0.032	1.5	0.002	0.033	0.018	0.018	0.28	0.081	Poor
BIOCARTA_NTHI_PATHWAY	24	0.032	-1.5	0.0021	0.033	0.011	0.018	0.28	0.055	Good
ODONNELL_TARGETS_OF_MYC_AND_TFRC_DN	36	0.032	1.5	0.0033	0.032	0.001	0.025	0.28	0.0076	Poor
PEPTIDYL_TYROSINE_PHOSPHORYLATION	21	0.032	-1.5	0.0022	0.034	0.02	0.019	0.29	0.087	Good
REACTOME_CD28_DEPENDENT_PI3K_AKT_SIGNALING	17	0.032	-1.5	0.00012	0.0095	0.034	0.0025	0.15	0.13	Good
LOCKWOOD_AMPLIFIED_IN_LUNG_CANCER	170	0.032	1.3	0.0023	0.053	0.001	0.019	0.36	0.0076	Poor
ATGCACG,MIR-517B	11	0.033	1.5	0.0022	0.034	0.024	0.019	0.29	0.1	Poor
BIOCARTA_PML_PATHWAY	16	0.033	-1.4	0.0024	0.036	0.001	0.02	0.29	0.0076	Good
REACTOME_SYNTHESIS_AND_INTERCONVERSION_OF_NUCLEOTIDE_DI_AND_TRIPHOSPHATES	16	0.033	1.4	0.00038	0.015	0.036	0.0052	0.18	0.14	Poor
OLSSON_E2F3_TARGETS_DN	23	0.033	1.4	0.0025	0.037	0.0018	0.021	0.3	0.013	Poor
NADERI_BREAST_CANCER_PROGNOSIS_DN	15	0.033	-1.4	0.0025	0.037	0.0022	0.021	0.3	0.015	Good
REACTOME_RNA_POLYMERASE_I_PROMOTER_ESCAPE	18	0.033	1.4	0.0025	0.037	0.024	0.02	0.3	0.1	Poor
NIKOLSKY_BREAST_CANCER_8Q23_Q24_AMPLICON	96	0.033	1.4	0.0025	0.04	0.001	0.02	0.31	0.0076	Poor
REGULATION_OF_MITOTIC_CELL_CYCLE	19	0.034	1.4	0.0027	0.037	0.001	0.021	0.3	0.0076	Poor
VIRAL_INFECTIOUS_CYCLE	29	0.035	-1.5	0.0014	0.02	0.033	0.013	0.21	0.13	Good
REACTOME_TRANSLATION	110	0.035	-1.4	0.0018	0.038	0.001	0.016	0.3	0.0076	Good
REACTOME_PHOSPHORYLATION_OF_THE_APC	13	0.035	1.4	0.0027	0.038	0.0091	0.021	0.3	0.048	Poor
MORF_ACTG1	130	0.035	-1.4	0.0018	0.038	0.001	0.016	0.3	0.0076	Good
BIOCARTA_IL5_PATHWAY	10	0.036	-1.6	0.0014	0.027	0.0062	0.013	0.25	0.036	Good
FARMER_BREAST_CANCER_CLUSTER_1	43	0.036	-1.5	0.0035	0.034	0.001	0.026	0.29	0.0076	Good
GGGNNTTTCC_V$NFKB_Q6_01	89	0.036	-1.4	0.0025	0.041	0.0025	0.021	0.32	0.017	Good
GNF2_RAB7L1	30	0.036	-1.5	0.0036	0.034	0.001	0.026	0.29	0.0076	Good
PHOSPHOLIPASE_ACTIVITY	37	0.036	-1.5	0.0036	0.034	0.0045	0.027	0.29	0.028	Good
FRASOR_RESPONSE_TO_SERM_OR_FULVESTRANT_DN	43	0.036	1.5	0.0037	0.035	0.001	0.027	0.29	0.0076	Poor
ST_B_CELL_ANTIGEN_RECEPTOR	39	0.036	-1.5	0.0036	0.035	0.001	0.027	0.29	0.0076	Good
REGULATION_OF_PHOSPHORYLATION	42	0.036	-1.5	0.0037	0.035	0.0068	0.027	0.29	0.039	Good
CHEOK_RESPONSE_TO_MERCAPTOPURINE_DN	21	0.036	-1.4	0.00034	0.014	0.039	0.0048	0.17	0.14	Good
MCLACHLAN_DENTAL_CARIES_UP	210	0.036	-1.2	0.0022	0.056	0.001	0.019	0.38	0.0076	Good
MCLACHLAN_DENTAL_CARIES_DN	230	0.036	-1.2	0.0022	0.057	0.001	0.019	0.38	0.0076	Good
BIOCARTA_GH_PATHWAY	28	0.038	-1.4	0.0038	0.036	0.018	0.027	0.29	0.081	Good
SCHEIDEREIT_IKK_TARGETS	15	0.038	-1.4	2.5e-05	0.004	0.04	0.0011	0.097	0.15	Good
BIOCARTA_TH1TH2_PATHWAY	19	0.038	-1.4	0.003	0.04	0.001	0.023	0.31	0.0076	Good
MAINTENANCE_OF_LOCALIZATION	21	0.038	-1.4	0.003	0.04	0.03	0.023	0.31	0.12	Good
ESTABLISHMENT_OF_ORGANELLE_LOCALIZATION	16	0.038	1.4	5.6e-07	0.0011	0.04	0.00013	0.066	0.15	Poor
LEE_DOUBLE_POLAR_THYMOCYTE	18	0.038	-1.4	0.0017	0.03	0.04	0.015	0.27	0.15	Good
FATTY_ACID_BIOSYNTHETIC_PROCESS	13	0.038	-1.4	0.00011	0.0091	0.04	0.0024	0.15	0.15	Good
LINDSTEDT_DENDRITIC_CELL_MATURATION_C	59	0.038	-1.4	0.0027	0.043	0.0044	0.021	0.33	0.027	Good
WONG_ENDOMETRIAL_CANCER_LATE	9	0.038	-1.5	0.0012	0.03	0.001	0.012	0.27	0.0076	Good
IMMUNE_EFFECTOR_PROCESS	34	0.038	-1.4	0.0038	0.036	0.0023	0.028	0.3	0.016	Good
KEGG_BASE_EXCISION_REPAIR	31	0.038	1.4	0.0039	0.036	0.0055	0.028	0.3	0.032	Poor
DUTTA_APOPTOSIS_VIA_NFKB	29	0.038	-1.4	0.0039	0.037	0.0042	0.028	0.3	0.027	Good
REACTOME_REGULATION_OF_GLUCOKINASE_BY_GLUCOKINASE_REGULATORY_PROTEIN	28	0.038	1.4	0.004	0.037	0.034	0.028	0.3	0.13	Poor
LIU_NASOPHARYNGEAL_CARCINOMA	60	0.038	-1.4	0.0028	0.045	0.001	0.022	0.33	0.0076	Good
GCM_NCAM1	91	0.038	1.3	0.0028	0.045	0.016	0.022	0.34	0.075	Poor
LIU_VAV3_PROSTATE_CARCINOGENESIS_UP	88	0.038	-1.3	0.0028	0.045	0.001	0.022	0.34	0.0076	Good
KEGG_FRUCTOSE_AND_MANNOSE_METABOLISM	31	0.039	1.4	0.0041	0.038	0.0018	0.029	0.3	0.013	Poor
HOFMANN_MYELODYSPLASTIC_SYNDROM_LOW_RISK_UP	21	0.039	-1.4	0.0032	0.041	0.038	0.025	0.32	0.14	Good
PROTEIN_AMINO_ACID_PHOSPHORYLATION	230	0.039	-1.2	0.0009	0.026	0.059	0.0095	0.25	0.2	Good
KENNY_CTNNB1_TARGETS_DN	40	0.04	-1.4	0.0042	0.038	0.0093	0.029	0.3	0.049	Good
BIOCARTA_STATHMIN_PATHWAY	18	0.04	-1.4	7.9e-06	0.0026	0.042	0.00057	0.088	0.15	Good
LEE_DIFFERENTIATING_T_LYMPHOCYTE	130	0.041	-1.4	0.0022	0.044	0.001	0.019	0.33	0.0076	Good
LOPEZ_MESOTELIOMA_SURVIVAL_TIME_DN	6	0.041	-1.5	0.0016	0.034	0.0044	0.015	0.29	0.027	Good
REACTOME_FORMATION_OF_THE_TERNARY_COMPLEX_AND_SUBSEQUENTLY_THE_43S_COMPLEX	45	0.041	-1.4	0.0045	0.04	0.001	0.031	0.31	0.0076	Good
GCM_TPT1	63	0.041	-1.3	0.0032	0.048	0.001	0.024	0.34	0.0076	Good
NIELSEN_SYNOVIAL_SARCOMA_DN	8	0.042	-1.5	0.0017	0.035	0.001	0.016	0.29	0.0076	Good
REACTOME_ETHANOL_OXIDATION	7	0.042	-1.5	0.00087	0.026	0.035	0.0093	0.25	0.13	Good
VIRAL_REPRODUCTIVE_PROCESS	33	0.042	-1.4	0.00046	0.011	0.041	0.0059	0.16	0.15	Good
RAS_GUANYL_NUCLEOTIDE_EXCHANGE_FACTOR_ACTIVITY	14	0.042	-1.4	5.2e-07	0.0011	0.043	0.00013	0.066	0.16	Good
REACTOME_PROSTANOID_HORMONES	11	0.042	-1.4	0.0036	0.043	0.0067	0.026	0.33	0.039	Good
STRUCTURAL_CONSTITUENT_OF_RIBOSOME	70	0.042	-1.3	0.0033	0.048	0.001	0.025	0.35	0.0076	Good
REGULATION_OF_TYROSINE_PHOSPHORYLATION_OF_STAT_PROTEIN	6	0.042	-1.5	6.9e-05	0.0086	0.035	0.0017	0.14	0.13	Good
GNF2_INPP5D	38	0.042	-1.4	0.0046	0.041	0.001	0.031	0.32	0.0076	Good
GAZDA_DIAMOND_BLACKFAN_ANEMIA_PROGENITOR_UP	38	0.042	-1.4	0.00078	0.014	0.042	0.0087	0.17	0.15	Good
MICROTUBULE_ORGANIZING_CENTER_ORGANIZATION_AND_BIOGENESIS	13	0.042	1.4	0.0036	0.043	0.0035	0.026	0.33	0.023	Poor
GEORGANTAS_HSC_MARKERS	15	0.042	-1.4	2.9e-05	0.0041	0.044	0.0011	0.097	0.16	Good
NAKAJIMA_EOSINOPHIL	20	0.043	-1.4	0.0016	0.029	0.044	0.015	0.27	0.16	Good
VIRAL_GENOME_REPLICATION	20	0.043	-1.4	0.00044	0.016	0.044	0.0058	0.18	0.16	Good
SU_THYMUS	20	0.044	-1.3	0.0039	0.045	0.001	0.028	0.34	0.0076	Good
INNATE_IMMUNE_RESPONSE	19	0.044	-1.3	0.00018	0.011	0.045	0.0031	0.16	0.16	Good
REGULATION_OF_CYTOKINE_SECRETION	14	0.044	-1.3	0.0036	0.043	0.045	0.026	0.33	0.16	Good
TONKS_TARGETS_OF_RUNX1_RUNX1T1_FUSION_GRANULOCYTE_DN	16	0.044	-1.3	0.004	0.045	0.029	0.028	0.34	0.12	Good
MEINHOLD_OVARIAN_CANCER_LOW_GRADE_UP	14	0.045	-1.3	0.0041	0.046	0.027	0.029	0.34	0.11	Good
ADAPTIVE_IMMUNE_RESPONSE	23	0.045	-1.3	0.0041	0.046	0.01	0.029	0.34	0.054	Good
ADAPTIVE_IMMUNE_RESPONSE_GO_0002460	22	0.045	-1.3	0.0041	0.046	0.0046	0.029	0.34	0.028	Good
BASSO_B_LYMPHOCYTE_NETWORK	140	0.045	1.3	0.0025	0.048	0.0088	0.02	0.35	0.048	Poor
BENPORATH_ES_2	38	0.045	1.4	0.005	0.044	0.0018	0.033	0.33	0.013	Poor
ZHAN_LATE_DIFFERENTIATION_GENES_DN	13	0.046	-1.3	7.2e-06	0.0025	0.049	0.00056	0.088	0.17	Good
REGULATION_OF_PROTEIN_SECRETION	19	0.047	-1.3	0.0024	0.036	0.049	0.02	0.3	0.17	Good
HUMMEL_BURKITTS_LYMPHOMA_DN	15	0.047	-1.3	0.0047	0.049	0.001	0.032	0.35	0.0076	Good
BIOCARTA_CASPASE_PATHWAY	23	0.048	-1.3	0.0048	0.05	0.0086	0.032	0.35	0.047	Good
SMID_BREAST_CANCER_LUMINAL_A_UP	84	0.049	-1.3	0.0036	0.052	0.001	0.026	0.36	0.0076	Good
KEGG_LIMONENE_AND_PINENE_DEGRADATION	10	0.049	-1.4	0.0031	0.04	0.018	0.023	0.31	0.081	Good
BIOCARTA_RNA_PATHWAY	10	0.049	-1.4	0.00014	0.01	0.04	0.0027	0.15	0.15	Good
CELLULAR_DEFENSE_RESPONSE	54	0.049	-1.3	0.0036	0.052	0.001	0.027	0.36	0.0076	Good
GNF2_HCK	88	0.049	-1.3	0.0036	0.052	0.001	0.026	0.36	0.0076	Good
TURASHVILI_BREAST_DUCTAL_CARCINOMA_VS_LOBULAR_NORMAL_DN	57	0.049	-1.3	0.0036	0.052	0.001	0.026	0.36	0.0076	Good
BOYAULT_LIVER_CANCER_SUBCLASS_G23_UP	52	0.049	1.3	0.0036	0.052	0.001	0.027	0.36	0.0076	Poor
KEGG_OOCYTE_MEIOSIS	92	0.049	1.3	0.0036	0.052	0.0052	0.027	0.36	0.031	Poor
VACUOLAR_MEMBRANE	11	0.051	-1.3	0.0049	0.05	0.048	0.032	0.35	0.17	Good
REACTOME_FORMATION_OF_A_POOL_OF_FREE_40S_SUBUNITS	87	0.051	-1.3	0.0038	0.055	0.001	0.028	0.37	0.0076	Good
NAKAYAMA_SOFT_TISSUE_TUMORS_PCA2_DN	80	0.051	-1.3	0.0039	0.055	0.001	0.028	0.37	0.0076	Good
REGULATION_OF_T_CELL_PROLIFERATION	14	0.051	-1.3	9.6e-05	0.0086	0.051	0.0021	0.14	0.17	Good
V$NERF_Q2	160	0.051	-1.1	0.0035	0.075	0.027	0.026	0.44	0.11	Good
REGULATION_OF_CYCLIN_DEPENDENT_PROTEIN_KINASE_ACTIVITY	40	0.052	1.3	0.00026	0.0066	0.047	0.0041	0.13	0.17	Poor
REACTOME_TRANSPORT_OF_RIBONUCLEOPROTEINS_INTO_THE_HOST_NUCLEUS	28	0.052	1.3	0.0055	0.047	0.002	0.036	0.34	0.014	Poor
REACTOME_INNATE_IMMUNITY_SIGNALING	100	0.052	-1.3	0.0029	0.054	0.001	0.023	0.37	0.0076	Good
SMITH_TERT_TARGETS_UP	130	0.052	1.3	0.0029	0.054	0.001	0.023	0.37	0.0076	Poor
V$NFKB_Q6_01	150	0.052	-1.3	0.0029	0.054	0.001	0.023	0.37	0.0076	Good
INSULIN_LIKE_GROWTH_FACTOR_RECEPTOR_BINDING	8	0.052	-1.4	0.0026	0.043	0.025	0.021	0.33	0.1	Good
SONG_TARGETS_OF_IE86_CMV_PROTEIN	49	0.052	1.3	0.0056	0.048	0.001	0.036	0.34	0.0076	Poor
RNA_EXPORT_FROM_NUCLEUS	17	0.052	1.3	0.0053	0.052	0.039	0.035	0.36	0.14	Poor
GAZDA_DIAMOND_BLACKFAN_ANEMIA_PROGENITOR_DN	61	0.052	1.3	0.004	0.056	0.039	0.028	0.38	0.14	Poor
NEGATIVE_REGULATION_OF_DEVELOPMENTAL_PROCESS	180	0.052	-1.1	0.001	0.027	0.077	0.011	0.25	0.24	Good
ZHAN_MULTIPLE_MYELOMA_DN	29	0.054	-1.3	0.0057	0.049	0.001	0.036	0.35	0.0076	Good
WILENSKY_RESPONSE_TO_DARAPLADIB	23	0.054	-1.3	0.0056	0.054	0.001	0.036	0.37	0.0076	Good
LYSOSOMAL_MEMBRANE	10	0.054	-1.4	0.0021	0.033	0.043	0.018	0.28	0.16	Good
ST_INTERFERON_GAMMA_PATHWAY	9	0.054	-1.4	0.0027	0.044	0.01	0.022	0.33	0.054	Good
REACTOME_PACKAGING_OF_TELOMERE_ENDS	28	0.054	1.3	0.0058	0.049	0.0018	0.037	0.35	0.013	Poor
VIRAL_REPRODUCTION	38	0.054	-1.3	0.0041	0.038	0.05	0.029	0.3	0.17	Good
AMIT_DELAYED_EARLY_GENES	17	0.054	-1.3	0.0057	0.054	0.041	0.036	0.37	0.15	Good
OHASHI_AURKB_TARGETS	6	0.055	1.3	0.0028	0.045	0.034	0.022	0.34	0.13	Poor
BERTUCCI_INVASIVE_CARCINOMA_DUCTAL_VS_LOBULAR_DN	43	0.055	-1.3	0.0059	0.05	0.001	0.037	0.35	0.0076	Good
GCM_FANCL	14	0.055	1.3	0.0057	0.055	0.0054	0.037	0.37	0.032	Poor
BIOCARTA_ASBCELL_PATHWAY	12	0.055	-1.3	0.0059	0.055	0.001	0.037	0.37	0.0076	Good
NUCLEOTIDE_BIOSYNTHETIC_PROCESS	17	0.055	1.3	0.0059	0.055	0.042	0.037	0.37	0.15	Poor
MUNSHI_MULTIPLE_MYELOMA_UP	52	0.055	-1.2	0.0042	0.058	0.001	0.029	0.38	0.0076	Good
BASSO_CD40_SIGNALING_UP	98	0.055	-1.2	0.0042	0.058	0.001	0.029	0.38	0.0076	Good
TIEN_INTESTINE_PROBIOTICS_2HR_DN	87	0.055	1.2	0.0042	0.058	0.001	0.029	0.38	0.0076	Poor
CHOW_RASSF1_TARGETS_UP	27	0.055	1.3	6.4e-06	0.0009	0.052	0.00054	0.061	0.18	Poor
REACTOME_SEMA4D_IN_SEMAPHORIN_SIGNALING	28	0.055	-1.3	0.00023	0.0057	0.053	0.0038	0.11	0.18	Good
BOGNI_TREATMENT_RELATED_MYELOID_LEUKEMIA_DN	33	0.055	-1.3	0.002	0.024	0.053	0.018	0.23	0.18	Good
REN_BOUND_BY_E2F	47	0.055	1.3	0.0064	0.053	0.001	0.04	0.36	0.0076	Poor
REACTOME_G2_M_TRANSITION	78	0.055	1.2	0.0043	0.059	0.001	0.03	0.38	0.0076	Poor
GNF2_ST13	57	0.055	-1.2	0.0043	0.059	0.001	0.03	0.38	0.0076	Good
SARRIO_EPITHELIAL_MESENCHYMAL_TRANSITION_DN	5	0.055	-1.4	4.9e-06	0.003	0.042	0.00045	0.089	0.15	Good
WU_APOPTOSIS_BY_CDKN1A_NOT_VIA_TP53	10	0.055	1.3	0.0043	0.047	0.016	0.029	0.34	0.074	Poor
MATTIOLI_MULTIPLE_MYELOMA_WITH_14Q32_TRANSLOCATIONS	36	0.055	-1.3	0.0024	0.026	0.053	0.02	0.25	0.18	Good
REACTOME_TRANSLATION_INITIATION_COMPLEX_FORMATION	52	0.055	-1.2	0.0044	0.06	0.001	0.03	0.39	0.0076	Good
OXIDOREDUCTASE_ACTIVITY_GO_0016706	9	0.056	1.3	0.0031	0.048	0.02	0.024	0.34	0.089	Poor
REACTOME_CLASSICAL_ANTIBODY_MEDIATED_COMPLEMENT_ACTIVATION	9	0.056	-1.3	0.0031	0.048	0.001	0.024	0.34	0.0076	Good
REACTOME_CTLA4_INHIBITORY_SIGNALING	21	0.056	-1.2	0.0064	0.057	0.016	0.04	0.38	0.074	Good
GOLUB_ALL_VS_AML_DN	18	0.056	-1.2	0.0065	0.058	0.001	0.04	0.38	0.0076	Good
REACTOME_INACTIVATION_OF_APC_VIA_DIRECT_INHIBITION_OF_THE_APCOMPLEX	14	0.056	1.2	0.0065	0.058	0.001	0.04	0.38	0.0076	Poor
HOFMANN_MYELODYSPLASTIC_SYNDROM_RISK_DN	22	0.056	-1.2	0.0066	0.058	0.0067	0.041	0.38	0.039	Good
AKL_HTLV1_INFECTION_DN	68	0.056	-1.2	0.0046	0.062	0.001	0.031	0.39	0.0076	Good
GCM_NPM1	100	0.056	-1.2	0.0033	0.06	0.001	0.025	0.39	0.0076	Good
MCCOLLUM_GELDANAMYCIN_RESISTANCE_UP	8	0.057	-1.3	0.0018	0.035	0.048	0.016	0.29	0.17	Good
BOYAULT_LIVER_CANCER_SUBCLASS_G12_UP	39	0.057	1.3	0.0069	0.055	0.001	0.042	0.37	0.0076	Poor
REGULATION_OF_PROTEIN_MODIFICATION_PROCESS	37	0.057	-1.3	9.4e-06	0.0011	0.055	0.0006	0.066	0.19	Good
EGUCHI_CELL_CYCLE_RB1_TARGETS	19	0.057	1.2	0.0069	0.06	0.001	0.042	0.39	0.0076	Poor
V$STAT3_01	14	0.057	-1.2	0.0069	0.06	0.0043	0.042	0.39	0.027	Good
BIOCARTA_CDMAC_PATHWAY	16	0.057	-1.2	0.00039	0.015	0.06	0.0053	0.18	0.2	Good
BIOCARTA_TPO_PATHWAY	24	0.057	-1.2	0.0069	0.06	0.013	0.042	0.39	0.064	Good
SH2_DOMAIN_BINDING	13	0.057	-1.2	0.007	0.06	0.0042	0.042	0.39	0.027	Good
REACTOME_MITOTIC_M_M_G1_PHASES	140	0.057	1.2	0.0034	0.062	0.001	0.025	0.39	0.0076	Poor
GARCIA_TARGETS_OF_FLI1_AND_DAX1_DN	110	0.057	1.2	0.0034	0.062	0.001	0.025	0.39	0.0076	Poor
TURASHVILI_BREAST_LOBULAR_CARCINOMA_VS_LOBULAR_NORMAL_UP	78	0.057	-1.2	0.0048	0.062	0.001	0.032	0.4	0.0076	Good
KEGG_CYTOSOLIC_DNA_SENSING_PATHWAY	47	0.058	-1.3	0.007	0.055	0.0066	0.042	0.37	0.038	Good
V$E2F_Q6_01	150	0.058	1.2	0.0034	0.062	0.001	0.026	0.4	0.0076	Poor
WANG_CISPLATIN_RESPONSE_AND_XPC_UP	130	0.058	1.2	0.0034	0.062	0.0052	0.026	0.4	0.031	Poor
PENG_RAPAMYCIN_RESPONSE_UP	39	0.058	-1.3	0.0029	0.03	0.056	0.023	0.27	0.19	Good
BILBAN_B_CLL_LPL_DN	40	0.058	-1.2	0.00055	0.011	0.056	0.0065	0.16	0.19	Good
HAHTOLA_MYCOSIS_FUNGOIDES_UP	17	0.059	-1.2	0.0052	0.052	0.061	0.034	0.36	0.2	Good
CHROMATIN_BINDING	29	0.06	1.2	0.0073	0.057	0.039	0.044	0.38	0.14	Poor
VACUOLAR_PART	12	0.06	-1.2	0.0042	0.046	0.062	0.029	0.34	0.2	Good
BIOCARTA_DC_PATHWAY	20	0.06	-1.2	0.0075	0.062	0.001	0.045	0.39	0.0076	Good
BIOCARTA_CXCR4_PATHWAY	23	0.062	-1.2	0.0077	0.063	0.0043	0.046	0.4	0.027	Good
PROTEIN_C_TERMINUS_BINDING	72	0.062	1.2	0.0052	0.066	0.05	0.034	0.41	0.17	Poor
KLEIN_PRIMARY_EFFUSION_LYMPHOMA_DN	57	0.062	-1.2	0.0052	0.066	0.001	0.034	0.41	0.0076	Good
KONDO_COLON_CANCER_HCP_WITH_H3K27ME3	5	0.062	-1.3	0.00088	0.026	0.049	0.0094	0.25	0.17	Good
SENGUPTA_NASOPHARYNGEAL_CARCINOMA_WITH_LMP1_DN	120	0.062	-1.2	0.0037	0.064	0.001	0.027	0.4	0.0076	Good
BILD_SRC_ONCOGENIC_SIGNATURE	53	0.062	1.2	0.0052	0.067	0.035	0.034	0.41	0.13	Poor
REGULATION_OF_I_KAPPAB_KINASE_NF_KAPPAB_CASCADE	72	0.062	-1.2	0.0047	0.062	0.067	0.032	0.39	0.21	Good
KEGG_PHOSPHATIDYLINOSITOL_SIGNALING_SYSTEM	69	0.062	-1.2	0.0053	0.067	0.048	0.035	0.42	0.17	Good
CYTOKINE_METABOLIC_PROCESS	35	0.063	-1.2	8.5e-07	0.0003	0.06	0.00017	0.031	0.2	Good
KOBAYASHI_EGFR_SIGNALING_6HR_UP	7	0.063	-1.3	0.00052	0.019	0.053	0.0064	0.21	0.18	Good
ROYLANCE_BREAST_CANCER_16Q_COPY_NUMBER_UP	27	0.063	1.2	0.0077	0.061	0.018	0.046	0.39	0.082	Poor
VALK_AML_CLUSTER_5	33	0.063	-1.2	0.0078	0.062	0.001	0.046	0.39	0.0076	Good
KEGG_PROGESTERONE_MEDIATED_OOCYTE_MATURATION	74	0.064	1.2	0.0056	0.07	0.016	0.036	0.43	0.074	Poor
BROWNE_HCMV_INFECTION_30MIN_DN	150	0.065	-1.2	0.0025	0.048	0.066	0.02	0.34	0.21	Good
KAPOSI_LIVER_CANCER_POOR_SURVIVAL_DN	6	0.066	-1.3	0.0042	0.054	0.013	0.029	0.37	0.063	Good
TAKEDA_TARGETS_OF_NUP98_HOXA9_FUSION_6HR_DN	32	0.066	-1.2	0.0042	0.038	0.064	0.029	0.3	0.21	Good
HOEBEKE_LYMPHOID_STEM_CELL_UP	93	0.066	-1.2	0.00035	0.0084	0.071	0.0049	0.14	0.22	Good
SPECIFIC_RNA_POLYMERASE_II_TRANSCRIPTION_FACTOR_ACTIVITY	32	0.067	-1.2	0.0081	0.064	0.018	0.047	0.4	0.081	Good
PHOSPHOLIPID_BINDING	34	0.067	-1.2	0.00083	0.014	0.064	0.009	0.17	0.21	Good
KYNG_DNA_DAMAGE_BY_4NQO_OR_UV	32	0.067	-1.2	0.0081	0.064	0.034	0.047	0.4	0.13	Good
RUGO_STRESS_RESPONSE_SUBSET_G	32	0.067	-1.2	0.0082	0.064	0.042	0.048	0.4	0.15	Good
BIOCARTA_IL1R_PATHWAY	31	0.067	-1.2	0.0084	0.066	0.0091	0.048	0.41	0.048	Good
DAMAGED_DNA_BINDING	19	0.067	1.2	0.0059	0.056	0.066	0.038	0.37	0.21	Poor
CYTOKINE_SECRETION	15	0.067	-1.2	0.0023	0.035	0.066	0.019	0.29	0.21	Good
LEE_LIVER_CANCER_SURVIVAL_DN	110	0.067	1.2	0.004	0.068	0.001	0.028	0.42	0.0076	Poor
PUIFFE_INVASION_INHIBITED_BY_ASCITES_DN	140	0.067	1.2	0.004	0.068	0.0035	0.028	0.42	0.023	Poor
GNF2_STAT6	76	0.068	-1.1	0.006	0.072	0.001	0.038	0.43	0.0076	Good
IIZUKA_LIVER_CANCER_PROGRESSION_L0_L1_DN	13	0.068	-1.2	0.0084	0.067	0.001	0.049	0.41	0.0076	Good
NEGATIVE_REGULATION_OF_SIGNAL_TRANSDUCTION	31	0.068	-1.2	0.00042	0.01	0.067	0.0056	0.15	0.21	Good
REACTOME_ACTIVATION_OF_ATR_IN_RESPONSE_TO_REPLICATION_STRESS	35	0.068	1.2	0.0088	0.068	0.001	0.05	0.42	0.0076	Poor
REACTOME_ACTIVATION_OF_THE_PRE_REPLICATIVE_COMPLEX	29	0.068	1.2	0.0088	0.068	0.0018	0.05	0.42	0.013	Poor
KEGG_PRION_DISEASES	33	0.068	-1.2	0.0089	0.068	0.043	0.051	0.42	0.15	Good
REACTOME_VPR_MEDIATED_NUCLEAR_IMPORT_OF_PICS	30	0.068	1.2	0.0089	0.068	0.0038	0.051	0.42	0.024	Poor
GNF2_MSH2	26	0.068	1.2	0.009	0.069	0.001	0.051	0.42	0.0076	Poor
CACGTTT,MIR-302A	19	0.069	1.2	0.0086	0.067	0.04	0.049	0.42	0.15	Poor
BIOCARTA_G2_PATHWAY	24	0.069	1.2	0.00028	0.013	0.068	0.0043	0.17	0.21	Poor
GNF2_DENR	38	0.069	1.2	0.0029	0.03	0.07	0.022	0.27	0.22	Poor
REACTOME_RHO_GTPASE_CYCLE	98	0.069	-1.1	3.1e-05	0.0005	0.073	0.0012	0.043	0.23	Good
REACTOME_INFLUENZA_LIFE_CYCLE	130	0.069	-1.2	0.0041	0.07	0.001	0.029	0.43	0.0076	Good
REACTOME_PEPTIDE_CHAIN_ELONGATION	77	0.069	-1.1	0.0061	0.073	0.001	0.038	0.44	0.0076	Good
MAHAJAN_RESPONSE_TO_IL1A_UP	66	0.069	-1.1	0.0061	0.073	0.0023	0.038	0.44	0.015	Good
V$USF_02	180	0.069	-1.1	0.00079	0.022	0.086	0.0087	0.22	0.25	Good
BIOCARTA_BLYMPHOCYTE_PATHWAY	11	0.069	-1.2	0.0089	0.068	0.001	0.051	0.42	0.0076	Good
BIOCARTA_COMP_PATHWAY	17	0.069	-1.2	0.0089	0.068	0.001	0.051	0.42	0.0076	Good
GNF2_BNIP2	31	0.069	-1.2	0.0094	0.07	0.007	0.052	0.43	0.039	Good
GNF2_DEK	48	0.069	1.2	0.0094	0.07	0.0055	0.053	0.43	0.032	Poor
REACTOME_GTP_HYDROLYSIS_AND_JOINING_OF_THE_60S_RIBOSOMAL_SUBUNIT	98	0.069	-1.1	0.0061	0.074	0.001	0.039	0.44	0.0076	Good
NAKAMURA_LUNG_CANCER	6	0.07	1.2	0.005	0.058	0.001	0.033	0.38	0.0076	Poor
FUNG_IL2_TARGETS_WITH_STAT5_BINDING_SITES_T1	8	0.07	-1.2	0.0051	0.059	0.043	0.034	0.39	0.15	Good
BIOCARTA_G1_PATHWAY	28	0.07	1.1	0.0012	0.019	0.071	0.012	0.2	0.22	Poor
PROTEIN_UBIQUITINATION	32	0.07	1.1	0.0096	0.071	0.017	0.053	0.43	0.077	Poor
STRUCTURAL_MOLECULE_ACTIVITY	220	0.07	-1	0.0042	0.096	0.001	0.029	0.52	0.0076	Good
REACTOME_UNWINDING_OF_DNA	10	0.071	1.2	0.0068	0.059	0.001	0.042	0.39	0.0076	Poor
TONKS_TARGETS_OF_RUNX1_RUNX1T1_FUSION_SUSTAINED_IN_GRANULOCYTE_DN	7	0.071	-1.2	0.0052	0.059	0.05	0.034	0.39	0.17	Good
NAKAMURA_LUNG_CANCER_MARKERS	6	0.073	1.2	0.0053	0.06	0.0018	0.034	0.39	0.013	Poor
DIAZ_CHRONIC_MEYLOGENOUS_LEUKEMIA_DN	110	0.074	-1.1	0.0045	0.075	0.001	0.031	0.44	0.0076	Good
KEGG_DNA_REPLICATION	34	0.074	1.1	0.0099	0.073	0.001	0.054	0.44	0.0076	Poor
PEPTIDYL_AMINO_ACID_MODIFICATION	47	0.074	-1.1	0.0045	0.04	0.073	0.031	0.31	0.23	Good
V$E2F1_Q4_01	150	0.075	1.1	0.0047	0.079	0.001	0.032	0.46	0.0076	Poor
HALMOS_CEBPA_TARGETS_UP	41	0.077	-1.1	0.0008	0.014	0.074	0.0088	0.17	0.23	Good
REACTOME_TOLL_LIKE_RECEPTOR_4_CASCADE	24	0.078	-1.1	0.0094	0.072	0.001	0.053	0.43	0.0076	Good
BIOCARTA_IL4_PATHWAY	11	0.078	-1.1	0.0026	0.037	0.072	0.021	0.3	0.22	Good
SIG_PIP3_SIGNALING_IN_B_LYMPHOCYTES	32	0.078	-1.1	0.01	0.075	0.0021	0.056	0.44	0.015	Good
IIZUKA_LIVER_CANCER_PROGRESSION_L1_G1_DN	8	0.079	1.2	0.00019	0.013	0.065	0.0032	0.16	0.21	Poor
TYROSINE_PHOSPHORYLATION_OF_STAT_PROTEIN	9	0.079	-1.2	1.7e-05	0.0052	0.065	0.00082	0.11	0.21	Good
RAY_ALZHEIMERS_DISEASE	6	0.079	-1.2	0.00052	0.019	0.065	0.0064	0.21	0.21	Good
WANG_ESOPHAGUS_CANCER_VS_NORMAL_UP	100	0.079	-1.1	0.0048	0.081	0.001	0.032	0.47	0.0076	Good
REGULATION_OF_JAK_STAT_CASCADE	7	0.08	-1.2	0.00012	0.01	0.067	0.0024	0.15	0.21	Good
GNF2_CD14	32	0.08	-1.1	0.011	0.078	0.001	0.059	0.46	0.0076	Good
NIKOLSKY_BREAST_CANCER_14Q22_AMPLICON	7	0.081	1.2	0.0068	0.068	0.067	0.042	0.42	0.21	Poor
REACTOME_REMOVAL_OF_THE_FLAP_INTERMEDIATE	14	0.081	1.1	0.0098	0.073	0.023	0.054	0.44	0.099	Poor
KEGG_RIBOSOME	79	0.081	-1.1	0.0068	0.079	0.001	0.042	0.46	0.0076	Good
FARMER_BREAST_CANCER_CLUSTER_6	16	0.082	1.1	0.01	0.074	0.0018	0.055	0.44	0.013	Poor
SEITZ_NEOPLASTIC_TRANSFORMATION_BY_8P_DELETION_DN	30	0.082	1.1	0.0012	0.019	0.079	0.012	0.2	0.24	Poor
BOYAULT_LIVER_CANCER_SUBCLASS_G12_DN	15	0.082	-1.1	0.01	0.074	0.013	0.055	0.44	0.063	Good
REACTOME_RNA_POLYMERASE_I_PROMOTER_OPENING	28	0.085	1.1	0.012	0.08	0.011	0.062	0.46	0.057	Poor
HU_ANGIOGENESIS_DN	30	0.085	1.1	0.012	0.08	0.069	0.062	0.46	0.22	Poor
SEMENZA_HIF1_TARGETS	32	0.085	1.1	0.012	0.081	0.0018	0.062	0.47	0.013	Poor
TONKS_TARGETS_OF_RUNX1_RUNX1T1_FUSION_HSC_DN	180	0.086	-1	0.0048	0.098	0.001	0.032	0.52	0.0076	Good
WIKMAN_ASBESTOS_LUNG_CANCER_DN	28	0.088	-1.1	0.012	0.084	0.001	0.064	0.47	0.0076	Good
GNF2_FGR	32	0.089	-1.1	0.012	0.084	0.001	0.065	0.47	0.0076	Good
MONTERO_THYROID_CANCER_POOR_SURVIVAL_DN	7	0.089	-1.1	0.00054	0.02	0.073	0.0065	0.21	0.23	Good
KEGG_BETA_ALANINE_METABOLISM	21	0.089	-1.1	0.011	0.078	0.029	0.059	0.46	0.12	Good
LEE_LIVER_CANCER_MYC_UP	51	0.089	-1.1	0.0072	0.082	0.082	0.043	0.47	0.25	Good
B_CELL_ACTIVATION	17	0.09	-1.1	0.011	0.078	0.075	0.059	0.46	0.23	Good
HONRADO_BREAST_CANCER_BRCA1_VS_BRCA2	10	0.091	1.1	0.00029	0.013	0.073	0.0043	0.17	0.23	Poor
BIOCARTA_FCER1_PATHWAY	35	0.091	-1.1	0.013	0.086	0.001	0.066	0.48	0.0076	Good
TGCAAAC,MIR-452	73	0.093	1.1	0.0038	0.055	0.083	0.028	0.37	0.25	Poor
REACTOME_RECRUITMENT_OF_NUMA_TO_MITOTIC_CENTROSOMES	9	0.094	1.1	0.0036	0.05	0.075	0.027	0.35	0.23	Poor
KEGG_UBIQUITIN_MEDIATED_PROTEOLYSIS	120	0.096	1	0.0057	0.09	0.056	0.036	0.49	0.19	Poor
CAFFAREL_RESPONSE_TO_THC_24HR_3_UP	6	0.096	-1.1	0.0023	0.041	0.075	0.019	0.32	0.23	Good
RESPONSE_TO_BIOTIC_STIMULUS	100	0.096	-1	0.0058	0.091	0.001	0.037	0.5	0.0076	Good
AMUNDSON_GENOTOXIC_SIGNATURE	80	0.098	1.1	0.0062	0.075	0.086	0.039	0.44	0.26	Poor
POSITIVE_REGULATION_OF_CYTOKINE_SECRETION	9	0.099	-1.1	0.0086	0.078	0.074	0.049	0.46	0.23	Good
CELLULAR_MONOVALENT_INORGANIC_CATION_HOMEOSTASIS	10	0.099	-1.1	0.011	0.079	0.013	0.061	0.46	0.064	Good
REACTOME_COLLAGEN_MEDIATED_ACTIVATION_CASCADE	21	0.099	-1.1	0.012	0.081	0.033	0.063	0.47	0.13	Good
BIOCARTA_CERAMIDE_PATHWAY	22	0.099	-1.1	0.001	0.024	0.082	0.011	0.23	0.25	Good
REACTOME_EXTENSION_OF_TELOMERES	28	0.099	1.1	0.014	0.089	0.0074	0.069	0.49	0.041	Poor
NUTT_GBM_VS_AO_GLIOMA_UP	45	0.099	-1	0.014	0.09	0.0086	0.069	0.49	0.047	Good
SENGUPTA_NASOPHARYNGEAL_CARCINOMA_UP	240	0.099	0.94	0.0054	0.12	0.001	0.035	0.56	0.0076	Poor
BIOCARTA_NFKB_PATHWAY	23	0.1	-1.1	0.012	0.082	0.011	0.064	0.47	0.057	Good
SANA_TNF_SIGNALING_DN	71	0.1	-1.1	0.0079	0.088	0.0023	0.046	0.49	0.016	Good
FONTAINE_PAPILLARY_THYROID_CARCINOMA_DN	57	0.1	-1.1	0.0079	0.088	0.0022	0.046	0.49	0.015	Good
PROTEIN_DOMAIN_SPECIFIC_BINDING	60	0.1	-1.1	0.008	0.088	0.001	0.047	0.49	0.0076	Good
I_KAPPAB_KINASE_NF_KAPPAB_CASCADE	88	0.1	-1.1	0.0026	0.043	0.089	0.021	0.33	0.26	Good
POSITIVE_REGULATION_OF_PROTEIN_SECRETION	11	0.1	-1.1	0.005	0.051	0.083	0.033	0.36	0.25	Good
AMUNDSON_DNA_DAMAGE_RESPONSE_TP53	16	0.1	-1.1	0.013	0.084	0.011	0.065	0.47	0.055	Good
BUCKANOVICH_T_LYMPHOCYTE_HOMING_ON_TUMOR_DN	11	0.1	1.1	0.013	0.084	0.052	0.066	0.48	0.18	Poor
GNF2_FBL	120	0.1	-1	0.0062	0.096	0.0047	0.039	0.52	0.029	Good
COENZYME_METABOLIC_PROCESS	35	0.1	1	0.013	0.087	0.091	0.068	0.48	0.27	Poor
REACTOME_TRANSPORT_OF_THE_SLBP_INDEPENDENT_MATURE_MRNA	30	0.1	1	0.014	0.091	0.0088	0.07	0.5	0.048	Poor
V$NFKAPPAB_01	170	0.1	-0.96	0.0056	0.11	0.001	0.036	0.55	0.0076	Good
V$E2F_Q3_01	150	0.1	1	0.0063	0.098	0.001	0.04	0.52	0.0076	Poor
SANA_RESPONSE_TO_IFNG_UP	55	0.1	-1	0.0081	0.09	0.001	0.047	0.49	0.0076	Good
BROWNE_HCMV_INFECTION_2HR_UP	39	0.1	-1	0.014	0.091	0.0022	0.071	0.5	0.015	Good
ZHAN_MULTIPLE_MYELOMA_CD1_VS_CD2_DN	41	0.1	-1	0.014	0.091	0.019	0.071	0.5	0.083	Good
REACTOME_METABOLISM_OF_VITAMINS_AND_COFACTORS	34	0.11	1	0.014	0.092	0.034	0.071	0.5	0.13	Poor
SA_REG_CASCADE_OF_CYCLIN_EXPR	13	0.11	1.1	0.014	0.086	0.042	0.069	0.48	0.15	Poor
NUNODA_RESPONSE_TO_DASATINIB_IMATINIB_DN	13	0.11	-1.1	0.014	0.087	0.017	0.07	0.49	0.08	Good
EXTRACELLULAR_LIGAND_GATED_ION_CHANNEL_ACTIVITY	19	0.11	-1.1	0.014	0.087	0.083	0.07	0.49	0.25	Good
EXCITATORY_EXTRACELLULAR_LIGAND_GATED_ION_CHANNEL_ACTIVITY	19	0.11	-1.1	0.014	0.087	0.087	0.07	0.49	0.26	Good
MCCABE_HOXC6_TARGETS_DN	14	0.11	-1.1	0.0018	0.031	0.088	0.016	0.27	0.26	Good
V$ISRE_01	150	0.11	-0.99	0.0068	0.1	0.001	0.042	0.53	0.0076	Good
WU_HBX_TARGETS_3_UP	17	0.11	-1	9e-06	0.0027	0.09	0.0006	0.088	0.26	Good
GNF2_S100A4	44	0.11	-1	0.015	0.094	0.001	0.073	0.51	0.0076	Good
ACEVEDO_LIVER_CANCER_WITH_H3K9ME3_DN	70	0.11	1	0.009	0.096	0.0036	0.051	0.52	0.023	Poor
REACTOME_RNA_POLYMERASE_I_TRANSCRIPTION_TERMINATION	19	0.11	1	0.015	0.09	0.0056	0.073	0.49	0.033	Poor
VALK_AML_CLUSTER_11	36	0.11	-1	0.015	0.094	0.0046	0.073	0.51	0.028	Good
HUPER_BREAST_BASAL_VS_LUMINAL_DN	59	0.11	-1	0.0092	0.098	0.023	0.052	0.52	0.097	Good
KYNG_DNA_DAMAGE_BY_4NQO_OR_GAMMA_RADIATION	8	0.11	-1	0.012	0.09	0.018	0.062	0.49	0.081	Good
RUGO_STRESS_RESPONSE_SUBSET_F	8	0.11	-1	0.012	0.09	0.018	0.062	0.49	0.082	Good
REACTOME_TELOMERE_MAINTENANCE	56	0.11	1	0.0093	0.098	0.001	0.052	0.52	0.0076	Poor
IIZUKA_LIVER_CANCER_PROGRESSION_G2_G3_DN	8	0.11	-1	0.012	0.09	0.025	0.062	0.49	0.1	Good
REACTOME_INFLUENZA_VIRAL_RNA_TRANSCRIPTION_AND_REPLICATION	93	0.11	-1	0.0094	0.099	0.001	0.053	0.52	0.0076	Good
KEGG_ANTIGEN_PROCESSING_AND_PRESENTATION	82	0.11	-1	0.0095	0.099	0.001	0.053	0.52	0.0076	Good
GNF2_TNFRSF1B	61	0.11	-1	0.0095	0.099	0.001	0.053	0.52	0.0076	Good
FONTAINE_FOLLICULAR_THYROID_ADENOMA_DN	59	0.11	-1	0.0095	0.1	0.001	0.053	0.53	0.0076	Good
RUGO_RESPONSE_TO_GAMMA_RADIATION	43	0.11	-1	0.015	0.096	0.019	0.075	0.51	0.083	Good
GUTIERREZ_CHRONIC_LYMPHOCYTIC_LEUKEMIA_UP	12	0.11	-1	0.015	0.093	0.001	0.076	0.5	0.0076	Good
WONG_ENDMETRIUM_CANCER_UP	16	0.11	-1	0.012	0.08	0.094	0.063	0.46	0.27	Good
ROSS_LEUKEMIA_WITH_MLL_FUSIONS	76	0.11	-0.99	0.0098	0.1	0.018	0.054	0.53	0.08	Good
PUJANA_BRCA_CENTERED_NETWORK	93	0.11	0.99	0.0098	0.1	0.001	0.054	0.53	0.0076	Poor
MORF_EIF4A2	120	0.12	-0.97	0.0073	0.11	0.001	0.044	0.54	0.0076	Good
GRAHAM_CML_QUIESCENT_VS_NORMAL_DIVIDING_UP	56	0.12	-0.99	0.00051	0.012	0.1	0.0062	0.16	0.29	Good
V$ELK1_01	160	0.12	-0.92	0.0064	0.12	0.021	0.04	0.58	0.091	Good
SCIAN_CELL_CYCLE_TARGETS_OF_TP53_AND_TP73_UP	9	0.12	1	0.0025	0.042	0.094	0.021	0.32	0.27	Poor
T_CELL_PROLIFERATION	17	0.12	-1	0.0009	0.022	0.095	0.0095	0.22	0.27	Good
KEGG_LEISHMANIA_INFECTION	68	0.12	-0.98	0.01	0.1	0.001	0.056	0.54	0.0076	Good
REN_ALVEOLAR_RHABDOMYOSARCOMA_UP	98	0.12	-0.98	0.00015	0.0039	0.11	0.0029	0.097	0.29	Good
HADDAD_T_LYMPHOCYTE_AND_NK_PROGENITOR_DN	63	0.12	-0.97	0.01	0.11	0.001	0.057	0.54	0.0076	Good
HASLINGER_B_CLL_WITH_17P13_DELETION	15	0.12	-1	0.016	0.096	0.084	0.079	0.52	0.25	Good
GNF2_CD1D	41	0.12	-1	0.016	0.1	0.001	0.078	0.53	0.0076	Good
REACTOME_TRANSCRIPTION_COUPLED_NER	42	0.12	1	0.016	0.1	0.0055	0.078	0.53	0.032	Poor
NAKAJIMA_MAST_CELL	30	0.12	-0.99	0.017	0.1	0.015	0.08	0.53	0.073	Good
REACTOME_REGULATION_OF_GENE_EXPRESSION_IN_BETA_CELLS	92	0.12	-0.97	0.011	0.11	0.001	0.059	0.54	0.0076	Good
V$IRF_Q6	150	0.12	-0.95	0.0079	0.11	0.001	0.047	0.56	0.0076	Good
GTTTGTT,MIR-495	190	0.12	0.91	0.0065	0.12	0.06	0.04	0.58	0.2	Poor
LU_TUMOR_ENDOTHELIAL_MARKERS_DN	4	0.12	-1	4.8e-05	0.0091	0.091	0.0015	0.15	0.27	Good
XU_RESPONSE_TO_TRETINOIN_AND_NSC682994_UP	14	0.12	-1	0.016	0.097	0.001	0.08	0.52	0.0076	Good
PUJANA_XPRSS_INT_NETWORK	170	0.12	0.91	0.0066	0.12	0.001	0.041	0.58	0.0076	Poor
BIOCARTA_RANMS_PATHWAY	9	0.12	1	0.00012	0.01	0.098	0.0025	0.15	0.28	Poor
BIOCARTA_INFLAM_PATHWAY	28	0.12	-0.99	0.017	0.1	0.001	0.082	0.53	0.0076	Good
LENAOUR_DENDRITIC_CELL_MATURATION_UP	90	0.12	-0.96	0.011	0.11	0.001	0.06	0.55	0.0076	Good
REACTOME_REGULATION_OF_BETA_CELL_DEVELOPMENT	100	0.12	-0.94	0.0082	0.12	0.001	0.048	0.56	0.0076	Good
RESPONSE_TO_WOUNDING	170	0.12	-0.89	0.007	0.13	0.001	0.042	0.59	0.0076	Good
SMID_BREAST_CANCER_RELAPSE_IN_LUNG_DN	37	0.12	-0.98	0.017	0.1	0.0023	0.083	0.54	0.016	Good
MYLLYKANGAS_AMPLIFICATION_HOT_SPOT_30	3	0.12	-1	0.011	0.095	0.0061	0.059	0.51	0.036	Good
DEFENSE_RESPONSE_TO_VIRUS	10	0.13	-1	0.018	0.1	0.058	0.084	0.53	0.19	Good
SCHLOSSER_SERUM_RESPONSE_UP	130	0.13	-0.92	0.0086	0.12	0.001	0.049	0.58	0.0076	Good
HOEGERKORP_CD44_TARGETS_DIRECT_DN	11	0.13	-0.99	0.013	0.086	0.1	0.069	0.48	0.28	Good
V$E2F_Q4_01	150	0.13	0.92	0.0064	0.12	0.001	0.04	0.58	0.0076	Poor
STTTCRNTTT_V$IRF_Q6	130	0.13	-0.92	0.0087	0.12	0.001	0.05	0.58	0.0076	Good
HAHTOLA_MYCOSIS_FUNGOIDES_SKIN_UP	170	0.13	-0.88	0.0072	0.13	0.001	0.044	0.6	0.0076	Good
BIOCARTA_CLASSIC_PATHWAY	12	0.13	-0.99	0.018	0.1	0.001	0.085	0.53	0.0076	Good
SA_G1_AND_S_PHASES	15	0.13	0.99	0.0058	0.055	0.1	0.037	0.37	0.29	Poor
BIOCARTA_VIP_PATHWAY	23	0.13	-0.99	0.018	0.1	0.0023	0.085	0.53	0.015	Good
BIOCARTA_EPONFKB_PATHWAY	11	0.13	-0.99	0.018	0.1	0.0087	0.085	0.53	0.047	Good
GNF2_MBD4	23	0.13	-0.99	0.018	0.1	0.001	0.085	0.53	0.0076	Good
BIOCARTA_SODD_PATHWAY	10	0.13	-0.99	0.018	0.1	0.078	0.085	0.53	0.24	Good
CHROMATIN	31	0.13	0.97	0.018	0.11	0.033	0.087	0.54	0.13	Poor
CHROMOSOME	110	0.13	0.91	0.0089	0.12	0.001	0.051	0.58	0.0076	Poor
GNF2_PPP6C	35	0.13	-0.96	0.018	0.11	0.1	0.087	0.55	0.29	Good
GARGALOVIC_RESPONSE_TO_OXIDIZED_PHOSPHOLIPIDS_LIGHTYELLOW_DN	8	0.13	-0.98	0.016	0.11	0.064	0.079	0.54	0.21	Good
GNF2_EIF3S6	110	0.13	-0.9	0.0091	0.13	0.001	0.052	0.59	0.0076	Good
ACACTGG,MIR-199A,MIR-199B	120	0.13	0.9	0.0092	0.13	0.02	0.052	0.59	0.089	Poor
REACTOME_INSULIN_SYNTHESIS_AND_SECRETION	120	0.13	-0.9	0.0093	0.13	0.001	0.052	0.59	0.0076	Good
LUI_THYROID_CANCER_CLUSTER_3	26	0.13	-0.95	0.019	0.11	0.001	0.089	0.55	0.0076	Good
BERNARD_PPAPDC1B_TARGETS_UP	33	0.14	0.95	0.019	0.11	0.042	0.089	0.56	0.15	Poor
TUBULIN_BINDING	41	0.14	0.95	0.012	0.084	0.11	0.064	0.47	0.3	Poor
NUCLEOLAR_PART	15	0.14	0.97	0.019	0.11	0.1	0.088	0.54	0.29	Poor
PARK_TRETINOIN_RESPONSE_AND_PML_RARA_FUSION	24	0.14	-0.97	0.019	0.11	0.001	0.09	0.54	0.0076	Good
GNF2_CD33	46	0.14	-0.94	0.02	0.11	0.001	0.091	0.56	0.0076	Good
GALI_TP53_TARGETS_APOPTOTIC_DN	5	0.14	0.98	0.016	0.1	0.1	0.079	0.54	0.29	Poor
MYLLYKANGAS_AMPLIFICATION_HOT_SPOT_14	3	0.14	0.98	0.014	0.11	0.11	0.07	0.54	0.29	Poor
PEPTIDYL_TYROSINE_MODIFICATION	23	0.14	-0.97	0.019	0.11	0.043	0.09	0.54	0.15	Good
REACTOME_ASSOCIATION_OF_LICENSING_FACTORS_WITH_THE_PREREPLICATIVE_COMPLEX	11	0.14	0.97	0.019	0.11	0.045	0.09	0.54	0.16	Poor
GCM_MSN	25	0.14	-0.97	0.018	0.11	0.0022	0.086	0.54	0.015	Good
TANG_SENESCENCE_TP53_TARGETS_UP	24	0.14	-0.97	0.019	0.11	0.041	0.09	0.54	0.15	Good
ZHANG_RESPONSE_TO_IKK_INHIBITOR_AND_TNF_DN	75	0.14	0.91	0.013	0.12	0.0018	0.068	0.58	0.013	Poor
KEGG_FC_GAMMA_R_MEDIATED_PHAGOCYTOSIS	86	0.14	-0.9	0.013	0.12	0.0067	0.069	0.59	0.039	Good
LOPEZ_MESOTHELIOMA_SURVIVAL_DN	12	0.14	0.97	0.02	0.11	0.001	0.09	0.54	0.0076	Poor
YANG_BREAST_CANCER_ESR1_BULK_DN	17	0.14	0.97	0.02	0.11	0.0074	0.09	0.54	0.041	Poor
PASTURAL_RIZ1_TARGETS_DN	5	0.14	-0.97	0.017	0.11	0.027	0.082	0.54	0.11	Good
FONTAINE_THYROID_TUMOR_UNCERTAIN_MALIGNANCY_DN	21	0.14	-0.97	0.0022	0.033	0.11	0.018	0.28	0.3	Good
GCM_VAV1	44	0.14	-0.94	0.02	0.12	0.048	0.092	0.56	0.17	Good
TRANSLATIONAL_INITIATION	33	0.14	-0.93	0.02	0.12	0.076	0.092	0.57	0.23	Good
GNF2_MCM5	52	0.14	0.9	0.014	0.13	0.001	0.07	0.59	0.0076	Poor
COLDREN_GEFITINIB_RESISTANCE_UP	67	0.14	0.89	0.014	0.13	0.0095	0.07	0.59	0.049	Poor
MORF_RFC1	96	0.14	0.89	0.008	0.088	0.13	0.047	0.49	0.33	Poor
CTACTAG,MIR-325	9	0.14	-0.96	0.018	0.11	0.041	0.087	0.55	0.15	Good
REGULATION_OF_IMMUNE_EFFECTOR_PROCESS	14	0.14	-0.96	0.0082	0.066	0.11	0.048	0.41	0.3	Good
REACTOME_P2Y_RECEPTORS	11	0.14	-0.95	0.021	0.11	0.001	0.093	0.55	0.0076	Good
MYLLYKANGAS_AMPLIFICATION_HOT_SPOT_21	6	0.14	0.95	0.019	0.11	0.053	0.087	0.55	0.18	Poor
GRAHAM_CML_QUIESCENT_VS_CML_DIVIDING_DN	10	0.14	0.95	0.021	0.11	0.072	0.094	0.55	0.22	Poor
NIKOLSKY_BREAST_CANCER_20Q11_AMPLICON	23	0.14	0.95	0.021	0.11	0.11	0.094	0.55	0.29	Poor
ICOSANOID_METABOLIC_PROCESS	16	0.14	-0.95	0.0002	0.011	0.11	0.0034	0.16	0.3	Good
KRCTCNNNNMANAGC_UNKNOWN	36	0.14	0.93	0.021	0.12	0.011	0.094	0.57	0.054	Poor
CROMER_TUMORIGENESIS_UP	43	0.14	0.93	0.021	0.12	0.0018	0.094	0.57	0.013	Poor
POOLA_INVASIVE_BREAST_CANCER_DN	130	0.14	-0.87	0.01	0.14	0.001	0.056	0.62	0.0076	Good
ESTABLISHMENT_AND_OR_MAINTENANCE_OF_CELL_POLARITY	19	0.14	-0.95	0.0035	0.043	0.11	0.026	0.33	0.31	Good
BIOCARTA_RELA_PATHWAY	16	0.14	-0.95	0.0055	0.054	0.11	0.036	0.37	0.31	Good
POSITIVE_REGULATION_OF_PROTEIN_AMINO_ACID_PHOSPHORYLATION	15	0.14	-0.95	4.2e-07	0.0011	0.11	0.00013	0.066	0.31	Good
REACTOME_POLYMERASE_SWITCHING	14	0.14	0.94	0.021	0.11	0.011	0.096	0.56	0.057	Poor
KEGG_ENDOCYTOSIS	160	0.14	-0.84	0.0082	0.14	0.0025	0.048	0.64	0.016	Good
LOPEZ_MESOTHELIOMA_SURVIVAL_WORST_VS_BEST_UP	14	0.14	0.94	0.022	0.11	0.001	0.096	0.56	0.0076	Poor
NELSON_RESPONSE_TO_ANDROGEN_DN	16	0.14	0.94	0.016	0.097	0.12	0.079	0.52	0.31	Poor
GNF2_CARD15	63	0.14	-0.88	0.015	0.13	0.001	0.073	0.61	0.0076	Good
NICK_RESPONSE_TO_PROC_TREATMENT_DN	27	0.14	-0.92	0.022	0.12	0.083	0.097	0.58	0.25	Good
REACTOME_HIV1_TRANSCRIPTION_ELONGATION	40	0.14	0.91	0.022	0.12	0.12	0.096	0.58	0.32	Poor
BARIS_THYROID_CANCER_DN	50	0.14	-0.91	0.013	0.12	0.078	0.067	0.58	0.24	Good
RUGO_UV_RESPONSE	25	0.15	-0.93	0.021	0.12	0.092	0.093	0.57	0.27	Good
CENTROSOME_ORGANIZATION_AND_BIOGENESIS	12	0.15	0.93	0.023	0.12	0.015	0.1	0.57	0.07	Poor
TENEDINI_MEGAKARYOCYTE_MARKERS	53	0.15	-0.87	0.015	0.13	0.001	0.075	0.61	0.0076	Good
OHM_METHYLATED_IN_ADULT_CANCERS	25	0.15	-0.93	0.021	0.12	0.07	0.095	0.57	0.22	Good
SHAFFER_IRF4_TARGETS_IN_ACTIVATED_DENDRITIC_CELL	64	0.15	-0.87	0.00096	0.018	0.14	0.01	0.2	0.35	Good
SAGIV_CD24_TARGETS_UP	23	0.15	0.92	0.024	0.12	0.016	0.1	0.57	0.076	Poor
REGULATION_OF_HORMONE_SECRETION	12	0.15	0.92	0.024	0.12	0.049	0.1	0.57	0.17	Poor
MICROTUBULE_ASSOCIATED_COMPLEX	45	0.15	0.91	0.023	0.12	0.001	0.1	0.58	0.0076	Poor
REACTOME_VIRAL_MRNA_TRANSLATION	77	0.15	-0.87	0.015	0.14	0.001	0.075	0.62	0.0076	Good
MOOTHA_GLYCOLYSIS	21	0.15	0.92	0.014	0.09	0.12	0.072	0.49	0.32	Poor
RICKMAN_HEAD_AND_NECK_CANCER_F	47	0.15	-0.9	0.0037	0.035	0.13	0.027	0.29	0.33	Good
BERTUCCI_MEDULLARY_VS_DUCTAL_BREAST_CANCER_UP	170	0.15	-0.83	0.0086	0.15	0.001	0.049	0.65	0.0076	Good
V$OLF1_01	160	0.15	-0.83	0.0086	0.15	0.017	0.05	0.65	0.077	Good
ROSS_AML_WITH_AML1_ETO_FUSION	74	0.15	-0.86	0.01	0.11	0.14	0.056	0.54	0.35	Good
POSITIVE_REGULATION_OF_CELL_PROLIFERATION	130	0.15	-0.84	0.0039	0.066	0.14	0.028	0.41	0.36	Good
REACTOME_P75NTR_SIGNALS_VIA_NFKB	12	0.15	-0.92	0.022	0.12	0.12	0.098	0.56	0.32	Good
SILIGAN_BOUND_BY_EWS_FLT1_FUSION	30	0.15	0.89	0.022	0.12	0.13	0.096	0.58	0.34	Poor
LEONARD_HYPOXIA	33	0.15	0.89	0.024	0.13	0.001	0.11	0.6	0.0076	Poor
POSITIVE_REGULATION_OF_CELLULAR_COMPONENT_ORGANIZATION_AND_BIOGENESIS	28	0.15	-0.89	0.02	0.12	0.13	0.093	0.57	0.34	Good
BOHN_PRIMARY_IMMUNODEFICIENCY_SYNDROM_UP	37	0.15	0.89	0.0029	0.03	0.13	0.022	0.27	0.34	Poor
NUCLEOBASENUCLEOSIDENUCLEOTIDE_AND_NUCLEIC_ACID_TRANSPORT	26	0.15	0.88	0.025	0.13	0.032	0.11	0.6	0.13	Poor
KEGG_VALINE_LEUCINE_AND_ISOLEUCINE_BIOSYNTHESIS	10	0.15	0.93	0.0048	0.05	0.12	0.032	0.35	0.31	Poor
WINTER_HYPOXIA_METAGENE	210	0.15	0.81	0.0076	0.15	0.001	0.045	0.67	0.0076	Poor
CRGAARNNNNCGA_UNKNOWN	31	0.15	-0.88	0.025	0.13	0.016	0.11	0.61	0.074	Good
REACTOME_NUCLEOTIDE_LIKE_PURINERGIC_RECEPTORS	15	0.16	-0.91	0.026	0.12	0.033	0.11	0.58	0.13	Good
REACTOME_LYSOSOME_VESICLE_BIOGENESIS	22	0.16	-0.91	0.026	0.12	0.085	0.11	0.58	0.25	Good
ORGANELLE_LOCALIZATION	21	0.16	0.91	7.6e-07	0.0013	0.12	0.00015	0.066	0.33	Poor
LENAOUR_DENDRITIC_CELL_MATURATION_DN	99	0.16	-0.85	0.016	0.14	0.001	0.078	0.64	0.0076	Good
JAZAG_TGFB1_SIGNALING_VIA_SMAD4_DN	62	0.16	-0.84	0.0071	0.081	0.14	0.043	0.47	0.36	Good
INTERFERON_GAMMA_BIOSYNTHETIC_PROCESS	9	0.16	-0.92	0.0014	0.032	0.12	0.013	0.28	0.32	Good
REACTOME_REV_MEDIATED_NUCLEAR_EXPORT_OF_HIV1_RNA	30	0.16	0.87	0.026	0.13	0.029	0.11	0.61	0.12	Poor
V$IRF1_Q6	170	0.16	-0.81	0.0092	0.15	0.059	0.052	0.67	0.2	Good
TONKS_TARGETS_OF_RUNX1_RUNX1T1_FUSION_SUSTAINED_IN_GRANULOCYTE_UP	15	0.16	-0.89	0.0093	0.071	0.13	0.052	0.43	0.33	Good
GENTILE_RESPONSE_CLUSTER_D3	44	0.16	0.87	0.026	0.14	0.009	0.11	0.62	0.048	Poor
PROTEIN_METHYLTRANSFERASE_ACTIVITY	14	0.16	0.89	0.028	0.13	0.013	0.12	0.6	0.063	Poor
CHEMICAL_HOMEOSTASIS	140	0.16	-0.82	0.012	0.15	0.001	0.063	0.66	0.0076	Good
REACTOME_HIV_LIFE_CYCLE	100	0.17	0.82	0.012	0.15	0.022	0.064	0.66	0.095	Poor
KEGG_INOSITOL_PHOSPHATE_METABOLISM	49	0.17	0.87	0.011	0.077	0.14	0.058	0.45	0.35	Poor
SASAKI_ADULT_T_CELL_LEUKEMIA	140	0.17	0.82	0.012	0.15	0.0036	0.064	0.66	0.023	Poor
GUTIERREZ_WALDENSTROEMS_MACROGLOBULINEMIA_2	9	0.17	-0.9	0.024	0.13	0.036	0.11	0.59	0.14	Good
IYENGAR_RESPONSE_TO_ADIPOCYTE_FACTORS	9	0.17	-0.9	0.014	0.1	0.13	0.073	0.53	0.33	Good
TRANSFERASE_ACTIVITY_TRANSFERRING_PENTOSYL_GROUPS	18	0.17	0.88	0.019	0.11	0.13	0.088	0.54	0.34	Poor
BOYAULT_LIVER_CANCER_SUBCLASS_G23_DN	10	0.17	-0.9	0.01	0.075	0.13	0.056	0.44	0.33	Good
GNF2_MMP1	31	0.17	0.86	0.027	0.14	0.0054	0.11	0.62	0.032	Poor
COLLAGEN	23	0.17	0.87	0.029	0.13	0.001	0.12	0.61	0.0076	Poor
NEGATIVE_REGULATION_OF_APOPTOSIS	140	0.17	-0.81	0.013	0.16	0.032	0.066	0.67	0.13	Good
PHOSPHOLIPASE_A2_ACTIVITY	12	0.17	-0.87	0.021	0.11	0.13	0.095	0.56	0.35	Good
BROWNE_HCMV_INFECTION_2HR_DN	49	0.17	0.86	0.028	0.14	0.0091	0.11	0.63	0.048	Poor
LOPEZ_MESOTHELIOMA_SURVIVAL_WORST_VS_BEST_DN	6	0.17	-0.88	0.026	0.13	0.008	0.11	0.6	0.044	Good
BUDHU_LIVER_CANCER_METASTASIS_DN	7	0.17	-0.88	0.026	0.13	0.13	0.11	0.6	0.34	Good
PAPASPYRIDONOS_UNSTABLE_ATEROSCLEROTIC_PLAQUE_UP	50	0.17	-0.85	0.016	0.14	0.001	0.077	0.63	0.0076	Good
CONDENSED_CHROMOSOME	29	0.17	0.85	0.028	0.14	0.0018	0.12	0.63	0.013	Poor
KARAKAS_TGFB1_SIGNALING	15	0.17	0.87	0.03	0.14	0.001	0.12	0.62	0.0076	Poor
SPIRA_SMOKERS_LUNG_CANCER_DN	20	0.17	0.87	0.03	0.14	0.013	0.12	0.62	0.064	Poor
REGULATION_OF_CELLULAR_PROTEIN_METABOLIC_PROCESS	140	0.18	-0.8	0.013	0.16	0.0074	0.067	0.68	0.041	Good
DEFENSE_RESPONSE	240	0.18	-0.77	0.0088	0.17	0.001	0.05	0.71	0.0076	Good
NUCLEAR_CHROMATIN	11	0.18	0.86	0.0046	0.049	0.14	0.031	0.35	0.35	Poor
REACTOME_RNA_POL_II_CTD_PHOSPHORYLATION_AND_INTERACTION_WITH_CE	25	0.18	0.86	0.0041	0.038	0.14	0.029	0.3	0.35	Poor
POSITIVE_REGULATION_OF_PHOSPHORYLATION	21	0.18	-0.86	4.5e-06	0.0024	0.14	0.00042	0.088	0.35	Good
AMIT_EGF_RESPONSE_480_MCF10A	43	0.18	0.84	0.03	0.15	0.068	0.12	0.65	0.22	Poor
BIOCARTA_BIOPEPTIDES_PATHWAY	39	0.18	-0.83	0.03	0.15	0.007	0.12	0.65	0.039	Good
DNA_PACKAGING	29	0.18	0.83	0.03	0.15	0.012	0.12	0.65	0.061	Poor
RECEPTOR_SIGNALING_PROTEIN_ACTIVITY	78	0.18	-0.81	0.018	0.16	0.0046	0.087	0.67	0.028	Good
AGCYRWTTC_UNKNOWN	70	0.18	-0.8	0.018	0.16	0.15	0.087	0.67	0.37	Good
GAL_LEUKEMIC_STEM_CELL_DN	240	0.18	0.77	0.0089	0.17	0.001	0.051	0.71	0.0076	Poor
KOMMAGANI_TP63_GAMMA_TARGETS	9	0.18	0.87	0.029	0.14	0.099	0.12	0.62	0.28	Poor
CYTOCHROME_C_OXIDASE_ACTIVITY	12	0.18	0.86	0.031	0.14	0.12	0.12	0.63	0.31	Poor
WEST_ADRENOCORTICAL_TUMOR_MARKERS_DN	20	0.18	-0.86	0.031	0.14	0.13	0.13	0.63	0.33	Good
HOFMANN_CELL_LYMPHOMA_UP	42	0.18	-0.83	0.0072	0.057	0.15	0.044	0.38	0.36	Good
V$IK3_01	140	0.18	-0.79	0.013	0.16	0.052	0.069	0.69	0.18	Good
PHAGOCYTOSIS	16	0.18	-0.85	0.012	0.08	0.14	0.062	0.46	0.35	Good
EARLY_ENDOSOME	14	0.18	-0.85	0.00038	0.015	0.14	0.0052	0.18	0.35	Good
PELLICCIOTTA_HDAC_IN_ANTIGEN_PRESENTATION_DN	46	0.18	-0.82	0.031	0.15	0.098	0.12	0.66	0.28	Good
BIOCARTA_HER2_PATHWAY	22	0.18	-0.85	0.003	0.039	0.14	0.023	0.31	0.35	Good
POSITIVE_REGULATION_OF_I_KAPPAB_KINASE_NF_KAPPAB_CASCADE	67	0.19	-0.8	0.018	0.16	0.16	0.087	0.67	0.38	Good
REACTOME_THE_ROLE_OF_NEF_IN_HIV1_REPLICATION_AND_DISEASE_PATHOGENESIS	25	0.19	-0.85	0.029	0.14	0.001	0.12	0.64	0.0076	Good
PODAR_RESPONSE_TO_ADAPHOSTIN_DN	18	0.19	0.84	0.033	0.14	0.051	0.13	0.64	0.18	Poor
KIM_MYCN_AMPLIFICATION_TARGETS_DN	66	0.19	0.79	0.019	0.16	0.091	0.09	0.69	0.27	Poor
MORF_CCNF	67	0.19	0.79	0.019	0.16	0.001	0.09	0.69	0.0076	Poor
V$E2F1DP1RB_01	150	0.19	0.78	0.014	0.17	0.001	0.071	0.7	0.0076	Poor
KYNG_DNA_DAMAGE_BY_UV	25	0.19	-0.84	0.029	0.14	0.1	0.12	0.64	0.28	Good
REACTOME_RNA_POLYMERASE_I_III_AND_MITOCHONDRIAL_TRANSCRIPTION	83	0.19	0.78	0.02	0.16	0.001	0.09	0.69	0.0076	Poor
BIDUS_METASTASIS_UP	190	0.19	0.76	0.011	0.18	0.001	0.061	0.72	0.0076	Poor
MORF_SS18	56	0.19	0.78	0.02	0.17	0.03	0.091	0.7	0.12	Poor
MORF_PPP2R5E	77	0.19	0.78	0.02	0.17	0.045	0.091	0.7	0.16	Poor
SCHUHMACHER_MYC_TARGETS_DN	7	0.19	-0.84	0.032	0.14	0.0083	0.13	0.64	0.046	Good
BIOCARTA_AGPCR_PATHWAY	13	0.19	-0.83	0.013	0.086	0.15	0.069	0.48	0.36	Good
REACTOME_CLATHRIN_DERIVED_VESICLE_BUDDING	52	0.19	-0.78	0.02	0.17	0.077	0.092	0.7	0.24	Good
GINESTIER_BREAST_CANCER_20Q13_AMPLIFICATION_DN	140	0.19	0.77	0.015	0.17	0.012	0.073	0.71	0.058	Poor
V$E2F_Q4	140	0.19	0.77	0.015	0.17	0.001	0.073	0.71	0.0076	Poor
REGULATION_OF_RHO_PROTEIN_SIGNAL_TRANSDUCTION	7	0.2	0.84	0.0095	0.082	0.15	0.053	0.47	0.36	Poor
REACTOME_NEP_NS2_INTERACTS_WITH_THE_CELLULAR_EXPORT_MACHINERY	28	0.2	0.8	0.033	0.16	0.011	0.13	0.68	0.055	Poor
WU_SILENCED_BY_METHYLATION_IN_BLADDER_CANCER	44	0.2	-0.8	0.034	0.16	0.0066	0.13	0.68	0.038	Good
CHEN_HOXA5_TARGETS_6HR_DN	6	0.2	0.83	0.033	0.15	0.029	0.13	0.65	0.12	Poor
NUTT_GBM_VS_AO_GLIOMA_DN	45	0.2	-0.8	0.034	0.16	0.063	0.13	0.68	0.2	Good
REACTOME_LAGGING_STRAND_SYNTHESIS	20	0.2	0.82	0.036	0.15	0.0035	0.14	0.66	0.023	Poor
MORF_TERF2IP	99	0.2	0.77	0.021	0.17	0.028	0.093	0.71	0.11	Poor
NIKOLSKY_BREAST_CANCER_7P22_AMPLICON	20	0.2	0.82	0.036	0.15	0.14	0.14	0.66	0.36	Poor
PIEPOLI_LGI1_TARGETS_UP	15	0.2	-0.82	9.3e-05	0.0083	0.15	0.0021	0.14	0.37	Good
HORIUCHI_WTAP_TARGETS_UP	240	0.2	-0.74	0.0099	0.18	0.001	0.054	0.73	0.0076	Good
CELL_PROJECTION	84	0.2	0.77	0.011	0.11	0.17	0.06	0.55	0.39	Poor
REACTOME_ACTIVATED_TLR4_SIGNALLING	20	0.2	-0.82	0.036	0.15	0.0069	0.14	0.66	0.039	Good
ASGHARZADEH_NEUROBLASTOMA_POOR_SURVIVAL_DN	31	0.2	0.79	0.034	0.16	0.14	0.13	0.69	0.35	Poor
REACTOME_NUCLEAR_IMPORT_OF_REV_PROTEIN	29	0.2	0.79	0.035	0.16	0.001	0.13	0.69	0.0076	Poor
BIOCARTA_P38MAPK_PATHWAY	40	0.2	-0.79	0.00049	0.011	0.16	0.0061	0.16	0.38	Good
KEGG_PANCREATIC_CANCER	69	0.2	-0.77	0.0049	0.063	0.17	0.032	0.4	0.4	Good
HUTTMANN_B_CLL_POOR_SURVIVAL_DN	60	0.2	-0.77	0.0081	0.09	0.17	0.047	0.49	0.4	Good
GNF2_PECAM1	51	0.2	-0.77	0.021	0.17	0.001	0.094	0.71	0.0076	Good
MORF_CCNI	76	0.2	-0.77	0.021	0.17	0.001	0.094	0.71	0.0076	Good
ZHAN_MULTIPLE_MYELOMA_LB_UP	25	0.2	-0.82	0.0055	0.046	0.15	0.035	0.34	0.37	Good
CROMER_TUMORIGENESIS_DN	42	0.2	-0.79	0.035	0.16	0.028	0.14	0.69	0.11	Good
V$IRF2_01	88	0.2	-0.76	0.021	0.17	0.0072	0.095	0.71	0.04	Good
MASSARWEH_TAMOXIFEN_RESISTANCE_DN	190	0.2	-0.74	0.012	0.18	0.005	0.063	0.73	0.03	Good
MANN_RESPONSE_TO_AMIFOSTINE_DN	9	0.2	0.82	0.036	0.15	0.14	0.14	0.66	0.35	Poor
BIOCARTA_FREE_PATHWAY	10	0.2	-0.82	0.023	0.12	0.15	0.1	0.57	0.37	Good
CROONQUIST_NRAS_VS_STROMAL_STIMULATION_UP	34	0.2	-0.79	0.036	0.16	0.035	0.14	0.69	0.13	Good
FRASOR_TAMOXIFEN_RESPONSE_DN	10	0.2	-0.81	0.037	0.15	0.025	0.14	0.67	0.11	Good
GRAHAM_CML_QUIESCENT_VS_CML_DIVIDING_UP	23	0.2	-0.81	0.031	0.14	0.15	0.13	0.63	0.38	Good
BRUNEAU_HEART_GREAT_VESSELS_AND_VALVULOGENESIS	7	0.2	-0.81	0.037	0.16	0.014	0.14	0.67	0.067	Good
REACTOME_NF_KB_IS_ACTIVATED_AND_SIGNALS_SURVIVAL	9	0.2	-0.81	0.038	0.16	0.051	0.14	0.67	0.18	Good
BIOCARTA_HSP27_PATHWAY	15	0.21	-0.8	0.0021	0.033	0.16	0.018	0.28	0.38	Good
BHATI_G2M_ARREST_BY_2METHOXYESTRADIOL_DN	96	0.21	-0.76	0.022	0.18	0.001	0.097	0.72	0.0076	Good
KEGG_ADIPOCYTOKINE_SIGNALING_PATHWAY	64	0.21	-0.75	0.022	0.18	0.0093	0.097	0.72	0.049	Good
REGULATION_OF_CELLULAR_PH	9	0.21	-0.8	0.039	0.16	0.12	0.15	0.68	0.32	Good
POSITIVE_REGULATION_OF_PHOSPHATE_METABOLIC_PROCESS	23	0.21	-0.8	2.9e-06	0.0021	0.16	0.00035	0.085	0.38	Good
PIEPOLI_LGI1_TARGETS_DN	14	0.21	-0.8	0.00026	0.013	0.16	0.0041	0.16	0.38	Good
POSITIVE_REGULATION_OF_PEPTIDYL_TYROSINE_PHOSPHORYLATION	9	0.21	-0.8	4.4e-06	0.003	0.16	0.00042	0.089	0.38	Good
TURASHVILI_BREAST_CARCINOMA_DUCTAL_VS_LOBULAR_UP	15	0.21	0.8	0.0047	0.05	0.16	0.032	0.35	0.38	Poor
BASEMENT_MEMBRANE	33	0.21	0.78	0.037	0.17	0.15	0.14	0.7	0.37	Poor
REACTOME_MRNA_PROCESSING	31	0.21	0.78	0.0013	0.019	0.17	0.012	0.21	0.39	Poor
YAMANAKA_GLIOBLASTOMA_SURVIVAL_UP	9	0.21	0.8	0.039	0.16	0.011	0.15	0.68	0.057	Poor
VALK_AML_CLUSTER_4	31	0.21	-0.77	0.0072	0.057	0.17	0.043	0.38	0.4	Good
BARRIER_CANCER_RELAPSE_TUMOR_SAMPLE_UP	16	0.21	0.79	0.028	0.13	0.16	0.11	0.6	0.39	Poor
NUCLEOBASENUCLEOSIDENUCLEOTIDE_KINASE_ACTIVITY	22	0.21	0.79	0.0031	0.04	0.16	0.024	0.31	0.39	Poor
BIOCARTA_FEEDER_PATHWAY	9	0.21	0.79	0.027	0.13	0.16	0.11	0.61	0.38	Poor
STEROID_DEHYDROGENASE_ACTIVITY_ACTING_ON_THE_CH_OH_GROUP_OF_DONORSNAD_OR_NADP_AS_ACCEPTOR	9	0.21	0.79	0.01	0.085	0.16	0.056	0.48	0.38	Poor
MORF_FEN1	58	0.21	0.74	0.023	0.18	0.001	0.1	0.73	0.0076	Poor
METALLOENDOPEPTIDASE_ACTIVITY	26	0.21	0.76	0.039	0.17	0.024	0.15	0.71	0.1	Poor
AUNG_GASTRIC_CANCER	34	0.21	0.76	0.039	0.17	0.14	0.15	0.71	0.36	Poor
DACOSTA_LOW_DOSE_UV_RESPONSE_VIA_ERCC3_XPCS_UP	10	0.21	-0.79	0.0011	0.024	0.16	0.011	0.23	0.39	Good
V$E2F1DP1_01	140	0.21	0.73	0.017	0.19	0.001	0.08	0.74	0.0076	Poor
PYEON_HPV_POSITIVE_TUMORS_UP	62	0.22	0.73	0.024	0.19	0.001	0.1	0.74	0.0076	Poor
REACTOME_NCAM1_INTERACTIONS	42	0.22	0.76	0.04	0.17	0.13	0.15	0.72	0.35	Poor
GENE_SILENCING	10	0.22	0.78	0.0041	0.046	0.17	0.029	0.34	0.39	Poor
REACTOME_BASE_EXCISION_REPAIR	18	0.22	0.78	0.042	0.17	0.001	0.16	0.7	0.0076	Poor
VALK_AML_WITH_EVI1	24	0.22	-0.77	0.041	0.16	0.17	0.15	0.7	0.39	Good
POSITIVE_REGULATION_OF_PROTEIN_MODIFICATION_PROCESS	24	0.22	-0.77	1.7e-05	0.0034	0.17	0.00082	0.092	0.39	Good
APPIERTO_RESPONSE_TO_FENRETINIDE_DN	35	0.22	0.75	0.04	0.18	0.085	0.15	0.72	0.25	Poor
REACTOME_CHAPERONIN_MEDIATED_PROTEIN_FOLDING	42	0.22	0.75	0.04	0.18	0.0086	0.15	0.72	0.047	Poor
ST_GAQ_PATHWAY	27	0.22	-0.75	0.041	0.18	0.001	0.15	0.72	0.0076	Good
BIOCARTA_DEATH_PATHWAY	32	0.22	-0.75	0.041	0.18	0.0023	0.15	0.72	0.016	Good
BROWNE_HCMV_INFECTION_8HR_UP	100	0.22	-0.72	0.017	0.19	0.081	0.082	0.74	0.25	Good
GCM_PPM1D	17	0.22	0.77	0.044	0.17	0.0093	0.16	0.71	0.049	Poor
KIM_LRRC3B_TARGETS	30	0.22	-0.75	0.041	0.18	0.001	0.15	0.72	0.0076	Good
REACTOME_DUAL_INCISION_REACTION_IN_TC_NER	26	0.22	0.75	0.041	0.18	0.097	0.15	0.72	0.28	Poor
EXTRACELLULAR_MATRIX_PART	53	0.22	0.72	0.025	0.19	0.001	0.11	0.74	0.0076	Poor
LEE_LIVER_CANCER_MYC_E2F1_UP	53	0.22	-0.72	0.025	0.19	0.17	0.11	0.74	0.4	Good
TONKS_TARGETS_OF_RUNX1_RUNX1T1_FUSION_HSC_UP	180	0.22	-0.71	0.013	0.2	0.013	0.068	0.75	0.062	Good
HOMEOSTATIC_PROCESS	180	0.22	-0.71	0.013	0.2	0.001	0.068	0.75	0.0076	Good
PROTEIN_HETERODIMERIZATION_ACTIVITY	73	0.22	0.72	5e-06	0.0001	0.19	0.00045	0.015	0.42	Poor
WILLIAMS_ESR2_TARGETS_DN	6	0.22	0.77	0.0026	0.043	0.17	0.021	0.33	0.39	Poor
MORF_MYST2	59	0.22	-0.72	0.025	0.19	0.017	0.11	0.74	0.077	Good
GU_PDEF_TARGETS_UP	68	0.22	0.72	0.025	0.19	0.014	0.11	0.74	0.068	Poor
GNF2_DAP3	100	0.22	-0.72	0.017	0.19	0.001	0.083	0.74	0.0076	Good
VERRECCHIA_RESPONSE_TO_TGFB1_C4	11	0.22	0.76	0.045	0.17	0.011	0.16	0.71	0.057	Poor
SATO_SILENCED_BY_DEACETYLATION_IN_PANCREATIC_CANCER	40	0.22	0.74	0.0017	0.022	0.18	0.015	0.22	0.41	Poor
BHATTACHARYA_EMBRYONIC_STEM_CELL	67	0.22	0.72	0.025	0.19	0.001	0.11	0.74	0.0076	Poor
LUI_TARGETS_OF_PAX8_PPARG_FUSION	32	0.22	-0.74	0.042	0.18	0.001	0.16	0.73	0.0076	Good
BASSO_HAIRY_CELL_LEUKEMIA_UP	6	0.22	-0.77	0.016	0.1	0.17	0.077	0.54	0.39	Good
LOPES_METHYLATED_IN_COLON_CANCER_UP	20	0.23	-0.76	0.046	0.17	0.01	0.17	0.72	0.054	Good
ONDER_CDH1_TARGETS_3_DN	53	0.23	-0.71	0.00086	0.017	0.19	0.0093	0.19	0.43	Good
INTERFERON_GAMMA_PRODUCTION	11	0.23	-0.75	0.0019	0.032	0.18	0.017	0.28	0.41	Good
DAZARD_UV_RESPONSE_CLUSTER_G6	120	0.23	0.71	0.018	0.19	0.0018	0.085	0.75	0.013	Poor
VALK_AML_CLUSTER_12	30	0.23	-0.73	0.0027	0.029	0.19	0.022	0.26	0.42	Good
FALVELLA_SMOKERS_WITH_LUNG_CANCER	59	0.23	-0.71	0.026	0.2	0.001	0.11	0.75	0.0076	Good
PATTERN_RECOGNITION_RECEPTOR_ACTIVITY	8	0.23	-0.76	0.046	0.17	0.036	0.16	0.71	0.14	Good
REACTOME_REMOVAL_OF_DNA_PATCH_CONTAINING_ABASIC_RESIDUE	15	0.23	0.75	0.048	0.18	0.0091	0.17	0.72	0.048	Poor
BROWNE_HCMV_INFECTION_24HR_UP	150	0.23	0.71	0.018	0.2	0.035	0.086	0.75	0.13	Poor
YAMASHITA_LIVER_CANCER_WITH_EPCAM_UP	45	0.23	-0.73	0.045	0.19	0.0067	0.16	0.74	0.039	Good
HINATA_NFKB_TARGETS_FIBROBLAST_UP	66	0.23	-0.71	0.026	0.2	0.031	0.11	0.75	0.12	Good
MASRI_RESISTANCE_TO_TAMOXIFEN_AND_AROMATASE_INHIBITORS_UP	19	0.23	-0.74	0.022	0.11	0.18	0.097	0.56	0.41	Good
NIKOLSKY_BREAST_CANCER_12Q24_AMPLICON	13	0.23	0.74	0.049	0.18	0.039	0.18	0.73	0.14	Poor
ENDONUCLEASE_ACTIVITY_GO_0016893	11	0.23	0.74	0.049	0.18	0.07	0.18	0.73	0.22	Poor
GCM_HBP1	43	0.24	0.72	0.046	0.19	0.0092	0.17	0.74	0.048	Poor
GOERING_BLOOD_HDL_CHOLESTEROL_QTL_CIS	8	0.24	-0.76	0.023	0.12	0.17	0.099	0.58	0.4	Good
NIKOLSKY_BREAST_CANCER_10Q22_AMPLICON	6	0.24	-0.76	0.047	0.18	0.13	0.17	0.72	0.33	Good
TTTNNANAGCYR_UNKNOWN	88	0.24	0.7	0.027	0.2	0.16	0.11	0.76	0.39	Poor
KEGG_INSULIN_SIGNALING_PATHWAY	130	0.24	-0.7	0.019	0.2	0.15	0.088	0.76	0.37	Good
MYLLYKANGAS_AMPLIFICATION_HOT_SPOT_13	4	0.24	-0.77	0.008	0.083	0.17	0.047	0.47	0.39	Good
REGULATION_OF_INTERFERON_GAMMA_BIOSYNTHETIC_PROCESS	8	0.24	-0.75	0.019	0.11	0.18	0.088	0.56	0.41	Good
ORGANELLE_OUTER_MEMBRANE	22	0.24	-0.73	0.051	0.18	0.17	0.18	0.73	0.4	Good
JIANG_TIP30_TARGETS_DN	21	0.24	-0.73	0.051	0.19	0.059	0.18	0.73	0.2	Good
NUCLEAR_MATRIX	11	0.24	0.73	0.051	0.19	0.018	0.18	0.73	0.08	Poor
GNF2_ELAC2	33	0.24	0.71	0.047	0.19	0.11	0.17	0.75	0.29	Poor
WATTEL_AUTONOMOUS_THYROID_ADENOMA_DN	23	0.24	-0.73	0.051	0.19	0.026	0.18	0.74	0.11	Good
REACTOME_FORMATION_OF_TUBULIN_FOLDING_INTERMEDIATES_BY_CCT_TRIC	21	0.24	0.73	0.052	0.19	0.0074	0.18	0.74	0.041	Poor
CHAPERONE_BINDING	12	0.24	0.73	0.052	0.19	0.018	0.18	0.74	0.081	Poor
CENTROSOME_CYCLE	8	0.24	0.75	0.049	0.18	0.03	0.18	0.73	0.12	Poor
RESPONSE_TO_BACTERIUM	22	0.24	-0.72	0.053	0.19	0.05	0.18	0.74	0.17	Good
MORF_UNG	66	0.24	0.7	0.027	0.2	0.001	0.11	0.76	0.0076	Poor
V$E2F1DP2_01	140	0.24	0.69	0.019	0.21	0.001	0.09	0.77	0.0076	Poor
V$E2F4DP2_01	140	0.24	0.69	0.019	0.21	0.001	0.09	0.77	0.0076	Poor
N_METHYLTRANSFERASE_ACTIVITY	13	0.24	0.72	0.053	0.19	0.18	0.18	0.74	0.41	Poor
GTATTAT,MIR-369-3P	140	0.24	0.68	0.02	0.21	0.024	0.09	0.77	0.1	Poor
MORF_RFC4	140	0.25	0.68	0.02	0.21	0.001	0.091	0.77	0.0076	Poor
SHI_SPARC_TARGETS_DN	11	0.25	-0.72	0.053	0.19	0.18	0.18	0.74	0.41	Good
BIOCARTA_CARM1_PATHWAY	13	0.25	-0.72	0.053	0.19	0.19	0.18	0.74	0.42	Good
REACTOME_CD28_DEPENDENT_VAV1_PATHWAY	11	0.25	-0.72	0.001	0.024	0.19	0.011	0.23	0.42	Good
REACTOME_SYNTHESIS_OF_BILE_ACIDS_AND_BILE_SALTS_VIA_24_HYDROXYCHOLESTEROL	8	0.25	0.74	0.042	0.16	0.18	0.15	0.7	0.41	Poor
NIKOLSKY_BREAST_CANCER_1Q21_AMPLICON	28	0.25	0.71	0.0099	0.073	0.2	0.055	0.44	0.43	Poor
V$ETS2_B	180	0.25	-0.67	0.015	0.21	0.01	0.076	0.78	0.053	Good
V$E2F_03	160	0.25	0.67	0.015	0.22	0.001	0.076	0.78	0.0076	Poor
HYDROLASE_ACTIVITY_HYDROLYZING_O_GLYCOSYL_COMPOUNDS	32	0.25	-0.7	0.05	0.2	0.036	0.18	0.76	0.13	Good
CAVARD_LIVER_CANCER_MALIGNANT_VS_BENIGN	26	0.25	-0.7	0.05	0.2	0.047	0.18	0.76	0.17	Good
DNA_DIRECTED_RNA_POLYMERASEII_HOLOENZYME	59	0.25	0.69	0.029	0.21	0.16	0.12	0.77	0.39	Poor
GTAAGAT,MIR-200A	39	0.25	0.7	0.051	0.2	0.072	0.18	0.76	0.23	Poor
BROWNE_HCMV_INFECTION_18HR_UP	180	0.25	0.66	0.015	0.22	0.01	0.076	0.78	0.054	Poor
LIU_VAV3_PROSTATE_CARCINOGENESIS_DN	15	0.25	-0.71	0.041	0.16	0.19	0.15	0.69	0.43	Good
SPIELMAN_LYMPHOBLAST_EUROPEAN_VS_ASIAN_2FC_DN	14	0.25	-0.71	0.055	0.19	0.02	0.19	0.75	0.087	Good
MORF_RRM1	91	0.25	0.68	0.029	0.21	0.001	0.12	0.77	0.0076	Poor
CROONQUIST_NRAS_VS_STROMAL_STIMULATION_DN	82	0.25	0.68	0.029	0.21	0.001	0.12	0.77	0.0076	Poor
KEGG_P53_SIGNALING_PATHWAY	62	0.25	0.68	0.0019	0.032	0.21	0.017	0.28	0.44	Poor
V$AML_Q6	170	0.25	-0.66	0.016	0.22	0.001	0.077	0.78	0.0076	Good
DNA_MODIFICATION	9	0.25	0.73	0.054	0.19	0.15	0.18	0.74	0.37	Poor
NIKOLSKY_OVERCONNECTED_IN_BREAST_CANCER	16	0.25	-0.71	0.056	0.2	0.001	0.19	0.75	0.0076	Good
REACTOME_ERK_MAPK_TARGETS	21	0.25	-0.71	0.056	0.2	0.06	0.19	0.75	0.2	Good
DNA_CATABOLIC_PROCESS	21	0.25	0.71	0.056	0.2	0.11	0.19	0.75	0.3	Poor
CALCIUM_MEDIATED_SIGNALING	11	0.25	-0.71	0.056	0.2	0.16	0.19	0.75	0.39	Good
RAMASWAMY_METASTASIS_UP	64	0.25	0.68	0.029	0.21	0.001	0.12	0.77	0.0076	Poor
CATTTCA,MIR-203	200	0.25	0.66	0.0019	0.044	0.22	0.017	0.33	0.46	Poor
REACTOME_CONVERSION_FROM_APC_CDC20_TO_APC_CDH1_IN_LATE_ANAPHASE	13	0.25	0.71	0.056	0.2	0.046	0.19	0.75	0.16	Poor
HORMONE_SECRETION	14	0.25	0.71	0.056	0.2	0.13	0.19	0.75	0.33	Poor
ZHAN_V1_LATE_DIFFERENTIATION_GENES_DN	12	0.25	-0.7	0.0057	0.054	0.2	0.036	0.37	0.43	Good
REACTOME_GLUCONEOGENESIS	31	0.25	0.69	0.052	0.2	0.011	0.18	0.76	0.056	Poor
MORF_ZNF10	49	0.25	0.69	0.052	0.2	0.14	0.18	0.76	0.36	Poor
V$MAZ_Q6	120	0.25	-0.66	0.01	0.13	0.22	0.056	0.61	0.45	Good
V$ELF1_Q6	160	0.25	-0.66	0.016	0.22	0.001	0.078	0.79	0.0076	Good
DNA_POLYMERASE_ACTIVITY	17	0.25	0.7	0.057	0.2	0.0019	0.19	0.76	0.014	Poor
REACTOME_DNA_REPAIR	94	0.26	0.67	0.03	0.21	0.001	0.12	0.77	0.0076	Poor
REICHERT_G1S_REGULATORS_AS_PI3K_TARGETS	8	0.26	0.72	4.1e-05	0.0069	0.19	0.0013	0.13	0.42	Poor
POSITIVE_REGULATION_OF_DEFENSE_RESPONSE	9	0.26	-0.72	0.00029	0.015	0.19	0.0044	0.18	0.42	Good
DNA_DIRECTED_DNA_POLYMERASE_ACTIVITY	13	0.26	0.7	0.058	0.2	0.032	0.19	0.76	0.13	Poor
FERRARI_RESPONSE_TO_FENRETINIDE_UP	17	0.26	-0.7	0.0075	0.062	0.2	0.045	0.39	0.43	Good
AAACCAC,MIR-140	77	0.26	0.67	0.03	0.21	0.014	0.12	0.78	0.069	Poor
BIOCARTA_LONGEVITY_PATHWAY	15	0.26	-0.7	0.058	0.2	0.046	0.2	0.76	0.16	Good
PIGMENT_METABOLIC_PROCESS	18	0.26	0.7	0.058	0.2	0.2	0.2	0.76	0.43	Poor
ENDORIBONUCLEASE_ACTIVITY	12	0.26	0.7	0.059	0.2	0.1	0.2	0.76	0.29	Poor
DAZARD_RESPONSE_TO_UV_SCC_DN	96	0.26	0.67	0.03	0.21	0.016	0.12	0.78	0.075	Poor
V$E2F1_Q3	140	0.26	0.65	0.022	0.22	0.001	0.097	0.79	0.0076	Poor
MITOCHONDRIAL_MEMBRANE_ORGANIZATION_AND_BIOGENESIS	10	0.26	-0.71	0.055	0.19	0.17	0.19	0.75	0.4	Good
V$E2F_Q6	140	0.26	0.65	0.022	0.22	0.001	0.097	0.79	0.0076	Poor
INSOLUBLE_FRACTION	14	0.26	-0.69	0.059	0.2	0.034	0.2	0.76	0.13	Good
LI_CYTIDINE_ANALOGS_CYCTOTOXICITY	13	0.26	-0.69	0.021	0.11	0.2	0.095	0.56	0.44	Good
KEGG_AMINO_SUGAR_AND_NUCLEOTIDE_SUGAR_METABOLISM	38	0.26	0.68	0.0035	0.034	0.21	0.026	0.29	0.45	Poor
BIOCARTA_MCALPAIN_PATHWAY	23	0.26	-0.69	0.06	0.2	0.092	0.2	0.76	0.27	Good
GNF2_TNFSF10	30	0.26	-0.68	0.055	0.21	0.001	0.19	0.77	0.0076	Good
JAZAG_TGFB1_SIGNALING_DN	31	0.26	-0.68	0.0011	0.018	0.21	0.011	0.19	0.45	Good
SIMBULAN_UV_RESPONSE_IMMORTALIZED_DN	28	0.26	-0.67	0.024	0.13	0.21	0.11	0.6	0.45	Good
MOREAUX_MULTIPLE_MYELOMA_BY_TACI_DN	130	0.26	0.65	0.022	0.22	0.001	0.098	0.79	0.0076	Poor
JISON_SICKLE_CELL_DISEASE_DN	170	0.26	-0.64	0.017	0.23	0.001	0.08	0.8	0.0076	Good
BIOCARTA_EPO_PATHWAY	19	0.27	-0.69	0.062	0.21	0.12	0.2	0.77	0.31	Good
PROTEIN_AMINO_ACID_N_LINKED_GLYCOSYLATION	27	0.27	-0.67	0.057	0.22	0.011	0.19	0.78	0.056	Good
LOPEZ_MESOTHELIOMA_SURVIVAL_OVERALL_DN	15	0.27	0.68	0.062	0.21	0.001	0.2	0.77	0.0076	Poor
REACTOME_SEMAPHORIN_INTERACTIONS	62	0.27	-0.66	0.032	0.22	0.22	0.13	0.79	0.45	Good
IZADPANAH_STEM_CELL_ADIPOSE_VS_BONE_UP	110	0.27	-0.64	0.023	0.23	0.028	0.1	0.8	0.11	Good
REACTOME_LATE_PHASE_OF_HIV_LIFE_CYCLE	88	0.27	0.66	0.032	0.22	0.007	0.13	0.79	0.039	Poor
TAYLOR_METHYLATED_IN_ACUTE_LYMPHOBLASTIC_LEUKEMIA	49	0.27	0.66	0.007	0.055	0.22	0.042	0.37	0.45	Poor
KEGG_GLYCOLYSIS_GLUCONEOGENESIS	55	0.27	0.66	0.032	0.22	0.13	0.13	0.79	0.34	Poor
DAVIES_MULTIPLE_MYELOMA_VS_MGUS_DN	20	0.27	-0.68	0.064	0.21	0.001	0.21	0.77	0.0076	Good
SPIELMAN_LYMPHOBLAST_EUROPEAN_VS_ASIAN_2FC_UP	12	0.27	0.68	0.064	0.21	0.19	0.21	0.77	0.42	Poor
GNF2_SPI1	34	0.28	-0.66	0.059	0.22	0.0091	0.2	0.78	0.048	Good
V$PAX5_02	12	0.28	-0.67	0.054	0.19	0.21	0.18	0.74	0.45	Good
MEIOSIS_I	19	0.28	0.67	0.065	0.21	0.028	0.21	0.77	0.11	Poor
KEGG_GLYCOSAMINOGLYCAN_BIOSYNTHESIS_CHONDROITIN_SULFATE	17	0.28	0.67	0.065	0.21	0.14	0.21	0.77	0.35	Poor
G1_PHASE	15	0.28	0.67	0.065	0.21	0.1	0.21	0.77	0.28	Poor
DORSAM_HOXA9_TARGETS_DN	29	0.28	-0.66	0.059	0.22	0.17	0.2	0.78	0.39	Good
GENTILE_UV_RESPONSE_CLUSTER_D4	49	0.28	0.66	0.038	0.17	0.22	0.15	0.71	0.46	Poor
ZHAN_MULTIPLE_MYELOMA_SUBGROUPS	28	0.28	0.66	0.06	0.22	0.028	0.2	0.79	0.11	Poor
ISOPRENOID_METABOLIC_PROCESS	10	0.28	0.69	0.061	0.2	0.2	0.2	0.76	0.44	Poor
REACTOME_CDC6_ASSOCIATION_WITH_THE_ORC:ORIGIN_COMPLEX	10	0.28	0.69	0.061	0.2	0.077	0.2	0.76	0.24	Poor
DACOSTA_ERCC3_ALLELE_XPCS_VS_TTD_UP	22	0.28	-0.67	0.067	0.22	0.094	0.21	0.78	0.27	Good
NAM_FXYD5_TARGETS_DN	18	0.28	0.66	0.067	0.22	0.16	0.22	0.78	0.39	Poor
GLYCOSPHINGOLIPID_METABOLIC_PROCESS	11	0.28	-0.66	0.0019	0.031	0.22	0.017	0.27	0.45	Good
BIOCARTA_FMLP_PATHWAY	33	0.28	-0.65	0.061	0.22	0.06	0.2	0.79	0.2	Good
OSWALD_HEMATOPOIETIC_STEM_CELL_IN_COLLAGEN_GEL_DN	220	0.28	-0.62	0.015	0.24	0.001	0.073	0.82	0.0076	Good
OSWALD_HEMATOPOIETIC_STEM_CELL_IN_COLLAGEN_GEL_UP	220	0.28	-0.62	0.015	0.24	0.0026	0.073	0.82	0.017	Good
GLUTATHIONE_TRANSFERASE_ACTIVITY	13	0.28	-0.66	0.068	0.22	0.032	0.22	0.78	0.13	Good
REACTOME_TRNA_AMINOACYLATION	34	0.28	0.65	0.062	0.23	0.024	0.2	0.8	0.1	Poor
GUTIERREZ_WALDENSTROEMS_MACROGLOBULINEMIA_1_UP	9	0.29	-0.68	0.065	0.21	0.01	0.21	0.77	0.054	Good
TONKS_TARGETS_OF_RUNX1_RUNX1T1_FUSION_SUSTAINED_IN_MONOCYTE_DN	8	0.29	-0.68	0.065	0.21	0.15	0.21	0.77	0.37	Good
BOYAULT_LIVER_CANCER_SUBCLASS_G3_UP	180	0.29	0.62	0.018	0.24	0.001	0.087	0.82	0.0076	Poor
NEGATIVE_REGULATION_OF_IMMUNE_SYSTEM_PROCESS	13	0.29	-0.66	0.069	0.22	0.16	0.22	0.78	0.38	Good
POSITIVE_REGULATION_OF_EPITHELIAL_CELL_PROLIFERATION	7	0.29	0.68	0.034	0.15	0.21	0.13	0.66	0.45	Poor
HEIDENBLAD_AMPLICON_8Q24_DN	27	0.29	0.64	0.00089	0.015	0.23	0.0095	0.18	0.47	Poor
WILLIAMS_ESR1_TARGETS_DN	4	0.29	-0.69	0.0065	0.075	0.21	0.04	0.44	0.44	Good
PIGMENT_BIOSYNTHETIC_PROCESS	17	0.29	0.66	0.0077	0.063	0.22	0.046	0.4	0.46	Poor
RAS_PROTEIN_SIGNAL_TRANSDUCTION	55	0.29	-0.63	0.034	0.23	0.028	0.13	0.81	0.11	Good
CYTOSKELETON_ORGANIZATION_AND_BIOGENESIS	180	0.29	0.6	0.019	0.25	0.02	0.089	0.83	0.088	Poor
BENPORATH_ES_CORE_NINE	9	0.29	0.67	0.068	0.21	0.15	0.22	0.78	0.36	Poor
BOYAULT_LIVER_CANCER_SUBCLASS_G1_DN	40	0.29	-0.64	5.6e-05	0.0028	0.23	0.0016	0.088	0.47	Good
LIPID_BIOSYNTHETIC_PROCESS	84	0.3	0.63	0.028	0.2	0.23	0.12	0.76	0.47	Poor
OXIDOREDUCTASE_ACTIVITY_GO_0016705	34	0.3	0.64	0.016	0.097	0.23	0.077	0.52	0.47	Poor
MULLIGHAN_NPM1_MUTATED_SIGNATURE_1_DN	120	0.3	-0.62	0.025	0.24	0.02	0.11	0.82	0.086	Good
NAKAYAMA_SOFT_TISSUE_TUMORS_PCA1_UP	73	0.3	-0.63	0.035	0.24	0.001	0.14	0.81	0.0076	Good
DASU_IL6_SIGNALING_DN	7	0.3	0.66	0.07	0.22	0.0037	0.22	0.78	0.024	Poor
CHIN_BREAST_CANCER_COPY_NUMBER_UP	20	0.3	0.65	0.049	0.18	0.22	0.18	0.73	0.46	Poor
DORN_ADENOVIRUS_INFECTION_32HR_UP	9	0.3	0.66	0.049	0.18	0.22	0.18	0.72	0.45	Poor
INDUCTION_OF_APOPTOSIS_BY_EXTRACELLULAR_SIGNALS	25	0.3	-0.65	0.062	0.23	0.2	0.2	0.8	0.43	Good
MORF_SNRP70	54	0.3	-0.62	0.036	0.24	0.1	0.14	0.82	0.29	Good
KEGG_TYPE_II_DIABETES_MELLITUS	44	0.3	-0.63	0.067	0.23	0.03	0.21	0.81	0.12	Good
REACTOME_PI3K_CASCADE	35	0.3	-0.63	0.067	0.23	0.058	0.21	0.81	0.19	Good
BIOCARTA_41BB_PATHWAY	17	0.3	-0.64	0.074	0.23	0.044	0.23	0.8	0.16	Good
ROSS_AML_OF_FAB_M7_TYPE	68	0.3	0.62	0.036	0.24	0.062	0.14	0.82	0.2	Poor
KEGG_RNA_DEGRADATION	47	0.31	0.63	0.068	0.24	0.19	0.22	0.81	0.42	Poor
SASAKI_TARGETS_OF_TP73_AND_TP63	8	0.31	0.66	0.072	0.22	0.052	0.23	0.79	0.18	Poor
AUXILIARY_TRANSPORT_PROTEIN_ACTIVITY	24	0.31	-0.64	0.075	0.23	0.084	0.23	0.8	0.25	Good
KEGG_VEGF_SIGNALING_PATHWAY	69	0.31	-0.62	0.0013	0.024	0.24	0.012	0.24	0.48	Good
REGULATION_OF_ACTIN_FILAMENT_LENGTH	12	0.31	-0.64	0.048	0.18	0.23	0.17	0.72	0.47	Good
WAKASUGI_HAVE_ZNF143_BINDING_SITES	47	0.31	0.62	0.069	0.24	0.001	0.22	0.82	0.0076	Poor
WU_HBX_TARGETS_3_DN	13	0.31	-0.64	0.077	0.23	0.21	0.24	0.8	0.44	Good
KAAB_FAILED_HEART_ATRIUM_UP	38	0.31	-0.62	0.069	0.24	0.17	0.22	0.82	0.4	Good
NUNODA_RESPONSE_TO_DASATINIB_IMATINIB_UP	28	0.31	-0.62	0.0029	0.03	0.24	0.022	0.27	0.48	Good
HORMONE_BINDING	13	0.31	-0.64	0.077	0.23	0.079	0.24	0.8	0.24	Good
KOBAYASHI_RESPONSE_TO_ROMIDEPSIN	17	0.31	0.64	0.003	0.039	0.23	0.023	0.31	0.47	Poor
DACOSTA_UV_RESPONSE_VIA_ERCC3_TTD_UP	46	0.31	-0.62	0.07	0.24	0.0091	0.22	0.82	0.048	Good
INTERLEUKIN_8_BIOSYNTHETIC_PROCESS	8	0.31	-0.65	0.062	0.2	0.23	0.2	0.76	0.46	Good
TIMOFEEVA_GROWTH_STRESS_VIA_STAT1_DN	14	0.31	0.63	4.7e-07	0.0011	0.23	0.00013	0.066	0.47	Poor
V$E2F1_Q4	160	0.31	0.58	0.021	0.26	0.15	0.093	0.85	0.36	Poor
IIZUKA_LIVER_CANCER_PROGRESSION_G1_G2_DN	23	0.32	0.63	0.078	0.23	0.16	0.24	0.81	0.38	Poor
BIOCARTA_TALL1_PATHWAY	13	0.32	-0.63	0.078	0.23	0.017	0.24	0.81	0.077	Good
MEIOTIC_CELL_CYCLE	31	0.32	0.61	0.071	0.24	0.033	0.22	0.82	0.13	Poor
REACTOME_DOWNSTREAM_SIGNALING_OF_ACTIVATED_FGFR	40	0.32	-0.61	0.072	0.24	0.063	0.22	0.82	0.2	Good
DER_IFN_GAMMA_RESPONSE_UP	57	0.32	-0.61	0.038	0.25	0.001	0.15	0.83	0.0076	Good
ELVIDGE_HIF1A_TARGETS_DN	87	0.32	0.6	0.039	0.25	0.001	0.15	0.83	0.0076	Poor
V$AP1_Q2_01	180	0.32	0.58	0.016	0.22	0.26	0.077	0.78	0.51	Poor
SAKAI_TUMOR_INFILTRATING_MONOCYTES_DN	77	0.32	0.6	0.039	0.25	0.06	0.15	0.83	0.2	Poor
KEGG_ONE_CARBON_POOL_BY_FOLATE	15	0.32	0.63	0.079	0.23	0.19	0.24	0.81	0.42	Poor
PASTURAL_RIZ1_TARGETS_UP	6	0.32	-0.64	0.0026	0.043	0.23	0.021	0.33	0.47	Good
BIOCARTA_MEF2D_PATHWAY	16	0.32	-0.63	0.079	0.24	0.093	0.24	0.81	0.27	Good
NIKOLSKY_BREAST_CANCER_22Q13_AMPLICON	9	0.32	0.64	0.077	0.23	0.044	0.24	0.8	0.16	Poor
MOREIRA_RESPONSE_TO_TSA_UP	24	0.32	-0.63	0.08	0.24	0.15	0.24	0.81	0.37	Good
REGULATION_OF_CELL_DIFFERENTIATION	48	0.32	-0.61	0.039	0.17	0.25	0.15	0.71	0.49	Good
MORF_USP5	47	0.32	0.6	0.028	0.14	0.25	0.12	0.63	0.49	Poor
SHARMA_PILOCYTIC_ASTROCYTOMA_LOCATION_DN	5	0.32	-0.65	0.023	0.12	0.22	0.1	0.58	0.46	Good
LIPOPROTEIN_BINDING	17	0.32	0.62	0.081	0.24	0.091	0.24	0.81	0.27	Poor
SGCGSSAAA_V$E2F1DP2_01	100	0.32	0.59	0.029	0.26	0.001	0.12	0.85	0.0076	Poor
GCM_ATM	24	0.32	-0.62	0.081	0.24	0.24	0.24	0.82	0.48	Good
REGULATION_OF_ACTIN_POLYMERIZATION_AND_OR_DEPOLYMERIZATION	11	0.32	-0.62	0.081	0.24	0.17	0.24	0.82	0.4	Good
BOQUEST_STEM_CELL_CULTURED_VS_FRESH_UP	5	0.33	0.65	0.042	0.16	0.23	0.15	0.69	0.46	Poor
GCM_CHUK	45	0.33	0.6	0.074	0.25	0.066	0.23	0.83	0.21	Poor
KEGG_ECM_RECEPTOR_INTERACTION	81	0.33	0.6	0.04	0.25	0.007	0.15	0.84	0.039	Poor
BIOCARTA_TNFR1_PATHWAY	29	0.33	-0.6	0.049	0.2	0.25	0.17	0.75	0.49	Good
V$E2F4DP1_01	150	0.33	0.58	0.029	0.26	0.001	0.12	0.85	0.0076	Poor
BUSA_SAM68_TARGETS_DN	7	0.33	-0.63	0.00049	0.019	0.24	0.0061	0.2	0.47	Good
CHANG_POU5F1_TARGETS_DN	7	0.33	-0.63	0.038	0.16	0.24	0.14	0.67	0.48	Good
REACTOME_G_BETA_GAMMA_SIGNALLING_THROUGH_PI3KGAMMA	20	0.33	-0.62	0.074	0.23	0.24	0.23	0.8	0.48	Good
EHRLICH_ICF_SYNDROM_UP	11	0.33	-0.62	0.083	0.24	0.1	0.25	0.82	0.29	Good
BIOCARTA_FIBRINOLYSIS_PATHWAY	12	0.33	0.62	0.024	0.12	0.24	0.1	0.58	0.48	Poor
BIOCARTA_MCM_PATHWAY	18	0.33	0.62	0.084	0.24	0.026	0.25	0.82	0.11	Poor
REACTOME_SNRNP_ASSEMBLY	45	0.33	0.6	0.076	0.25	0.001	0.23	0.84	0.0076	Poor
CTCTGGA,MIR-520A,MIR-525	110	0.33	0.58	0.03	0.26	0.0069	0.12	0.85	0.039	Poor
BUCKANOVICH_T_LYMPHOCYTE_HOMING_ON_TUMOR_UP	9	0.33	-0.63	0.073	0.22	0.24	0.23	0.79	0.48	Good
AIYAR_COBRA1_TARGETS_UP	38	0.33	-0.59	0.077	0.26	0.2	0.24	0.84	0.43	Good
NOUZOVA_TRETINOIN_AND_H4_ACETYLATION	100	0.33	0.58	0.03	0.27	0.19	0.12	0.85	0.42	Poor
VALK_AML_CLUSTER_15	30	0.33	-0.59	0.077	0.26	0.19	0.24	0.84	0.42	Good
KEGG_TAURINE_AND_HYPOTAURINE_METABOLISM	8	0.33	-0.62	0.084	0.24	0.084	0.25	0.82	0.25	Good
RESPONSE_TO_HYPOXIA	27	0.33	0.59	0.04	0.18	0.26	0.15	0.72	0.5	Poor
CHIARETTI_T_ALL_REFRACTORY_TO_THERAPY	27	0.33	-0.59	0.0011	0.018	0.26	0.011	0.19	0.5	Good
SMID_BREAST_CANCER_ERBB2_DN	5	0.33	-0.64	0.079	0.23	0.094	0.24	0.8	0.27	Good
MAINTENANCE_OF_PROTEIN_LOCALIZATION	12	0.34	-0.61	0.035	0.15	0.25	0.14	0.66	0.49	Good
BROWNE_HCMV_INFECTION_8HR_DN	46	0.34	0.59	0.078	0.26	0.23	0.24	0.84	0.47	Poor
ROZANOV_MMP14_TARGETS_DN	26	0.34	-0.59	0.078	0.26	0.19	0.24	0.84	0.42	Good
REACTOME_NEF_MEDIATED_DOWNREGULATION_OF_MHC_CLASS_I_COMPLEX_CELL_SURFACE_EXPRESSION	8	0.34	-0.62	0.05	0.18	0.24	0.18	0.73	0.48	Good
TRANSFERASE_ACTIVITY_TRANSFERRING_ONE_CARBON_GROUPS	34	0.34	0.59	0.078	0.26	0.062	0.24	0.85	0.2	Poor
ELVIDGE_HIF1A_AND_HIF2A_TARGETS_UP	41	0.34	0.59	0.079	0.26	0.23	0.24	0.85	0.47	Poor
BIOCARTA_CREB_PATHWAY	26	0.34	-0.59	0.079	0.26	0.11	0.24	0.85	0.3	Good
BIOCARTA_EPHA4_PATHWAY	8	0.34	-0.61	0.0056	0.062	0.24	0.036	0.39	0.48	Good
GGGGCCC,MIR-296	48	0.34	-0.58	0.071	0.24	0.26	0.22	0.82	0.51	Good
AAAGGAT,MIR-501	92	0.34	0.58	0.042	0.26	0.24	0.16	0.85	0.48	Poor
CHOI_ATL_ACUTE_STAGE	5	0.34	0.63	0.081	0.23	0.001	0.24	0.81	0.0076	Poor
REGULATION_OF_CELLULAR_COMPONENT_SIZE	12	0.34	-0.61	0.038	0.16	0.25	0.14	0.67	0.49	Good
MULLIGHAN_MLL_SIGNATURE_1_DN	240	0.34	-0.55	0.0047	0.11	0.28	0.032	0.54	0.53	Good
V$GR_Q6_01	170	0.34	0.55	0.023	0.28	0.16	0.099	0.87	0.38	Poor
MARKS_HDAC_TARGETS_UP	19	0.34	-0.6	0.089	0.25	0.0043	0.26	0.83	0.027	Good
SUPEROXIDE_METABOLIC_PROCESS	8	0.34	0.61	0.00015	0.012	0.25	0.0029	0.16	0.49	Poor
AGARWAL_AKT_PATHWAY_TARGETS	6	0.34	0.61	0.00081	0.026	0.25	0.0089	0.25	0.49	Poor
SH3_SH2_ADAPTOR_ACTIVITY	40	0.34	-0.58	0.081	0.26	0.26	0.24	0.85	0.5	Good
EUKARYOTIC_TRANSLATION_INITIATION_FACTOR_3_COMPLEX	9	0.35	-0.61	0.089	0.25	0.099	0.26	0.83	0.28	Good
GNF2_SMC1L1	24	0.35	0.6	0.09	0.25	0.01	0.26	0.84	0.054	Poor
NEGATIVE_REGULATION_OF_DNA_REPLICATION	11	0.35	0.6	0.091	0.25	0.0075	0.26	0.84	0.042	Poor
SERINE_TYPE_ENDOPEPTIDASE_INHIBITOR_ACTIVITY	24	0.35	-0.6	0.069	0.22	0.25	0.22	0.78	0.5	Good
REGULATION_OF_ORGANELLE_ORGANIZATION_AND_BIOGENESIS	35	0.35	-0.58	0.082	0.27	0.26	0.24	0.85	0.51	Good
YWATTWNNRGCT_UNKNOWN	42	0.35	-0.58	0.076	0.26	0.27	0.24	0.84	0.51	Good
WANG_BARRETTS_ESOPHAGUS_UP	42	0.35	-0.58	0.082	0.27	0.0045	0.24	0.85	0.028	Good
KENNY_CTNNB1_TARGETS_UP	44	0.35	0.57	0.076	0.25	0.27	0.23	0.84	0.51	Poor
PRAMOONJAGO_SOX4_TARGETS_UP	49	0.35	0.57	0.083	0.27	0.066	0.24	0.85	0.21	Poor
MORF_MBD4	76	0.35	0.57	0.012	0.12	0.27	0.064	0.57	0.51	Poor
ADENYL_NUCLEOTIDE_BINDING	140	0.35	0.56	0.0027	0.052	0.27	0.022	0.36	0.52	Poor
GCM_UBE2N	110	0.35	0.56	0.031	0.27	0.01	0.12	0.86	0.054	Poor
SENGUPTA_NASOPHARYNGEAL_CARCINOMA_DN	190	0.35	-0.55	0.023	0.28	0.099	0.1	0.87	0.28	Good
KONDO_HYPOXIA	5	0.35	-0.62	0.085	0.24	0.21	0.25	0.82	0.45	Good
CATGTAA,MIR-496	130	0.35	0.56	0.031	0.27	0.13	0.12	0.86	0.34	Poor
BROWNE_HCMV_INFECTION_10HR_UP	98	0.35	-0.57	0.0083	0.091	0.27	0.048	0.5	0.52	Good
MYLLYKANGAS_AMPLIFICATION_HOT_SPOT_12	9	0.35	0.6	0.052	0.18	0.25	0.18	0.73	0.49	Poor
KEGG_RENAL_CELL_CARCINOMA	68	0.35	0.57	0.02	0.17	0.27	0.091	0.7	0.52	Poor
ATAGGAA,MIR-202	75	0.35	0.57	0.00055	0.012	0.27	0.0065	0.16	0.52	Poor
APOPTOTIC_NUCLEAR_CHANGES	17	0.35	0.59	0.094	0.26	0.08	0.27	0.84	0.24	Poor
NUCLEOTIDE_BINDING	190	0.35	0.54	0.00018	0.0048	0.29	0.0032	0.1	0.53	Poor
REGULATION_OF_DNA_REPLICATION	18	0.35	0.59	0.095	0.26	0.038	0.27	0.84	0.14	Poor
REACTOME_TOLL_LIKE_RECEPTOR_9_CASCADE	19	0.35	-0.59	0.095	0.26	0.012	0.27	0.84	0.058	Good
CHO_NR4A1_TARGETS	21	0.35	0.59	0.0049	0.05	0.26	0.032	0.35	0.5	Poor
INTERLEUKIN_8_PRODUCTION	9	0.35	-0.6	0.035	0.15	0.25	0.14	0.66	0.5	Good
REACTOME_STEROID_HORMONES	19	0.35	-0.59	0.095	0.26	0.18	0.27	0.85	0.41	Good
REACTOME_RNA_POLYMERASE_III_TRANSCRIPTION_INITIATION	26	0.35	0.57	0.084	0.27	0.027	0.25	0.86	0.11	Poor
KAUFFMANN_MELANOMA_RELAPSE_UP	52	0.35	0.56	0.046	0.27	0.001	0.17	0.86	0.0076	Poor
MORF_DAP	70	0.35	-0.56	0.046	0.27	0.22	0.17	0.86	0.45	Good
CELL_SOMA	9	0.35	0.59	0.095	0.25	0.17	0.27	0.84	0.4	Poor
STEROID_DEHYDROGENASE_ACTIVITY	10	0.36	0.59	0.062	0.21	0.26	0.2	0.77	0.5	Poor
BHATI_G2M_ARREST_BY_2METHOXYESTRADIOL_UP	100	0.36	0.56	0.032	0.28	0.001	0.13	0.87	0.0076	Poor
NIKOLSKY_BREAST_CANCER_16Q24_AMPLICON	39	0.36	0.56	0.085	0.27	0.001	0.25	0.86	0.0076	Poor
REACTOME_PURINE_SALVAGE_REACTIONS	12	0.36	0.58	0.097	0.26	0.017	0.27	0.85	0.079	Poor
INTRA_GOLGI_VESICLE_MEDIATED_TRANSPORT	10	0.36	0.59	0.096	0.26	0.024	0.27	0.85	0.1	Poor
REACTOME_SIGNALING_BY_NOTCH	14	0.36	-0.58	0.099	0.26	0.14	0.28	0.85	0.36	Good
V$E2F1_Q6	140	0.36	0.55	0.033	0.28	0.001	0.13	0.87	0.0076	Poor
BILD_E2F3_ONCOGENIC_SIGNATURE	180	0.37	0.53	0.025	0.29	0.001	0.11	0.88	0.0076	Poor
UBIQUITIN_CYCLE	40	0.37	0.56	0.088	0.28	0.034	0.26	0.87	0.13	Poor
REACTOME_SEROTONIN_RECEPTORS	12	0.37	-0.57	0.1	0.27	0.19	0.28	0.85	0.42	Good
POSITIVE_REGULATION_OF_TRANSCRIPTION_FACTOR_ACTIVITY	17	0.37	-0.57	0.1	0.27	0.14	0.28	0.85	0.35	Good
TRIACYLGLYCEROL_METABOLIC_PROCESS	6	0.37	-0.58	0.1	0.26	0.26	0.28	0.85	0.5	Good
TRANSCRIPTION_FACTOR_TFIID_COMPLEX	13	0.37	0.57	0.1	0.27	0.15	0.28	0.85	0.36	Poor
CTCTATG,MIR-368	29	0.37	0.55	0.0029	0.03	0.28	0.022	0.27	0.53	Poor
FUJII_YBX1_TARGETS_UP	27	0.37	-0.55	0.09	0.28	0.044	0.26	0.87	0.16	Good
NAKAMURA_METASTASIS_MODEL_DN	33	0.37	-0.55	0.09	0.28	0.21	0.26	0.87	0.44	Good
RESPONSE_TO_ABIOTIC_STIMULUS	79	0.37	0.55	0.048	0.28	0.18	0.17	0.88	0.41	Poor
BIOCARTA_AKAP13_PATHWAY	12	0.37	-0.57	0.1	0.27	0.064	0.28	0.86	0.21	Good
CLIMENT_BREAST_CANCER_COPY_NUMBER_UP	20	0.37	0.57	0.0041	0.046	0.27	0.029	0.34	0.52	Poor
COFACTOR_BIOSYNTHETIC_PROCESS	21	0.37	0.57	0.1	0.27	0.0092	0.28	0.86	0.048	Poor
MYELOID_CELL_DIFFERENTIATION	35	0.37	-0.55	0.091	0.28	0.16	0.26	0.88	0.38	Good
ZHAN_MULTIPLE_MYELOMA_CD1_AND_CD2_DN	40	0.37	-0.55	0.037	0.17	0.28	0.14	0.71	0.53	Good
ATGCTGG,MIR-338	79	0.37	0.54	0.043	0.26	0.29	0.16	0.85	0.53	Poor
LINDGREN_BLADDER_CANCER_CLUSTER_2A_UP	8	0.37	-0.58	0.1	0.27	0.17	0.29	0.85	0.39	Good
WU_HBX_TARGETS_1_DN	22	0.38	-0.57	0.1	0.27	0.069	0.28	0.86	0.22	Good
PARK_APL_PATHOGENESIS_DN	38	0.38	-0.55	0.092	0.28	0.0068	0.26	0.88	0.039	Good
GENTILE_UV_RESPONSE_CLUSTER_D9	23	0.38	0.57	0.1	0.27	0.1	0.28	0.86	0.28	Poor
POSITIVE_REGULATION_OF_DNA_BINDING	18	0.38	-0.56	0.1	0.27	0.17	0.28	0.86	0.4	Good
CELLULAR_PROTEIN_CATABOLIC_PROCESS	50	0.38	0.54	0.049	0.29	0.045	0.18	0.88	0.16	Poor
CYCLIC_NUCLEOTIDE_MEDIATED_SIGNALING	97	0.38	-0.54	0.05	0.29	0.0068	0.18	0.88	0.039	Good
REACTOME_METABOLISM_OF_RNA	82	0.38	0.54	0.05	0.29	0.0033	0.18	0.88	0.022	Poor
V$WHN_B	160	0.38	0.52	0.00052	0.014	0.3	0.0063	0.17	0.55	Poor
KOBAYASHI_EGFR_SIGNALING_24HR_UP	97	0.38	-0.54	0.05	0.29	0.078	0.18	0.88	0.24	Good
NEGATIVE_REGULATION_OF_PROGRAMMED_CELL_DEATH	140	0.38	-0.54	0.035	0.29	0.051	0.14	0.88	0.17	Good
KUROKAWA_LIVER_CANCER_EARLY_RECURRENCE_DN	5	0.38	-0.58	0.1	0.26	0.2	0.28	0.85	0.44	Good
GLYCOPROTEIN_BIOSYNTHETIC_PROCESS	67	0.38	-0.54	0.0042	0.058	0.29	0.029	0.38	0.54	Good
INTRAMOLECULAR_OXIDOREDUCTASE_ACTIVITY	18	0.38	-0.56	0.088	0.25	0.27	0.26	0.83	0.52	Good
SH3_DOMAIN_BINDING	12	0.38	-0.56	0.11	0.28	0.21	0.29	0.86	0.45	Good
HOFMANN_MYELODYSPLASTIC_SYNDROM_HIGH_RISK_DN	14	0.38	-0.56	0.019	0.11	0.28	0.089	0.54	0.52	Good
HEDENFALK_BREAST_CANCER_BRCA1_VS_BRCA2	27	0.38	0.54	0.093	0.29	0.13	0.27	0.88	0.34	Poor
HEME_BIOSYNTHETIC_PROCESS	10	0.38	0.57	0.07	0.22	0.27	0.22	0.79	0.52	Poor
MA_PITUITARY_FETAL_VS_ADULT_UP	6	0.38	-0.57	0.11	0.27	0.25	0.29	0.86	0.49	Good
BOYAULT_LIVER_CANCER_SUBCLASS_G6_UP	64	0.39	0.53	0.051	0.29	0.072	0.18	0.88	0.22	Poor
VALK_AML_CLUSTER_13	30	0.39	-0.54	0.028	0.14	0.29	0.12	0.63	0.54	Good
SA_PROGRAMMED_CELL_DEATH	12	0.39	-0.55	0.055	0.19	0.28	0.19	0.75	0.53	Good
BIOCARTA_ARENRF2_PATHWAY	13	0.39	-0.55	0.03	0.13	0.28	0.12	0.61	0.53	Good
AMINE_BIOSYNTHETIC_PROCESS	15	0.39	-0.55	0.061	0.2	0.28	0.2	0.76	0.53	Good
REACTOME_TRANSCRIPTION_OF_THE_HIV_GENOME	58	0.39	0.53	0.052	0.29	0.13	0.18	0.89	0.33	Poor
HASLINGER_B_CLL_WITH_11Q23_DELETION	19	0.39	-0.55	0.11	0.28	0.085	0.29	0.87	0.25	Good
TRANSFERASE_ACTIVITY_TRANSFERRING_ALKYL_OR_ARYLOTHER_THAN_METHYLGROUPS	28	0.39	-0.53	0.0018	0.022	0.29	0.016	0.22	0.54	Good
PHOSPHORIC_DIESTER_HYDROLASE_ACTIVITY	35	0.39	-0.53	0.096	0.29	0.18	0.27	0.88	0.41	Good
YANG_BREAST_CANCER_ESR1_LASER_UP	28	0.39	-0.53	0.096	0.29	0.21	0.27	0.88	0.44	Good
HEME_METABOLIC_PROCESS	11	0.39	0.55	0.11	0.28	0.18	0.29	0.87	0.41	Poor
GCM_MAP1B	44	0.39	0.53	0.096	0.29	0.0054	0.27	0.88	0.032	Poor
MULLIGHAN_NPM1_MUTATED_SIGNATURE_2_UP	140	0.39	0.53	0.027	0.25	0.3	0.11	0.84	0.55	Poor
POSITIVE_REGULATION_OF_CELL_MIGRATION	8	0.39	0.56	0.066	0.21	0.28	0.21	0.77	0.52	Poor
NUCLEAR_EXPORT	26	0.39	0.53	0.097	0.29	0.082	0.27	0.89	0.25	Poor
MICROTUBULE_ORGANIZING_CENTER_PART	16	0.39	0.55	0.0011	0.025	0.28	0.011	0.24	0.53	Poor
ST_GA12_PATHWAY	22	0.39	-0.55	0.041	0.16	0.28	0.15	0.69	0.53	Good
V$E2F_02	140	0.39	0.52	0.038	0.3	0.001	0.14	0.89	0.0076	Poor
TGASTMAGC_V$NFE2_01	130	0.39	0.52	0.038	0.3	0.029	0.14	0.89	0.12	Poor
REACTOME_GLYCOLYSIS	22	0.4	0.55	0.11	0.28	0.001	0.3	0.88	0.0076	Poor
REACTOME_MYD88_CASCADE	16	0.4	-0.55	0.11	0.28	0.001	0.3	0.88	0.0076	Good
VERNELL_RETINOBLASTOMA_PATHWAY_DN	5	0.4	0.56	0.11	0.28	0.054	0.29	0.86	0.18	Poor
VANHARANTA_UTERINE_FIBROID_UP	42	0.4	0.53	0.098	0.3	0.001	0.28	0.89	0.0076	Poor
MENSE_HYPOXIA_UP	84	0.4	0.52	0.053	0.3	0.001	0.18	0.89	0.0076	Poor
PROTEIN_CATABOLIC_PROCESS	60	0.4	0.52	0.053	0.3	0.12	0.18	0.89	0.32	Poor
GOERING_BLOOD_HDL_CHOLESTEROL_QTL_TRANS	8	0.4	0.55	0.11	0.28	0.28	0.3	0.87	0.53	Poor
MENSSEN_MYC_TARGETS	15	0.4	0.54	0.11	0.29	0.1	0.3	0.88	0.29	Poor
ACGCACA,MIR-210	4	0.4	-0.56	0.03	0.15	0.28	0.12	0.66	0.52	Good
RNA_SPLICING_FACTOR_ACTIVITYTRANSESTERIFICATION_MECHANISM	15	0.4	0.54	0.11	0.29	0.091	0.3	0.88	0.27	Poor
SENSORY_ORGAN_DEVELOPMENT	14	0.4	0.54	0.11	0.29	0.15	0.3	0.88	0.37	Poor
REACTOME_PHOSPHOLIPASE_CMEDIATED_CASCADE	21	0.4	-0.54	0.11	0.29	0.18	0.3	0.88	0.41	Good
V$AP1_Q6	170	0.4	0.5	0.028	0.31	0.31	0.12	0.9	0.56	Poor
KMCATNNWGGA_UNKNOWN	54	0.4	0.52	0.044	0.27	0.3	0.16	0.86	0.55	Poor
BOYAULT_LIVER_CANCER_SUBCLASS_G1_UP	110	0.4	0.51	0.038	0.31	0.001	0.15	0.9	0.0076	Poor
HOMOPHILIC_CELL_ADHESION	14	0.4	0.54	0.0036	0.044	0.29	0.027	0.33	0.54	Poor
ACTIN_BINDING	64	0.4	-0.52	0.0031	0.047	0.3	0.023	0.34	0.55	Good
MARTINELLI_IMMATURE_NEUTROPHIL_UP	7	0.4	-0.55	0.12	0.28	0.19	0.3	0.88	0.42	Good
SHI_SPARC_TARGETS_UP	20	0.4	-0.54	0.11	0.29	0.29	0.3	0.88	0.53	Good
BIOCARTA_NKCELLS_PATHWAY	18	0.4	-0.54	0.12	0.29	0.093	0.3	0.88	0.27	Good
PROTEIN_N_TERMINUS_BINDING	36	0.4	-0.52	0.1	0.3	0.19	0.28	0.9	0.42	Good
NUCLEAR_BODY	28	0.4	0.52	0.1	0.3	0.24	0.28	0.9	0.48	Poor
PEPPER_CHRONIC_LYMPHOCYTIC_LEUKEMIA_UP	32	0.4	-0.52	0.029	0.14	0.3	0.12	0.64	0.55	Good
REGULATION_OF_HYDROLASE_ACTIVITY	65	0.4	0.52	0.055	0.3	0.016	0.19	0.9	0.076	Poor
JIANG_VHL_TARGETS	80	0.4	0.52	0.013	0.12	0.31	0.068	0.58	0.55	Poor
KEGG_TIGHT_JUNCTION	120	0.4	-0.51	0.026	0.24	0.31	0.11	0.82	0.56	Good
DEVELOPMENTAL_GROWTH	6	0.4	-0.55	0.081	0.24	0.28	0.24	0.81	0.53	Good
GAUSSMANN_MLL_AF4_FUSION_TARGETS_B_UP	18	0.4	-0.54	0.067	0.22	0.29	0.21	0.78	0.54	Good
MARTIN_INTERACT_WITH_HDAC	10	0.4	0.55	0.096	0.26	0.28	0.27	0.85	0.53	Poor
V$MYCMAX_B	170	0.4	0.5	0.028	0.32	0.13	0.12	0.9	0.34	Poor
NUCLEAR_ORGANIZATION_AND_BIOGENESIS	23	0.4	0.53	0.062	0.21	0.29	0.2	0.77	0.54	Poor
OUTER_MEMBRANE	23	0.4	-0.53	0.037	0.15	0.29	0.14	0.67	0.54	Good
COENZYME_BIOSYNTHETIC_PROCESS	10	0.41	0.55	0.11	0.28	0.013	0.3	0.88	0.064	Poor
V$RFX1_01	140	0.41	0.51	0.039	0.31	0.026	0.15	0.9	0.11	Poor
KAAB_FAILED_HEART_VENTRICLE_DN	39	0.41	-0.51	0.1	0.31	0.085	0.28	0.9	0.25	Good
BEGUM_TARGETS_OF_PAX3_FOXO1_FUSION_UP	50	0.41	-0.51	0.022	0.18	0.31	0.097	0.72	0.55	Good
VITAMIN_TRANSPORT	11	0.41	-0.53	0.12	0.29	0.14	0.31	0.89	0.35	Good
VANTVEER_BREAST_CANCER_METASTASIS_UP	40	0.41	-0.51	0.1	0.31	0.0023	0.28	0.9	0.016	Good
REACTOME_UNFOLDED_PROTEIN_RESPONSE	18	0.41	-0.53	0.12	0.3	0.044	0.31	0.89	0.16	Good
CARBOHYDRATE_KINASE_ACTIVITY	15	0.41	0.53	0.12	0.3	0.19	0.31	0.89	0.42	Poor
FLECHNER_PBL_KIDNEY_TRANSPLANT_REJECTED_VS_OK_UP	62	0.41	-0.51	0.054	0.3	0.31	0.18	0.89	0.56	Good
G1_S_TRANSITION_OF_MITOTIC_CELL_CYCLE	23	0.41	0.53	0.12	0.3	0.011	0.31	0.89	0.056	Poor
XU_HGF_TARGETS_INDUCED_BY_AKT1_6HR	17	0.41	0.53	0.12	0.3	0.11	0.31	0.89	0.3	Poor
BIOCARTA_AKAP95_PATHWAY	12	0.41	0.53	0.12	0.3	0.21	0.31	0.89	0.45	Poor
TGTYNNNNNRGCARM_UNKNOWN	46	0.41	-0.51	0.1	0.31	0.27	0.29	0.9	0.52	Good
DER_IFN_GAMMA_RESPONSE_DN	9	0.41	0.54	0.12	0.29	0.026	0.31	0.88	0.11	Poor
DISTECHE_ESCAPED_FROM_X_INACTIVATION	9	0.41	-0.54	0.12	0.29	0.16	0.31	0.88	0.38	Good
BIOCARTA_CELLCYCLE_PATHWAY	23	0.41	0.52	1.2e-05	0.0029	0.3	0.00068	0.089	0.55	Poor
MITOCHONDRIAL_LUMEN	38	0.41	0.51	0.11	0.31	0.034	0.29	0.9	0.13	Poor
MITOCHONDRIAL_MATRIX	38	0.41	0.51	0.11	0.31	0.05	0.29	0.9	0.17	Poor
BOYAULT_LIVER_CANCER_SUBCLASS_G2	27	0.41	0.51	0.11	0.31	0.0093	0.29	0.9	0.049	Poor
PROTEIN_MODIFICATION_BY_SMALL_PROTEIN_CONJUGATION	35	0.41	0.51	0.11	0.31	0.0093	0.29	0.9	0.049	Poor
ACTGCAG,MIR-17-3P	70	0.41	0.51	0.058	0.31	0.19	0.19	0.9	0.42	Poor
GOZGIT_ESR1_TARGETS_UP	120	0.41	-0.5	0.041	0.32	0.0049	0.15	0.9	0.03	Good
V$CREBP1_01	100	0.41	-0.5	0.041	0.32	0.21	0.15	0.9	0.45	Good
REACTOME_TRANSPORT_OF_MATURE_MRNA_DERIVED_FROM_AN_INTRON_CONTAINING_TRANSCRIPT	49	0.42	0.51	0.11	0.31	0.024	0.29	0.9	0.1	Poor
TRANSCRIPTION_COFACTOR_ACTIVITY	210	0.42	-0.48	0.026	0.33	0.3	0.11	0.92	0.55	Good
CELLULAR_POLYSACCHARIDE_METABOLIC_PROCESS	11	0.42	-0.52	0.0061	0.056	0.3	0.038	0.38	0.55	Good
DORN_ADENOVIRUS_INFECTION_48HR_UP	12	0.42	0.52	0.013	0.086	0.3	0.068	0.48	0.55	Poor
REACTOME_POST_CHAPERONIN_TUBULIN_FOLDING_PATHWAY	18	0.42	0.52	0.12	0.3	0.018	0.31	0.9	0.081	Poor
GCGCTTT,MIR-518B,MIR-518C,MIR-518D	14	0.42	0.52	0.12	0.3	0.027	0.32	0.9	0.11	Poor
BASAL_LAMINA	18	0.42	0.52	0.082	0.24	0.3	0.24	0.82	0.55	Poor
MARIADASON_RESPONSE_TO_CURCUMIN_SULINDAC_5	21	0.42	0.52	0.069	0.22	0.3	0.22	0.78	0.55	Poor
REACTOME_HIV1_TRANSCRIPTION_INITIATION	38	0.42	0.5	0.075	0.25	0.31	0.23	0.84	0.56	Poor
SESTO_RESPONSE_TO_UV_C6	37	0.42	0.5	0.11	0.31	0.18	0.29	0.9	0.41	Poor
ALONSO_METASTASIS_EMT_DN	5	0.42	0.53	0.055	0.19	0.29	0.19	0.75	0.54	Poor
POTASSIUM_CHANNEL_REGULATOR_ACTIVITY	13	0.42	-0.52	0.13	0.3	0.21	0.32	0.9	0.45	Good
TAGAACC,MIR-182	24	0.42	-0.52	0.073	0.23	0.3	0.23	0.8	0.55	Good
HYDROGEN_ION_TRANSMEMBRANE_TRANSPORTER_ACTIVITY	26	0.42	0.5	0.019	0.11	0.32	0.088	0.55	0.56	Poor
LEE_SP4_THYMOCYTE	10	0.42	-0.53	0.071	0.22	0.3	0.22	0.79	0.54	Good
REACTOME_MITOCHONDRIAL_FATTY_ACID_BETA_OXIDATION	10	0.42	-0.53	0.11	0.28	0.3	0.29	0.87	0.54	Good
KLEIN_PRIMARY_EFFUSION_LYMPHOMA_UP	50	0.42	-0.5	0.0032	0.048	0.32	0.025	0.35	0.56	Good
REACTOME_FORMATION_OF_THE_EARLY_ELONGATION_COMPLEX	31	0.42	0.5	0.11	0.32	0.055	0.29	0.9	0.19	Poor
VESICLE_MEMBRANE	27	0.42	-0.5	0.054	0.21	0.32	0.19	0.77	0.56	Good
BIOCARTA_SRCRPTP_PATHWAY	11	0.42	0.51	7.6e-05	0.0073	0.31	0.0018	0.13	0.55	Poor
DING_LUNG_CANCER_EXPRESSION_BY_COPY_NUMBER	81	0.42	0.5	0.06	0.32	0.001	0.2	0.9	0.0076	Poor
ABE_VEGFA_TARGETS	12	0.42	-0.51	0.13	0.31	0.2	0.32	0.9	0.43	Good
MONOCARBOXYLIC_ACID_TRANSMEMBRANE_TRANSPORTER_ACTIVITY	11	0.42	-0.51	0.021	0.11	0.31	0.096	0.56	0.56	Good
REACTOME_G1_S_TRANSITION	98	0.42	0.5	0.06	0.32	0.001	0.2	0.9	0.0076	Poor
ZHAN_MULTIPLE_MYELOMA_PR_DN	33	0.43	-0.49	0.11	0.32	0.0022	0.3	0.91	0.015	Good
NIKOLSKY_BREAST_CANCER_8P12_P11_AMPLICON	41	0.43	-0.49	0.11	0.32	0.26	0.3	0.91	0.5	Good
CHANG_CORE_SERUM_RESPONSE_DN	27	0.43	-0.49	0.055	0.21	0.32	0.19	0.77	0.57	Good
CELLULAR_RESPONSE_TO_NUTRIENT_LEVELS	9	0.43	0.52	0.13	0.3	0.28	0.32	0.89	0.53	Poor
REACTOME_REPAIR_SYNTHESIS_OF_PATCH_27_30_BASES_LONG_BY_DNA_POLYMERASE	15	0.43	0.51	0.13	0.31	0.059	0.32	0.9	0.2	Poor
ZHAN_MULTIPLE_MYELOMA_SPIKED	20	0.43	-0.51	0.13	0.31	0.12	0.32	0.9	0.33	Good
RIBONUCLEASE_ACTIVITY	21	0.43	0.51	0.13	0.31	0.19	0.32	0.9	0.42	Poor
TRANSCRIPTION_FROM_RNA_POLYMERASE_III_PROMOTER	18	0.43	0.51	0.13	0.31	0.025	0.33	0.9	0.1	Poor
REACTOME_RNA_POLYMERASE_I_CHAIN_ELONGATION	22	0.43	0.51	0.13	0.31	0.0018	0.33	0.9	0.013	Poor
JIANG_HYPOXIA_VIA_VHL	17	0.43	0.51	0.027	0.13	0.31	0.11	0.6	0.56	Poor
GNF2_SPRR1B	22	0.43	-0.51	0.13	0.31	0.14	0.33	0.9	0.35	Good
REACTOME_A_THIRD_PROTEOLYTIC_CLEAVAGE_RELEASES_NICD	10	0.43	-0.51	0.13	0.31	0.022	0.32	0.9	0.094	Good
XU_RESPONSE_TO_TRETINOIN_UP	13	0.43	-0.5	0.13	0.31	0.063	0.33	0.9	0.2	Good
REACTOME_SIGNAL_ATTENUATION	11	0.43	-0.5	0.066	0.21	0.31	0.21	0.78	0.56	Good
SINGH_NFE2L2_TARGETS	14	0.43	0.5	0.056	0.2	0.31	0.19	0.75	0.56	Poor
MESODERM_DEVELOPMENT	22	0.43	-0.5	0.13	0.31	0.059	0.33	0.9	0.2	Good
POSITIVE_REGULATION_OF_BINDING	19	0.43	-0.5	0.12	0.29	0.31	0.31	0.89	0.56	Good
FAELT_B_CLL_WITH_VH_REARRANGEMENTS_UP	47	0.43	-0.49	0.041	0.18	0.33	0.15	0.72	0.57	Good
LIPID_TRANSPORTER_ACTIVITY	26	0.43	-0.49	0.00088	0.015	0.33	0.0094	0.18	0.58	Good
REACTOME_PROTEOLYTIC_CLEAVAGE_OF_SNARE_COMPLEX_PROTEINS	15	0.43	0.5	0.12	0.29	0.32	0.31	0.89	0.56	Poor
TRANSFERASE_ACTIVITY_TRANSFERRING_GLYCOSYL_GROUPS	91	0.43	0.49	0.062	0.32	0.18	0.2	0.91	0.41	Poor
ACAWNRNSRCGG_UNKNOWN	44	0.43	-0.49	0.12	0.33	0.095	0.31	0.92	0.27	Good
CHAUHAN_RESPONSE_TO_METHOXYESTRADIOL_UP	46	0.43	0.49	0.12	0.33	0.022	0.31	0.92	0.093	Poor
VERRECCHIA_DELAYED_RESPONSE_TO_TGFB1	36	0.43	0.48	0.12	0.33	0.054	0.31	0.92	0.18	Poor
ACCATTT,MIR-522	120	0.43	0.48	0.044	0.33	0.097	0.16	0.92	0.28	Poor
DETECTION_OF_BIOTIC_STIMULUS	7	0.44	-0.51	0.14	0.31	0.096	0.33	0.9	0.28	Good
ST_ERK1_ERK2_MAPK_PATHWAY	27	0.44	-0.48	0.01	0.076	0.33	0.057	0.45	0.58	Good
DOANE_BREAST_CANCER_ESR1_DN	48	0.44	-0.48	0.12	0.33	0.22	0.31	0.92	0.45	Good
REACTOME_PREFOLDIN_MEDIATED_TRANSFER_OF_SUBSTRATE_TO_CCT_TRIC	27	0.44	0.48	0.12	0.33	0.023	0.31	0.92	0.1	Poor
REACTOME_RNA_POLYMERASE_III_TRANSCRIPTION	30	0.44	0.48	0.12	0.33	0.048	0.31	0.92	0.17	Poor
REACTOME_CYTOSOLIC_TRNA_AMINOACYLATION	22	0.44	0.5	0.14	0.32	0.042	0.33	0.9	0.15	Poor
ATP_DEPENDENT_RNA_HELICASE_ACTIVITY	16	0.44	0.5	0.14	0.32	0.15	0.33	0.9	0.37	Poor
TCCGTCC,MIR-184	10	0.44	0.51	0.13	0.31	0.26	0.32	0.9	0.51	Poor
GAUSSMANN_MLL_AF4_FUSION_TARGETS_G_UP	120	0.44	-0.48	0.045	0.33	0.22	0.16	0.92	0.46	Good
INTERCELLULAR_JUNCTION_ASSEMBLY	10	0.44	-0.51	0.064	0.21	0.31	0.21	0.77	0.56	Good
PARK_APL_PATHOGENESIS_UP	12	0.44	-0.5	0.088	0.25	0.32	0.25	0.83	0.57	Good
INTERCELLULAR_JUNCTION	53	0.44	-0.49	0.047	0.28	0.33	0.17	0.87	0.58	Good
NIELSEN_LEIOMYOSARCOMA_UP	5	0.44	-0.51	0.1	0.26	0.31	0.28	0.85	0.56	Good
REACTOME_GAB1_SIGNALOSOME	10	0.44	-0.51	0.13	0.31	0.016	0.33	0.9	0.076	Good
DNA_FRAGMENTATION_DURING_APOPTOSIS	12	0.44	0.5	0.14	0.32	0.13	0.34	0.91	0.34	Poor
MEINHOLD_OVARIAN_CANCER_LOW_GRADE_DN	18	0.44	0.49	0.14	0.32	0.048	0.34	0.91	0.17	Poor
CHANDRAN_METASTASIS_DN	91	0.44	-0.48	0.064	0.33	0.001	0.21	0.92	0.0076	Good
V$GNCF_01	48	0.44	0.48	0.12	0.33	0.052	0.31	0.92	0.18	Poor
EXOPEPTIDASE_ACTIVITY	31	0.44	0.48	0.082	0.27	0.33	0.24	0.85	0.58	Poor
SHEPARD_BMYB_MORPHOLINO_DN	140	0.44	0.48	0.045	0.33	0.001	0.16	0.92	0.0076	Poor
CELLULAR_RESPONSE_TO_EXTRACELLULAR_STIMULUS	10	0.44	0.5	0.023	0.12	0.31	0.1	0.57	0.56	Poor
MAHADEVAN_GIST_MORPHOLOGICAL_SWITCH	14	0.44	0.49	0.14	0.32	0.066	0.34	0.91	0.21	Poor
HWANG_PROSTATE_CANCER_MARKERS	25	0.44	-0.49	0.11	0.32	0.056	0.3	0.91	0.19	Good
THEILGAARD_NEUTROPHIL_AT_SKIN_WOUND_UP	76	0.44	-0.48	0.064	0.33	0.0024	0.21	0.92	0.016	Good
BEGUM_TARGETS_OF_PAX3_FOXO1_FUSION_DN	36	0.44	0.47	0.079	0.26	0.34	0.24	0.85	0.58	Poor
KYNG_ENVIRONMENTAL_STRESS_RESPONSE_NOT_BY_UV_IN_OLD	11	0.44	-0.49	0.013	0.086	0.32	0.068	0.48	0.57	Good
BIOCARTA_HIF_PATHWAY	15	0.44	0.49	0.14	0.32	0.15	0.34	0.91	0.37	Poor
REACTOME_NUCLEOTIDE_EXCISION_REPAIR	47	0.44	0.47	0.12	0.34	0.026	0.31	0.93	0.11	Poor
FIRESTEIN_CTNNB1_PATHWAY	28	0.44	0.47	0.053	0.21	0.34	0.18	0.77	0.59	Poor
SERINE_HYDROLASE_ACTIVITY	41	0.44	-0.47	0.12	0.34	0.067	0.31	0.93	0.21	Good
OXIDOREDUCTASE_ACTIVITY_ACTING_ON_THE_ALDEHYDE_OR_OXO_GROUP_OF_DONORS	22	0.44	-0.49	0.14	0.32	0.22	0.34	0.91	0.46	Good
PHOSPHOLIPASE_C_ACTIVITY	14	0.44	-0.49	0.13	0.31	0.32	0.33	0.9	0.57	Good
WHITESIDE_CISPLATIN_RESISTANCE_DN	12	0.44	-0.49	0.14	0.32	0.0045	0.34	0.91	0.028	Good
DOUBLE_STRANDED_DNA_BINDING	31	0.44	0.47	0.09	0.28	0.34	0.26	0.87	0.59	Poor
MORF_RAD21	160	0.44	0.47	0.033	0.34	0.001	0.13	0.93	0.0076	Poor
V$ERR1_Q2	160	0.44	0.47	0.032	0.33	0.34	0.13	0.92	0.59	Poor
DOANE_BREAST_CANCER_CLASSES_DN	33	0.44	0.47	0.13	0.34	0.011	0.32	0.93	0.054	Poor
REACTOME_CYTOSOLIC_SULFONATION_OF_SMALL_MOLECULES	9	0.45	0.5	0.14	0.32	0.046	0.34	0.91	0.16	Poor
CYTOSOLIC_PART	21	0.45	-0.49	0.12	0.3	0.33	0.31	0.89	0.58	Good
GNF2_MLH1	38	0.45	0.47	0.13	0.34	0.0018	0.32	0.93	0.013	Poor
BIOCARTA_EGF_PATHWAY	31	0.45	-0.47	0.13	0.34	0.001	0.32	0.93	0.0076	Good
LUCAS_HNF4A_TARGETS_DN	5	0.45	0.5	0.14	0.32	0.3	0.34	0.9	0.55	Poor
CHANNEL_REGULATOR_ACTIVITY	22	0.45	-0.48	0.15	0.33	0.066	0.35	0.92	0.21	Good
GEISS_RESPONSE_TO_DSRNA_DN	14	0.45	0.48	0.15	0.33	0.11	0.35	0.92	0.3	Poor
MOLECULAR_ADAPTOR_ACTIVITY	46	0.45	-0.47	0.13	0.34	0.087	0.32	0.93	0.26	Good
TCCCCAC,MIR-491	48	0.45	0.47	0.13	0.34	0.33	0.32	0.93	0.58	Poor
MUNSHI_MULTIPLE_MYELOMA_DN	9	0.45	0.49	0.0054	0.061	0.32	0.035	0.39	0.57	Poor
CAMP_MEDIATED_SIGNALING	63	0.45	-0.47	0.067	0.34	0.048	0.21	0.93	0.17	Good
REACTOME_P130CAS_LINKAGE_TO_MAPK_SIGNALING_FOR_INTEGRINS	13	0.45	-0.48	0.045	0.17	0.33	0.16	0.71	0.58	Good
V$AP1_Q4	180	0.45	0.46	0.0071	0.13	0.35	0.043	0.6	0.6	Poor
SOTIRIOU_BREAST_CANCER_GRADE_1_VS_3_DN	52	0.45	-0.47	0.067	0.34	0.0022	0.22	0.93	0.015	Good
WAMUNYOKOLI_OVARIAN_CANCER_LMP_UP	200	0.45	0.45	0.029	0.35	0.0083	0.12	0.94	0.045	Poor
CREIGHTON_ENDOCRINE_THERAPY_RESISTANCE_4	240	0.45	-0.45	0.029	0.35	0.0052	0.12	0.94	0.031	Good
KEGG_AMINOACYL_TRNA_BIOSYNTHESIS	31	0.45	0.46	0.13	0.34	0.052	0.32	0.93	0.18	Poor
KEGG_GLYCEROLIPID_METABOLISM	39	0.45	-0.46	0.13	0.34	0.099	0.32	0.93	0.28	Good
GNF2_MSH6	30	0.45	0.46	0.13	0.35	0.001	0.32	0.93	0.0076	Poor
BANDRES_RESPONSE_TO_CARMUSTIN_WITHOUT_MGMT_24HR_UP	12	0.46	0.48	0.12	0.3	0.33	0.31	0.9	0.58	Poor
REGULATION_OF_TRANSCRIPTION_FACTOR_ACTIVITY	30	0.46	-0.46	0.13	0.35	0.31	0.32	0.93	0.56	Good
RESPONSE_TO_HEAT	10	0.46	0.49	0.079	0.23	0.33	0.24	0.81	0.57	Poor
GNF2_PA2G4	73	0.46	0.47	0.069	0.34	0.001	0.22	0.93	0.0076	Poor
BIOCARTA_PROTEASOME_PATHWAY	18	0.46	0.48	0.15	0.33	0.079	0.35	0.92	0.24	Poor
REGULATION_OF_KINASE_ACTIVITY	140	0.46	-0.46	0.048	0.35	0.34	0.17	0.93	0.59	Good
ANION_TRANSPORT	27	0.46	-0.46	0.13	0.35	0.14	0.33	0.94	0.35	Good
YOSHIOKA_LIVER_CANCER_EARLY_RECURRENCE_DN	41	0.46	0.45	0.13	0.35	0.078	0.33	0.94	0.24	Poor
BIOCARTA_RAS_PATHWAY	23	0.47	0.47	0.0038	0.044	0.34	0.027	0.33	0.58	Poor
NUCLEOTIDE_KINASE_ACTIVITY	13	0.47	0.47	0.0042	0.046	0.34	0.029	0.34	0.58	Poor
FAELT_B_CLL_WITH_VH3_21_UP	44	0.47	-0.45	0.14	0.35	0.22	0.33	0.94	0.45	Good
STOSSI_RESPONSE_TO_ESTRADIOL	37	0.47	-0.45	0.14	0.35	0.0046	0.33	0.94	0.028	Good
ATGCAGT,MIR-217	75	0.47	0.46	0.071	0.35	0.001	0.22	0.93	0.0076	Poor
KANG_CISPLATIN_RESISTANCE_UP	19	0.47	-0.47	0.15	0.34	0.11	0.36	0.93	0.3	Good
WAMUNYOKOLI_OVARIAN_CANCER_GRADES_1_2_DN	57	0.47	-0.46	0.072	0.35	0.025	0.23	0.94	0.1	Good
LASTOWSKA_NEUROBLASTOMA_COPY_NUMBER_UP	130	0.47	0.45	0.049	0.35	0.19	0.18	0.94	0.42	Poor
PURINE_NUCLEOTIDE_BINDING	180	0.47	0.45	0.00038	0.01	0.36	0.0052	0.15	0.6	Poor
REACTOME_AMINE_LIGAND_BINDING_RECEPTORS	37	0.47	-0.45	0.14	0.36	0.0089	0.33	0.94	0.048	Good
KUMAMOTO_RESPONSE_TO_NUTLIN_3A_UP	8	0.47	-0.48	0.15	0.33	0.13	0.36	0.92	0.34	Good
GCM_HDAC1	32	0.47	-0.45	0.14	0.36	0.054	0.34	0.95	0.18	Good
KEGG_GLYCOSYLPHOSPHATIDYLINOSITOL_GPI_ANCHOR_BIOSYNTHESIS	19	0.47	0.47	0.15	0.34	0.12	0.36	0.93	0.32	Poor
CELL_PROJECTION_PART	15	0.47	0.47	0.008	0.065	0.34	0.047	0.41	0.59	Poor
KEGG_BLADDER_CANCER	41	0.47	0.45	0.14	0.36	0.02	0.34	0.95	0.088	Poor
AMIT_EGF_RESPONSE_40_HELA	42	0.47	-0.44	0.14	0.36	0.051	0.34	0.95	0.18	Good
REACTOME_CELL_CYCLE_CHECKPOINTS	100	0.47	0.45	0.05	0.35	0.001	0.18	0.94	0.0076	Poor
POSITIVE_REGULATION_OF_CELL_CYCLE	15	0.47	0.47	0.00037	0.015	0.34	0.0051	0.18	0.59	Poor
MEMBRANE_LIPID_METABOLIC_PROCESS	85	0.47	-0.45	0.074	0.35	0.043	0.23	0.94	0.16	Good
REACTOME_CHOLESTEROL_BIOSYNTHESIS	21	0.47	0.47	0.15	0.34	0.058	0.36	0.93	0.19	Poor
GABA_RECEPTOR_ACTIVITY	11	0.47	0.47	0.11	0.28	0.34	0.3	0.88	0.59	Poor
PURINE_RIBONUCLEOTIDE_METABOLIC_PROCESS	9	0.48	0.47	0.16	0.34	0.27	0.36	0.93	0.52	Poor
CYCLIC_NUCLEOTIDE_METABOLIC_PROCESS	8	0.48	0.47	0.16	0.34	0.29	0.36	0.93	0.53	Poor
GNF2_UBE2I	35	0.48	-0.44	0.14	0.36	0.029	0.34	0.95	0.12	Good
INTERPHASE_OF_MITOTIC_CELL_CYCLE	57	0.48	0.45	0.074	0.35	0.001	0.23	0.94	0.0076	Poor
KYNG_ENVIRONMENTAL_STRESS_RESPONSE_NOT_BY_4NQO_IN_OLD	6	0.48	0.47	0.016	0.1	0.34	0.077	0.54	0.59	Poor
XU_HGF_SIGNALING_NOT_VIA_AKT1_6HR	24	0.48	0.46	0.16	0.34	0.083	0.36	0.93	0.25	Poor
REACTOME_HOMOLOGOUS_RECOMBINATION_REPAIR	15	0.48	0.46	0.16	0.34	0.022	0.36	0.93	0.094	Poor
DOANE_BREAST_CANCER_CLASSES_UP	71	0.48	-0.45	0.075	0.36	0.027	0.23	0.94	0.11	Good
COLLER_MYC_TARGETS_DN	5	0.48	0.47	0.16	0.34	0.3	0.37	0.93	0.54	Poor
AMINO_SUGAR_METABOLIC_PROCESS	15	0.48	-0.46	0.16	0.35	0.22	0.37	0.93	0.45	Good
HASINA_NOL7_TARGETS_DN	13	0.48	0.46	0.16	0.35	0.35	0.37	0.93	0.6	Poor
REACTOME_FGFR_LIGAND_BINDING_AND_ACTIVATION	25	0.48	-0.46	0.13	0.35	0.12	0.32	0.93	0.31	Good
ITO_PTTG1_TARGETS_DN	9	0.49	0.47	0.16	0.34	0.2	0.37	0.93	0.44	Poor
BIOCARTA_STEM_PATHWAY	15	0.49	-0.46	0.16	0.35	0.24	0.37	0.93	0.48	Good
MONOVALENT_INORGANIC_CATION_HOMEOSTASIS	13	0.49	-0.46	0.16	0.35	0.016	0.37	0.94	0.076	Good
CASPASE_ACTIVATION	24	0.49	0.46	0.021	0.11	0.35	0.094	0.55	0.6	Poor
KORKOLA_EMBRYONIC_CARCINOMA_VS_SEMINOMA_DN	19	0.49	-0.46	0.0017	0.03	0.35	0.016	0.27	0.6	Good
G_PROTEIN_SIGNALING_COUPLED_TO_CAMP_NUCLEOTIDE_SECOND_MESSENGER	62	0.49	-0.45	0.076	0.36	0.069	0.23	0.95	0.22	Good
MOREAUX_B_LYMPHOCYTE_MATURATION_BY_TACI_DN	46	0.49	0.44	0.14	0.37	0.0036	0.34	0.95	0.023	Poor
HELLER_SILENCED_BY_METHYLATION_DN	88	0.49	0.44	0.076	0.36	0.11	0.23	0.95	0.31	Poor
LIEN_BREAST_CARCINOMA_METAPLASTIC	29	0.49	0.44	0.15	0.37	0.043	0.35	0.95	0.16	Poor
REACTOME_G_PROTEIN_BETA_GAMMA_SIGNALLING	23	0.49	-0.46	0.062	0.21	0.35	0.2	0.77	0.6	Good
AMBROSINI_FLAVOPIRIDOL_TREATMENT_TP53	110	0.49	0.44	0.024	0.24	0.36	0.1	0.81	0.61	Poor
CHIARETTI_T_ALL_RELAPSE_PROGNOSIS	12	0.49	0.45	0.0042	0.047	0.35	0.029	0.34	0.6	Poor
CAIRO_HEPATOBLASTOMA_CLASSES_DN	210	0.49	-0.43	0.033	0.37	0.001	0.13	0.96	0.0076	Good
TGANNYRGCA_V$TCF11MAFG_01	200	0.49	-0.43	0.023	0.28	0.37	0.099	0.87	0.62	Good
KEGG_HISTIDINE_METABOLISM	24	0.49	-0.45	0.16	0.35	0.1	0.37	0.94	0.28	Good
GLYCOLIPID_METABOLIC_PROCESS	13	0.49	-0.45	0.16	0.35	0.15	0.37	0.94	0.36	Good
IIZUKA_LIVER_CANCER_PROGRESSION_G1_G2_UP	8	0.49	-0.46	0.17	0.34	0.056	0.38	0.93	0.19	Good
REACTOME_REGULATED_PROTEOLYSIS_OF_P75NTR	11	0.5	-0.45	0.17	0.35	0.0066	0.37	0.94	0.038	Good
RAAGNYNNCTTY_UNKNOWN	87	0.5	-0.44	0.078	0.36	0.31	0.24	0.95	0.56	Good
REACTOME_TRIACYLGLYCERIDE_BIOSYNTHESIS	13	0.5	-0.45	0.12	0.29	0.35	0.3	0.88	0.6	Good
AMINOPEPTIDASE_ACTIVITY	13	0.5	0.45	0.056	0.2	0.35	0.19	0.75	0.6	Poor
MORF_EIF4E	77	0.5	0.44	0.078	0.36	0.0068	0.24	0.95	0.039	Poor
BIOCARTA_PDGF_PATHWAY	32	0.5	-0.43	0.15	0.37	0.0021	0.35	0.96	0.015	Good
HOSHIDA_LIVER_CANCER_SURVIVAL_UP	71	0.5	-0.44	0.079	0.37	0.17	0.24	0.95	0.39	Good
NAGY_TFTC_COMPONENTS_HUMAN	14	0.5	0.45	0.011	0.079	0.36	0.061	0.46	0.6	Poor
ADHERENS_JUNCTION	17	0.5	-0.45	0.17	0.36	0.27	0.38	0.94	0.51	Good
BIOCARTA_GCR_PATHWAY	17	0.5	-0.45	0.17	0.36	0.018	0.38	0.94	0.081	Good
RICKMAN_HEAD_AND_NECK_CANCER_C	84	0.5	-0.44	0.029	0.21	0.37	0.12	0.77	0.61	Good
ATTACAT,MIR-380-3P	73	0.5	0.44	0.079	0.37	0.036	0.24	0.95	0.13	Poor
MORF_GSPT1	41	0.5	0.43	0.15	0.37	0.001	0.35	0.96	0.0076	Poor
CLIMENT_BREAST_CANCER_COPY_NUMBER_DN	6	0.5	-0.46	0.17	0.35	0.12	0.38	0.94	0.32	Good
KEGG_APOPTOSIS	83	0.5	-0.43	0.08	0.37	0.001	0.24	0.96	0.0076	Good
SERINE_TYPE_PEPTIDASE_ACTIVITY	40	0.5	-0.43	0.15	0.38	0.073	0.36	0.96	0.23	Good
REGULATION_OF_SMALL_GTPASE_MEDIATED_SIGNAL_TRANSDUCTION	14	0.5	0.45	0.0049	0.05	0.36	0.032	0.35	0.61	Poor
KYNG_DNA_DAMAGE_DN	97	0.5	-0.43	0.08	0.37	0.012	0.24	0.96	0.061	Good
INTERPHASE	63	0.5	0.43	0.08	0.37	0.0018	0.24	0.96	0.013	Poor
RNA_DEPENDENT_ATPASE_ACTIVITY	17	0.5	0.44	0.17	0.36	0.3	0.38	0.95	0.55	Poor
GCM_TINF2	22	0.5	0.44	0.17	0.36	0.24	0.38	0.95	0.48	Poor
BIOCARTA_TOLL_PATHWAY	34	0.5	-0.42	0.15	0.38	0.001	0.36	0.97	0.0076	Good
KEGG_SPHINGOLIPID_METABOLISM	28	0.5	-0.42	0.15	0.38	0.34	0.36	0.97	0.59	Good
GNF2_ANP32B	32	0.5	0.42	0.15	0.38	0.083	0.36	0.97	0.25	Poor
ZHAN_MULTIPLE_MYELOMA_HP_DN	37	0.5	-0.42	0.15	0.38	0.13	0.36	0.97	0.33	Good
CHEN_HOXA5_TARGETS_9HR_UP	220	0.51	0.42	0.034	0.38	0.001	0.13	0.97	0.0076	Poor
REACTOME_RNA_POLYMERASE_III_TRANSCRIPTION_TERMINATION	14	0.51	0.44	0.067	0.22	0.36	0.21	0.78	0.61	Poor
WANG_RESPONSE_TO_PACLITAXEL_VIA_MAPK8_UP	13	0.51	0.44	0.13	0.31	0.36	0.32	0.9	0.61	Poor
MORF_RAB5A	82	0.51	0.43	0.081	0.37	0.095	0.24	0.96	0.27	Poor
KAPOSI_LIVER_CANCER_POOR_SURVIVAL_UP	17	0.51	0.44	0.17	0.36	0.12	0.39	0.95	0.32	Poor
DNA_INTEGRITY_CHECKPOINT	22	0.51	0.44	0.17	0.36	0.13	0.39	0.95	0.34	Poor
BIOCARTA_CK1_PATHWAY	16	0.51	-0.44	0.17	0.36	0.29	0.39	0.95	0.54	Good
V$AR_02	24	0.51	-0.44	0.17	0.36	0.22	0.39	0.95	0.46	Good
KEGG_TOLL_LIKE_RECEPTOR_SIGNALING_PATHWAY	97	0.51	-0.43	0.081	0.37	0.0023	0.24	0.96	0.016	Good
G_PROTEIN_SIGNALING_COUPLED_TO_CYCLIC_NUCLEOTIDE_SECOND_MESSENGER	96	0.51	-0.43	0.081	0.37	0.012	0.24	0.96	0.058	Good
GNF2_HAT1	47	0.51	0.42	0.16	0.38	0.0053	0.36	0.97	0.031	Poor
REACTOME_FORMATION_OF_FIBRIN_CLOT_CLOTTING_CASCADE	32	0.51	-0.42	0.16	0.38	0.17	0.36	0.97	0.39	Good
PROTEIN_COMPLEX_ASSEMBLY	160	0.51	-0.42	0.04	0.38	0.072	0.15	0.97	0.22	Good
INORGANIC_ANION_TRANSPORT	16	0.51	-0.44	0.12	0.3	0.36	0.31	0.89	0.61	Good
V$GR_01	130	0.51	0.42	0.026	0.25	0.38	0.11	0.83	0.63	Poor
REACTOME_ACTIVATION_OF_CHAPERONES_BY_IRE1_ALPHA	9	0.51	-0.45	0.18	0.36	0.018	0.39	0.94	0.081	Good
DOUBLE_STRANDED_RNA_BINDING	16	0.51	-0.44	0.012	0.08	0.37	0.062	0.46	0.62	Good
GNF2_CDH11	24	0.51	0.44	0.18	0.37	0.001	0.39	0.95	0.0076	Poor
REACTOME_NUCLEAR_EVENTS_KINASE_AND_TRANSCRIPTION_FACTOR_ACTIVATION	24	0.51	-0.44	0.18	0.37	0.069	0.39	0.95	0.22	Good
ZUCCHI_METASTASIS_DN	26	0.51	-0.42	0.16	0.38	0.11	0.36	0.97	0.3	Good
V$CHOP_01	160	0.51	0.41	0.0067	0.12	0.38	0.041	0.59	0.63	Poor
IVANOV_MUTATED_IN_COLON_CANCER	9	0.51	-0.45	0.18	0.36	0.23	0.39	0.94	0.47	Good
VACUOLAR_TRANSPORT	10	0.51	-0.45	0.13	0.3	0.36	0.32	0.9	0.61	Good
ZHAN_MULTIPLE_MYELOMA_CD1_UP	32	0.51	-0.42	0.0034	0.033	0.38	0.025	0.28	0.63	Good
KEGG_O_GLYCAN_BIOSYNTHESIS	18	0.51	0.43	0.18	0.37	0.024	0.39	0.96	0.1	Poor
GARGALOVIC_RESPONSE_TO_OXIDIZED_PHOSPHOLIPIDS_BLUE_DN	44	0.51	-0.41	0.00055	0.011	0.39	0.0065	0.16	0.63	Good
POMEROY_MEDULLOBLASTOMA_PROGNOSIS_UP	34	0.51	-0.41	0.054	0.21	0.39	0.18	0.77	0.63	Good
GNF2_PTX3	35	0.52	0.41	0.16	0.39	0.001	0.37	0.97	0.0076	Poor
CELLULAR_PROTEIN_COMPLEX_ASSEMBLY	28	0.52	-0.41	0.037	0.17	0.39	0.14	0.71	0.63	Good
PROTEIN_POLYUBIQUITINATION	9	0.52	0.44	0.18	0.36	0.053	0.4	0.95	0.18	Poor
REGULATION_OF_PROTEIN_KINASE_ACTIVITY	130	0.52	-0.42	0.057	0.38	0.38	0.19	0.97	0.63	Good
REACTOME_GOLGI_ASSOCIATED_VESICLE_BIOGENESIS	45	0.52	-0.41	0.09	0.28	0.39	0.26	0.87	0.64	Good
FRASOR_RESPONSE_TO_ESTRADIOL_DN	63	0.52	0.42	0.085	0.38	0.26	0.25	0.97	0.5	Poor
CHANDRAN_METASTASIS_TOP50_DN	13	0.52	-0.43	0.18	0.37	0.0041	0.4	0.96	0.026	Good
UDP_GLYCOSYLTRANSFERASE_ACTIVITY	32	0.52	0.41	0.082	0.26	0.39	0.24	0.85	0.64	Poor
REACTOME_COPI_MEDIATED_TRANSPORT	10	0.52	0.44	0.17	0.36	0.1	0.39	0.95	0.29	Poor
RESPONSE_TO_DRUG	21	0.52	-0.43	5.5e-05	0.0058	0.37	0.0016	0.11	0.62	Good
MARKS_HDAC_TARGETS_DN	14	0.52	0.43	0.0021	0.033	0.37	0.018	0.28	0.62	Poor
REGULATION_OF_TRANSFERASE_ACTIVITY	140	0.52	-0.41	0.058	0.39	0.22	0.19	0.97	0.46	Good
BIOCARTA_TRKA_PATHWAY	12	0.52	-0.43	0.18	0.37	0.07	0.4	0.96	0.22	Good
CHIANG_LIVER_CANCER_SUBCLASS_UNANNOTATED_UP	20	0.52	-0.43	0.17	0.36	0.37	0.39	0.95	0.62	Good
LEUKOCYTE_CHEMOTAXIS	11	0.52	-0.43	0.0065	0.058	0.37	0.04	0.38	0.62	Good
REACTOME_SYNTHESIS_OF_GPI_ANCHORED_PROTEINS	21	0.52	0.43	0.18	0.37	0.076	0.4	0.96	0.23	Poor
REACTOME_EARLY_PHASE_OF_HIV_LIFE_CYCLE	13	0.52	-0.43	0.11	0.27	0.38	0.29	0.86	0.62	Good
OXIDOREDUCTASE_ACTIVITY_ACTING_ON_THE_ALDEHYDE_OR_OXO_GROUP_OF_DONORSNAD_OR_NADP_AS_ACCEPTOR	16	0.52	-0.42	0.18	0.38	0.23	0.4	0.96	0.47	Good
SA_FAS_SIGNALING	6	0.52	-0.44	0.19	0.37	0.11	0.41	0.95	0.3	Good
RODRIGUES_NTN1_AND_DCC_TARGETS	30	0.52	-0.41	0.062	0.23	0.39	0.2	0.8	0.64	Good
LEE_METASTASIS_AND_ALTERNATIVE_SPLICING_DN	39	0.52	-0.41	0.023	0.12	0.39	0.1	0.58	0.64	Good
KEGG_LYSOSOME	110	0.52	-0.41	0.059	0.39	0.001	0.2	0.97	0.0076	Good
TTAYRTAA_V$E4BP4_01	160	0.52	-0.41	0.043	0.39	0.098	0.16	0.98	0.28	Good
PARK_TRETINOIN_RESPONSE	9	0.52	-0.43	0.19	0.37	0.19	0.41	0.95	0.43	Good
DEFENSE_RESPONSE_TO_BACTERIUM	16	0.52	-0.42	0.19	0.38	0.026	0.41	0.97	0.11	Good
NITROGEN_COMPOUND_BIOSYNTHETIC_PROCESS	25	0.52	-0.42	0.081	0.26	0.38	0.24	0.85	0.63	Good
HEIDENBLAD_AMPLIFIED_IN_SOFT_TISSUE_CANCER	9	0.52	-0.43	0.099	0.26	0.37	0.28	0.85	0.62	Good
WEIGEL_OXIDATIVE_STRESS_RESPONSE	30	0.53	-0.41	0.076	0.25	0.39	0.23	0.84	0.64	Good
V$IRF7_01	170	0.53	-0.4	0.027	0.31	0.4	0.11	0.9	0.64	Good
KEGG_NON_SMALL_CELL_LUNG_CANCER	52	0.53	-0.41	0.044	0.27	0.39	0.16	0.86	0.63	Good
OSADA_ASCL1_TARGETS_UP	40	0.53	0.4	0.0044	0.039	0.4	0.03	0.31	0.64	Poor
REACTOME_GLOBAL_GENOMIC_NER	32	0.53	0.4	0.17	0.4	0.057	0.38	0.98	0.19	Poor
LIU_CMYB_TARGETS_DN	7	0.53	-0.43	0.19	0.37	0.14	0.42	0.96	0.36	Good
REGULATION_OF_ACTION_POTENTIAL	16	0.53	0.42	0.19	0.38	0.21	0.41	0.97	0.45	Poor
REACTOME_ERKS_ARE_INACTIVATED	12	0.53	-0.42	0.19	0.38	0.21	0.41	0.97	0.44	Good
GARGALOVIC_RESPONSE_TO_OXIDIZED_PHOSPHOLIPIDS_BLACK_UP	26	0.53	0.4	0.17	0.4	0.068	0.38	0.99	0.22	Poor
SPIRA_SMOKERS_LUNG_CANCER_UP	38	0.53	-0.4	0.17	0.4	0.0045	0.38	0.99	0.028	Good
PROTEIN_TRANSPORTER_ACTIVITY	11	0.53	0.42	0.0068	0.059	0.38	0.042	0.39	0.63	Poor
ALCALA_APOPTOSIS	83	0.54	-0.41	0.09	0.39	0.001	0.26	0.98	0.0076	Good
CALCIUM_INDEPENDENT_CELL_CELL_ADHESION	16	0.54	-0.41	0.012	0.081	0.39	0.063	0.46	0.63	Good
TOMIDA_METASTASIS_UP	17	0.54	0.41	0.023	0.12	0.39	0.1	0.57	0.63	Poor
INDUCTION_OF_APOPTOSIS_BY_INTRACELLULAR_SIGNALS	23	0.54	0.41	0.073	0.23	0.39	0.23	0.8	0.63	Poor
GALE_APL_WITH_FLT3_MUTATED_UP	56	0.54	0.4	0.091	0.39	0.022	0.26	0.98	0.093	Poor
ACEVEDO_LIVER_CANCER_WITH_H3K27ME3_DN	120	0.54	0.4	0.062	0.4	0.0032	0.2	0.98	0.021	Poor
KEGG_RENIN_ANGIOTENSIN_SYSTEM	16	0.54	-0.41	0.033	0.14	0.39	0.13	0.64	0.63	Good
PHOSPHOINOSITIDE_BIOSYNTHETIC_PROCESS	21	0.54	0.41	0.078	0.23	0.39	0.24	0.81	0.63	Poor
DNA_DAMAGE_RESPONSESIGNAL_TRANSDUCTION	34	0.54	0.4	0.17	0.4	0.23	0.39	0.99	0.47	Poor
RESPONSE_TO_ENDOGENOUS_STIMULUS	180	0.54	0.4	0.044	0.4	0.0082	0.16	0.99	0.045	Poor
WHITE_NEUROBLASTOMA_WITH_1P36.3_DELETION	8	0.54	-0.42	0.19	0.37	0.38	0.41	0.96	0.63	Good
GENERAL_RNA_POLYMERASE_II_TRANSCRIPTION_FACTOR_ACTIVITY	29	0.54	0.4	0.17	0.4	0.3	0.39	0.99	0.54	Poor
FERRANDO_HOX11_NEIGHBORS	15	0.54	0.41	0.018	0.1	0.39	0.087	0.54	0.64	Poor
CYTOPLASMIC_VESICLE_PART	25	0.54	-0.41	0.05	0.2	0.39	0.18	0.76	0.64	Good
KYNG_ENVIRONMENTAL_STRESS_RESPONSE_NOT_BY_GAMMA_IN_OLD	13	0.54	-0.41	0.0022	0.034	0.39	0.019	0.29	0.64	Good
MYLLYKANGAS_AMPLIFICATION_HOT_SPOT_18	3	0.54	-0.42	0.19	0.38	0.15	0.42	0.97	0.37	Good
REACTOME_RNA_POLYMERASE_II_TRANSCRIPTION	88	0.55	0.4	0.092	0.4	0.082	0.26	0.99	0.25	Poor
NEGATIVE_REGULATION_OF_DNA_METABOLIC_PROCESS	16	0.55	0.41	0.2	0.39	0.042	0.42	0.98	0.15	Poor
REACTOME_BASIGIN_INTERACTIONS	24	0.55	0.41	0.2	0.39	0.36	0.42	0.98	0.6	Poor
GAUSSMANN_MLL_AF4_FUSION_TARGETS_B_DN	6	0.55	-0.42	0.16	0.34	0.38	0.37	0.93	0.63	Good
TOOKER_RESPONSE_TO_BEXAROTENE_DN	78	0.55	-0.4	0.093	0.4	0.001	0.26	0.99	0.0076	Good
V$SRF_01	41	0.55	-0.39	0.16	0.39	0.4	0.37	0.97	0.65	Good
REACTOME_INTRINSIC_PATHWAY	17	0.55	-0.41	0.017	0.097	0.39	0.08	0.52	0.64	Good
INSULIN_RECEPTOR_SIGNALING_PATHWAY	16	0.55	-0.41	0.19	0.38	0.39	0.41	0.97	0.64	Good
PHOSPHOINOSITIDE_METABOLIC_PROCESS	25	0.55	-0.41	0.05	0.2	0.39	0.18	0.76	0.64	Good
SMALL_GTPASE_REGULATOR_ACTIVITY	53	0.55	-0.4	0.093	0.4	0.075	0.27	0.99	0.23	Good
ATPASE_ACTIVITY_COUPLED	87	0.55	0.4	0.094	0.4	0.056	0.27	0.99	0.19	Poor
TRANSCRIPTION_ACTIVATOR_ACTIVITY	160	0.55	-0.39	0.015	0.21	0.41	0.073	0.77	0.65	Good
CHIANG_LIVER_CANCER_SUBCLASS_INTERFERON_DN	22	0.55	0.4	0.2	0.39	0.013	0.43	0.98	0.064	Poor
BIOCARTA_CHEMICAL_PATHWAY	22	0.55	-0.4	0.2	0.4	0.035	0.43	0.98	0.13	Good
WILLIAMS_ESR1_TARGETS_UP	20	0.55	0.4	0.0015	0.029	0.4	0.014	0.26	0.64	Poor
PML_BODY	14	0.55	-0.4	0.2	0.4	0.36	0.43	0.98	0.61	Good
FRASOR_RESPONSE_TO_ESTRADIOL_UP	32	0.55	-0.39	0.0024	0.026	0.41	0.02	0.25	0.65	Good
SHIPP_DLBCL_VS_FOLLICULAR_LYMPHOMA_UP	43	0.55	0.39	0.18	0.41	0.0089	0.39	1	0.048	Poor
V$AP2REP_01	110	0.55	-0.39	0.01	0.14	0.41	0.057	0.62	0.65	Good
GCM_GSPT1	110	0.55	0.39	0.065	0.41	0.0018	0.21	1	0.013	Poor
RNA_3END_PROCESSING	8	0.55	0.42	0.2	0.38	0.05	0.43	0.97	0.17	Poor
BETA_TUBULIN_BINDING	9	0.55	0.42	0.2	0.38	0.37	0.43	0.97	0.62	Poor
SAKAI_CHRONIC_HEPATITIS_VS_LIVER_CANCER_DN	33	0.55	-0.39	0.18	0.41	0.039	0.39	1	0.15	Good
REGULATION_OF_BINDING	46	0.55	-0.39	0.18	0.41	0.18	0.39	1	0.41	Good
KEGG_ALPHA_LINOLENIC_ACID_METABOLISM	15	0.55	-0.4	0.015	0.091	0.4	0.073	0.5	0.64	Good
BANDRES_RESPONSE_TO_CARMUSTIN_WITHOUT_MGMT_24HR_DN	7	0.55	-0.41	0.21	0.39	0.33	0.43	0.97	0.58	Good
PHOSPHOTRANSFERASE_ACTIVITY_PHOSPHATE_GROUP_AS_ACCEPTOR	17	0.55	0.4	0.012	0.082	0.4	0.064	0.47	0.64	Poor
LEE_METASTASIS_AND_RNA_PROCESSING_UP	14	0.55	0.4	0.044	0.17	0.4	0.16	0.71	0.64	Poor
ACACTAC,MIR-142-3P	93	0.55	0.39	0.094	0.4	0.07	0.27	0.99	0.22	Poor
MORF_RAD54L	94	0.55	0.39	0.095	0.4	0.005	0.27	0.99	0.03	Poor
ST_GA13_PATHWAY	35	0.55	-0.39	0.18	0.41	0.001	0.39	1	0.0076	Good
TAKEDA_TARGETS_OF_NUP98_HOXA9_FUSION_10D_DN	120	0.55	-0.39	0.066	0.41	0.001	0.21	1	0.0076	Good
JI_RESPONSE_TO_FSH_DN	47	0.55	0.39	0.18	0.41	0.36	0.39	1	0.61	Poor
HORMONE_METABOLIC_PROCESS	29	0.55	0.39	0.18	0.41	0.05	0.4	1	0.17	Poor
KEGG_STEROID_BIOSYNTHESIS	17	0.56	0.4	0.21	0.4	0.32	0.43	0.99	0.57	Poor
ZIRN_TRETINOIN_RESPONSE_DN	5	0.56	0.41	0.099	0.26	0.39	0.28	0.85	0.64	Poor
DAVICIONI_RHABDOMYOSARCOMA_PAX_FOXO1_FUSION_DN	15	0.56	-0.4	0.21	0.4	0.3	0.43	0.99	0.55	Good
BIOCARTA_BCELLSURVIVAL_PATHWAY	15	0.56	-0.4	0.19	0.39	0.4	0.42	0.97	0.64	Good
BIOCARTA_GSK3_PATHWAY	26	0.56	-0.38	0.18	0.41	0.14	0.4	1	0.35	Good
ST_INTERLEUKIN_13_PATHWAY	7	0.56	-0.41	0.21	0.39	0.026	0.43	0.98	0.11	Good
RIBONUCLEOPROTEIN_BINDING	6	0.56	-0.41	0.21	0.39	0.27	0.43	0.98	0.52	Good
ST_IL_13_PATHWAY	7	0.56	-0.41	0.21	0.39	0.033	0.43	0.98	0.13	Good
HOFMANN_MYELODYSPLASTIC_SYNDROM_LOW_RISK_DN	24	0.56	0.4	0.21	0.4	0.043	0.43	0.99	0.16	Poor
VETTER_TARGETS_OF_PRKCA_AND_ETS1_UP	11	0.56	0.4	0.05	0.18	0.4	0.18	0.73	0.65	Poor
ACEVEDO_LIVER_CANCER_WITH_H3K27ME3_UP	200	0.56	-0.38	0.047	0.41	0.35	0.17	1	0.6	Good
RICKMAN_TUMOR_DIFFERENTIATED_MODERATELY_VS_POORLY_UP	39	0.56	0.38	0.18	0.42	0.007	0.4	1	0.039	Poor
GCM_BAG5	24	0.56	0.4	0.21	0.4	0.29	0.43	0.99	0.53	Poor
CHIBA_RESPONSE_TO_TSA_UP	42	0.56	0.38	0.18	0.42	0.15	0.4	1	0.38	Poor
ZEMBUTSU_SENSITIVITY_TO_METHOTREXATE	4	0.56	0.4	0.12	0.3	0.4	0.31	0.89	0.64	Poor
ZHANG_ANTIVIRAL_RESPONSE_TO_RIBAVIRIN_UP	24	0.56	-0.4	0.21	0.4	0.001	0.43	0.99	0.0076	Good
KEGG_ERBB_SIGNALING_PATHWAY	82	0.56	-0.39	0.098	0.41	0.2	0.27	1	0.43	Good
MONOCARBOXYLIC_ACID_TRANSPORT	9	0.57	-0.41	0.13	0.29	0.39	0.32	0.89	0.64	Good
GGATCCG,MIR-127	8	0.57	0.41	0.21	0.39	0.067	0.44	0.98	0.21	Poor
RODRIGUES_DCC_TARGETS_UP	5	0.57	0.4	0.081	0.24	0.4	0.24	0.81	0.64	Poor
KEGG_PYRIMIDINE_METABOLISM	79	0.57	0.39	0.098	0.41	0.001	0.27	1	0.0076	Poor
POSITIVE_REGULATION_OF_TRANSFERASE_ACTIVITY	71	0.57	-0.39	0.098	0.41	0.0091	0.27	1	0.048	Good
PROTEIN_PHOSPHATASE_TYPE_2A_REGULATOR_ACTIVITY	14	0.57	-0.39	0.021	0.11	0.4	0.093	0.55	0.65	Good
PHOSPHORIC_ESTER_HYDROLASE_ACTIVITY	140	0.57	-0.38	0.069	0.42	0.099	0.22	1	0.28	Good
REACTOME_NRIF_SIGNALS_CELL_DEATH_FROM_THE_NUCLEUS	12	0.57	-0.39	0.21	0.41	0.18	0.44	0.99	0.41	Good
GRADE_COLON_VS_RECTAL_CANCER_UP	24	0.57	0.39	0.021	0.11	0.41	0.095	0.56	0.65	Poor
COPPER_ION_BINDING	15	0.57	0.39	0.057	0.2	0.41	0.19	0.76	0.65	Poor
REACTOME_GLUCOSE_METABOLISM	53	0.57	0.38	0.099	0.41	0.0018	0.28	1	0.013	Poor
TOOKER_GEMCITABINE_RESISTANCE_UP	78	0.57	-0.38	0.1	0.41	0.001	0.28	1	0.0076	Good
V$BRN2_01	150	0.57	0.38	0.069	0.42	0.18	0.22	1	0.41	Poor
ZHAN_MULTIPLE_MYELOMA_CD1_VS_CD2_UP	50	0.57	-0.37	0.0006	0.013	0.42	0.007	0.17	0.67	Good
GCM_CSNK1A1	26	0.57	0.37	0.026	0.13	0.42	0.11	0.61	0.67	Poor
TURASHVILI_BREAST_DUCTAL_CARCINOMA_VS_DUCTAL_NORMAL_UP	37	0.57	0.37	0.19	0.42	0.001	0.41	1	0.0076	Poor
GROWTH	59	0.58	-0.38	0.026	0.19	0.42	0.11	0.75	0.66	Good
CARBOXYLESTERASE_ACTIVITY	30	0.58	-0.37	0.19	0.43	0.032	0.41	1	0.12	Good
ABRAHAM_ALPC_VS_MULTIPLE_MYELOMA_UP	25	0.58	-0.39	0.18	0.41	0.038	0.39	1	0.14	Good
OLIGOSACCHARIDE_METABOLIC_PROCESS	10	0.58	-0.4	0.21	0.4	0.15	0.43	0.99	0.37	Good
MORF_RAB11A	54	0.58	0.38	0.1	0.42	0.054	0.28	1	0.18	Poor
GGARNTKYCCA_UNKNOWN	47	0.58	0.37	0.094	0.29	0.43	0.27	0.88	0.67	Poor
NF_KAPPAB_BINDING	10	0.58	0.4	0.00097	0.023	0.4	0.01	0.23	0.64	Poor
CYTOPLASMIC_VESICLE_MEMBRANE	25	0.58	-0.39	0.037	0.17	0.41	0.14	0.7	0.65	Good
TTANWNANTGGM_UNKNOWN	38	0.58	-0.37	0.19	0.43	0.2	0.41	1	0.43	Good
ROZANOV_MMP14_TARGETS_SUBSET	29	0.58	0.37	0.19	0.43	0.015	0.42	1	0.071	Poor
ONDER_CDH1_TARGETS_1_UP	140	0.58	-0.37	0.003	0.056	0.43	0.023	0.37	0.67	Good
ROY_WOUND_BLOOD_VESSEL_UP	49	0.58	0.37	0.19	0.43	0.001	0.42	1	0.0076	Poor
POSITIVE_REGULATION_OF_CASPASE_ACTIVITY	28	0.58	0.37	0.052	0.21	0.43	0.18	0.77	0.67	Poor
WENDT_COHESIN_TARGETS_UP	27	0.58	0.37	0.19	0.43	0.025	0.42	1	0.11	Poor
GGGACCA,MIR-133A,MIR-133B	140	0.58	0.37	0.072	0.43	0.12	0.23	1	0.31	Poor
GCM_SMO	38	0.58	0.37	0.19	0.43	0.25	0.42	1	0.5	Poor
PROTEIN_AMINO_ACID_ADP_RIBOSYLATION	10	0.58	-0.39	0.12	0.3	0.4	0.31	0.89	0.65	Good
RIGGI_EWING_SARCOMA_PROGENITOR_DN	150	0.58	0.37	0.072	0.43	0.023	0.23	1	0.097	Poor
DASU_IL6_SIGNALING_SCAR_DN	15	0.58	0.38	0.033	0.14	0.41	0.13	0.64	0.66	Poor
MARTINELLI_IMMATURE_NEUTROPHIL_DN	10	0.59	-0.39	0.21	0.41	0.014	0.44	0.99	0.066	Good
BIOCARTA_RACCYCD_PATHWAY	26	0.59	-0.36	0.016	0.1	0.43	0.079	0.53	0.68	Good
GUTIERREZ_WALDENSTROEMS_MACROGLOBULINEMIA_1_DN	9	0.59	-0.39	0.22	0.41	0.025	0.45	0.99	0.1	Good
BOYAULT_LIVER_CANCER_SUBCLASS_G5_UP	4	0.59	-0.39	0.22	0.41	0.24	0.44	1	0.48	Good
ADENYL_RIBONUCLEOTIDE_BINDING	140	0.59	0.37	0.0067	0.1	0.43	0.041	0.53	0.67	Poor
V$PAX4_04	140	0.59	0.37	0.073	0.43	0.2	0.23	1	0.44	Poor
COFACTOR_METABOLIC_PROCESS	51	0.59	0.37	0.1	0.42	0.088	0.28	1	0.26	Poor
GAGACTG,MIR-452	66	0.59	0.37	0.1	0.42	0.17	0.28	1	0.4	Poor
SHAFFER_IRF4_TARGETS_IN_PLASMA_CELL_VS_MATURE_B_LYMPHOCYTE	64	0.59	-0.37	0.1	0.43	0.04	0.29	1	0.15	Good
V$AR_01	88	0.59	-0.37	0.1	0.43	0.23	0.29	1	0.47	Good
MORF_RPA1	54	0.59	0.37	0.1	0.43	0.0074	0.29	1	0.041	Poor
ADP_BINDING	11	0.59	0.38	0.22	0.42	0.41	0.45	1	0.65	Poor
MMS_MOUSE_LYMPH_HIGH_4HRS_UP	31	0.59	0.36	0.2	0.43	0.029	0.42	1	0.12	Poor
TRANSMEMBRANE_RECEPTOR_PROTEIN_TYROSINE_KINASE_ACTIVITY	43	0.59	-0.36	0.2	0.44	0.41	0.42	1	0.65	Good
OHM_EMBRYONIC_CARCINOMA_UP	4	0.59	-0.38	0.00093	0.03	0.41	0.0097	0.27	0.66	Good
S_ADENOSYLMETHIONINE_DEPENDENT_METHYLTRANSFERASE_ACTIVITY	21	0.59	0.38	0.22	0.42	0.034	0.45	1	0.13	Poor
V$E4BP4_01	140	0.59	-0.36	0.074	0.44	0.25	0.23	1	0.49	Good
TRANSCRIPTION_ELONGATION_REGULATOR_ACTIVITY	12	0.6	0.38	0.049	0.18	0.42	0.18	0.73	0.66	Poor
XU_HGF_TARGETS_INDUCED_BY_AKT1_48HR_UP	14	0.6	0.38	0.16	0.35	0.42	0.37	0.93	0.66	Poor
ZHAN_MULTIPLE_MYELOMA_CD2_DN	34	0.6	0.36	0.2	0.44	0.28	0.42	1	0.52	Poor
DNA_DIRECTED_RNA_POLYMERASEII_CORE_COMPLEX	13	0.6	-0.37	0.23	0.42	0.37	0.45	1	0.62	Good
REACTOME_TRAFFICKING_OF_GLUR2_CONTAINING_AMPA_RECEPTORS	15	0.6	-0.37	0.23	0.42	0.38	0.45	1	0.63	Good
CONCANNON_APOPTOSIS_BY_EPOXOMICIN_DN	160	0.6	0.36	0.051	0.44	0.001	0.18	1	0.0076	Poor
SHAFFER_IRF4_TARGETS_IN_ACTIVATED_B_LYMPHOCYTE	75	0.6	0.36	0.11	0.43	0.02	0.29	1	0.087	Poor
COFACTOR_TRANSPORTER_ACTIVITY	8	0.6	0.38	0.23	0.41	0.15	0.46	1	0.36	Poor
SECONDARY_METABOLIC_PROCESS	23	0.6	0.37	0.23	0.42	0.2	0.45	1	0.44	Poor
APOPTOTIC_MITOCHONDRIAL_CHANGES	11	0.6	-0.37	0.13	0.3	0.42	0.32	0.9	0.67	Good
COLIN_PILOCYTIC_ASTROCYTOMA_VS_GLIOBLASTOMA_DN	27	0.6	0.36	0.2	0.44	0.14	0.43	1	0.35	Poor
RNCTGNYNRNCTGNY_UNKNOWN	41	0.6	-0.36	0.2	0.44	0.019	0.43	1	0.085	Good
REGULATION_OF_DNA_METABOLIC_PROCESS	40	0.6	0.36	0.2	0.44	0.072	0.43	1	0.22	Poor
U12_DEPENDENT_SPLICEOSOME	5	0.6	0.38	0.16	0.33	0.42	0.36	0.92	0.66	Poor
SESTO_RESPONSE_TO_UV_C7	68	0.6	0.36	0.041	0.26	0.43	0.15	0.84	0.68	Poor
NIKOLSKY_BREAST_CANCER_20Q12_Q13_AMPLICON	110	0.6	0.36	0.0031	0.058	0.44	0.024	0.38	0.68	Poor
EXTRACELLULAR_MATRIX_STRUCTURAL_CONSTITUENT	26	0.6	0.36	0.2	0.44	0.26	0.43	1	0.51	Poor
NAKAMURA_BRONCHIAL_AND_BRONCHIOLAR_EPITHELIA	7	0.6	-0.38	0.049	0.18	0.42	0.18	0.73	0.66	Good
TSUNODA_CISPLATIN_RESISTANCE_DN	26	0.6	-0.35	0.088	0.28	0.44	0.26	0.87	0.68	Good
GCM_LTK	41	0.6	-0.35	0.2	0.44	0.15	0.43	1	0.36	Good
V$E2F_Q3	140	0.6	0.35	0.077	0.44	0.018	0.24	1	0.08	Poor
CARBOHYDRATE_BINDING	61	0.61	-0.36	0.11	0.44	0.001	0.29	1	0.0076	Good
REACTOME_ZINC_INFLUX_INTO_CELLS_BY_THE_SLC39_GENES_FAMILY	7	0.61	0.38	0.0018	0.035	0.42	0.016	0.29	0.66	Poor
FRIDMAN_IMMORTALIZATION_DN	33	0.61	0.35	0.21	0.44	0.38	0.43	1	0.63	Poor
ZEMBUTSU_SENSITIVITY_TO_MITOMYCIN	8	0.61	-0.38	0.24	0.42	0.3	0.47	1	0.55	Good
PROTEIN_DNA_COMPLEX_ASSEMBLY	45	0.61	0.35	0.21	0.45	0.2	0.43	1	0.43	Poor
LI_WILMS_TUMOR	27	0.61	0.35	0.21	0.45	0.12	0.43	1	0.33	Poor
HINATA_NFKB_TARGETS_KERATINOCYTE_DN	17	0.61	-0.37	0.0095	0.072	0.43	0.053	0.43	0.67	Good
FRIDMAN_SENESCENCE_DN	12	0.61	-0.37	0.029	0.13	0.43	0.12	0.6	0.67	Good
KEGG_BASAL_TRANSCRIPTION_FACTORS	31	0.61	0.35	0.21	0.45	0.2	0.43	1	0.43	Poor
FURUKAWA_DUSP6_TARGETS_PCI35_UP	55	0.61	-0.36	0.11	0.44	0.001	0.3	1	0.0076	Good
REACTOME_TOLL_RECEPTOR_CASCADES	78	0.61	-0.36	0.11	0.44	0.001	0.3	1	0.0076	Good
V$NF1_Q6_01	160	0.61	-0.35	0.054	0.44	0.39	0.18	1	0.64	Good
KEGG_PORPHYRIN_AND_CHLOROPHYLL_METABOLISM	29	0.61	0.35	0.053	0.21	0.45	0.18	0.77	0.69	Poor
REGULATION_OF_PROTEIN_IMPORT_INTO_NUCLEUS	15	0.61	-0.36	0.23	0.43	0.2	0.46	1	0.44	Good
ENDOSOME_TRANSPORT	22	0.61	0.36	0.14	0.32	0.43	0.34	0.91	0.68	Poor
COLDREN_GEFITINIB_RESISTANCE_DN	160	0.61	0.35	0.0032	0.07	0.45	0.025	0.43	0.69	Poor
CCGNMNNTNACG_UNKNOWN	49	0.61	0.35	0.12	0.33	0.45	0.31	0.92	0.69	Poor
JAERVINEN_AMPLIFIED_IN_LARYNGEAL_CANCER	35	0.61	0.35	0.21	0.45	0.0052	0.43	1	0.031	Poor
V$PU1_Q6	150	0.61	-0.35	0.079	0.45	0.001	0.24	1	0.0076	Good
LUI_THYROID_CANCER_PAX8_PPARG_DN	43	0.61	-0.35	0.21	0.45	0.001	0.43	1	0.0076	Good
NEGATIVE_REGULATION_OF_TRANSPORT	18	0.61	-0.36	0.15	0.33	0.43	0.35	0.92	0.68	Good
V$FOXJ2_01	130	0.61	0.35	0.079	0.45	0.059	0.24	1	0.2	Poor
REACTOME_NUCLEAR_RECEPTOR_TRANSCRIPTION_PATHWAY	49	0.62	-0.35	0.21	0.45	0.031	0.43	1	0.12	Good
GLYCEROPHOSPHOLIPID_METABOLIC_PROCESS	39	0.62	-0.35	0.21	0.45	0.12	0.43	1	0.32	Good
NEGATIVE_REGULATION_OF_CELL_ADHESION	16	0.62	0.36	0.24	0.44	0.21	0.47	1	0.45	Poor
TRANSCRIPTION_FACTOR_COMPLEX	76	0.62	0.35	0.11	0.44	0.061	0.3	1	0.2	Poor
V$AML1_Q6	160	0.62	-0.35	0.054	0.45	0.001	0.19	1	0.0076	Good
MYOBLAST_DIFFERENTIATION	16	0.62	0.36	0.24	0.44	0.029	0.47	1	0.12	Poor
TURASHVILI_BREAST_DUCTAL_CARCINOMA_VS_DUCTAL_NORMAL_DN	160	0.62	-0.35	0.055	0.45	0.001	0.19	1	0.0076	Good
AMINE_RECEPTOR_ACTIVITY	33	0.62	-0.34	0.21	0.45	0.056	0.44	1	0.19	Good
CAFFAREL_RESPONSE_TO_THC_DN	25	0.62	0.36	0.2	0.44	0.067	0.42	1	0.21	Poor
SPECIFIC_TRANSCRIPTIONAL_REPRESSOR_ACTIVITY	10	0.62	-0.37	0.23	0.43	0.048	0.46	1	0.17	Good
ENDONUCLEASE_ACTIVITY	23	0.62	0.36	0.24	0.44	0.27	0.47	1	0.51	Poor
V$USF2_Q6	150	0.62	-0.35	0.004	0.083	0.45	0.028	0.47	0.69	Good
MORF_EI24	130	0.62	0.34	0.08	0.45	0.001	0.24	1	0.0076	Poor
PACHER_TARGETS_OF_IGF1_AND_IGF2_UP	29	0.62	0.34	0.21	0.45	0.25	0.44	1	0.49	Poor
ANION_CATION_SYMPORTER_ACTIVITY	15	0.62	0.36	0.2	0.4	0.44	0.43	0.98	0.68	Poor
INOSITOL_OR_PHOSPHATIDYLINOSITOL_PHOSPHODIESTERASE_ACTIVITY	12	0.62	-0.36	0.14	0.32	0.44	0.34	0.91	0.68	Good
REACTOME_METABLISM_OF_NUCLEOTIDES	63	0.62	0.35	0.11	0.45	0.034	0.3	1	0.13	Poor
WANG_BARRETTS_ESOPHAGUS_AND_ESOPHAGUS_CANCER_UP	23	0.62	-0.36	0.24	0.44	0.23	0.47	1	0.47	Good
LOPEZ_EPITHELIOID_MESOTHELIOMA	17	0.62	0.36	0.24	0.44	0.24	0.47	1	0.48	Poor
ST_INTERLEUKIN_4_PATHWAY	26	0.62	-0.34	0.21	0.46	0.0041	0.44	1	0.026	Good
GAANYNYGACNY_UNKNOWN	45	0.62	-0.34	0.22	0.46	0.19	0.44	1	0.42	Good
INTEGRATOR_COMPLEX	10	0.62	0.37	0.23	0.43	0.24	0.46	1	0.48	Poor
TRANSCRIPTION_INITIATION	33	0.63	0.34	0.22	0.46	0.31	0.44	1	0.56	Poor
ALDO_KETO_REDUCTASE_ACTIVITY	10	0.63	-0.37	0.23	0.43	0.4	0.46	1	0.65	Good
FARMER_BREAST_CANCER_CLUSTER_5	19	0.63	0.36	0.24	0.44	0.001	0.47	1	0.0076	Poor
CELL_SURFACE	64	0.63	-0.35	0.12	0.45	0.0046	0.3	1	0.028	Good
AGTTCTC,MIR-146A,MIR-146B	39	0.63	0.34	0.22	0.46	0.25	0.44	1	0.49	Poor
PROTEIN_MATURATION	10	0.63	-0.36	0.23	0.43	0.017	0.46	1	0.079	Good
BIOCARTA_GLYCOLYSIS_PATHWAY	10	0.63	0.36	0.23	0.43	0.058	0.46	1	0.19	Poor
NEWMAN_ERCC6_TARGETS_DN	29	0.63	0.34	0.22	0.46	0.0091	0.44	1	0.048	Poor
ATCATGA,MIR-433	77	0.63	0.35	0.12	0.45	0.19	0.3	1	0.42	Poor
BROWNE_HCMV_INFECTION_4HR_DN	240	0.63	-0.34	0.00012	0.0032	0.46	0.0025	0.09	0.7	Good
KEGG_SMALL_CELL_LUNG_CANCER	84	0.63	-0.35	0.027	0.2	0.45	0.11	0.76	0.69	Good
ACAGGGT,MIR-10A,MIR-10B	87	0.63	0.35	0.12	0.45	0.18	0.3	1	0.41	Poor
OKAMOTO_LIVER_CANCER_MULTICENTRIC_OCCURRENCE_UP	7	0.63	-0.36	0.14	0.31	0.43	0.34	0.9	0.68	Good
OVULATION_CYCLE	9	0.63	0.36	0.027	0.13	0.43	0.11	0.61	0.68	Poor
NEGATIVE_REGULATION_OF_MAP_KINASE_ACTIVITY	14	0.63	-0.35	0.0042	0.046	0.44	0.029	0.34	0.69	Good
ELVIDGE_HIF1A_AND_HIF2A_TARGETS_DN	100	0.63	0.35	0.079	0.45	0.001	0.24	1	0.0076	Poor
CHANG_POU5F1_TARGETS_UP	14	0.63	0.35	0.25	0.44	0.19	0.48	1	0.42	Poor
GCM_DFFA	87	0.63	0.35	0.12	0.45	0.035	0.3	1	0.13	Poor
VICENT_METASTASIS_UP	14	0.63	0.35	0.25	0.44	0.055	0.48	1	0.19	Poor
BIOCARTA_FAS_PATHWAY	30	0.63	-0.34	0.22	0.46	0.018	0.44	1	0.081	Good
NIKOLSKY_BREAST_CANCER_21Q22_AMPLICON	12	0.63	0.35	0.25	0.44	0.0098	0.48	1	0.051	Poor
CHUANG_OXIDATIVE_STRESS_RESPONSE_DN	9	0.63	0.36	0.0017	0.034	0.44	0.015	0.29	0.68	Poor
NUCLEAR_UBIQUITIN_LIGASE_COMPLEX	8	0.63	0.36	0.26	0.44	0.18	0.49	1	0.41	Poor
REACTOME_AMINO_ACID_AND_OLIGOPEPTIDE_SLC_TRANSPORTERS	38	0.63	-0.34	0.22	0.46	0.31	0.44	1	0.56	Good
GCM_SIRT2	37	0.63	-0.34	0.22	0.46	0.14	0.44	1	0.35	Good
GRABARCZYK_BCL11B_TARGETS_DN	46	0.63	-0.34	0.032	0.16	0.46	0.13	0.67	0.7	Good
TRANSCRIPTION_INITIATION_FROM_RNA_POLYMERASE_II_PROMOTER	27	0.63	0.34	0.22	0.46	0.46	0.44	1	0.7	Poor
NEGATIVE_REGULATION_OF_CELL_PROLIFERATION	140	0.63	-0.33	0.083	0.46	0.11	0.24	1	0.31	Good
ST_P38_MAPK_PATHWAY	34	0.63	-0.33	0.22	0.46	0.24	0.45	1	0.48	Good
MACLACHLAN_BRCA1_TARGETS_UP	17	0.63	0.35	0.25	0.45	0.38	0.48	1	0.63	Poor
DNA_DIRECTED_RNA_POLYMERASE_COMPLEX	17	0.63	-0.35	0.22	0.42	0.45	0.45	1	0.69	Good
REGULATION_OF_HOMEOSTATIC_PROCESS	12	0.63	0.35	0.21	0.4	0.45	0.43	0.99	0.69	Poor
YE_METASTATIC_LIVER_CANCER	7	0.63	0.36	3.4e-05	0.0067	0.44	0.0012	0.13	0.68	Poor
CHOI_ATL_STAGE_PREDICTOR	36	0.63	0.33	0.19	0.42	0.47	0.41	1	0.71	Poor
KEGG_COLORECTAL_CANCER	60	0.64	-0.34	0.11	0.44	0.46	0.3	1	0.7	Good
CROONQUIST_IL6_DEPRIVATION_UP	16	0.64	-0.35	0.25	0.45	0.27	0.48	1	0.52	Good
RICKMAN_HEAD_AND_NECK_CANCER_A	64	0.64	-0.34	0.12	0.46	0.049	0.31	1	0.17	Good
NIKOLSKY_BREAST_CANCER_11Q12_Q14_AMPLICON	110	0.64	0.33	0.084	0.47	0.17	0.25	1	0.4	Poor
GCM_MLL	110	0.64	0.33	0.084	0.47	0.021	0.25	1	0.092	Poor
TTTGTAG,MIR-520D	230	0.64	0.33	0.05	0.47	0.32	0.18	1	0.57	Poor
EXONUCLEASE_ACTIVITY	16	0.64	0.35	0.25	0.45	0.31	0.48	1	0.56	Poor
AMINO_ACID_TRANSPORT	25	0.64	-0.35	0.21	0.45	0.09	0.43	1	0.26	Good
SEIKE_LUNG_CANCER_POOR_SURVIVAL	9	0.64	-0.35	0.055	0.19	0.44	0.19	0.74	0.68	Good
YEGNASUBRAMANIAN_PROSTATE_CANCER	130	0.64	0.33	0.085	0.47	0.012	0.25	1	0.06	Poor
BIOCARTA_ATRBRCA_PATHWAY	19	0.64	0.35	0.26	0.45	0.085	0.49	1	0.25	Poor
BIOCARTA_ACE2_PATHWAY	13	0.64	-0.35	0.26	0.45	0.32	0.49	1	0.56	Good
LEE_LIVER_CANCER_CIPROFIBRATE_DN	65	0.64	-0.34	0.12	0.46	0.11	0.31	1	0.31	Good
GGAANCGGAANY_UNKNOWN	64	0.64	0.34	0.0068	0.079	0.46	0.042	0.46	0.7	Poor
HUMMEL_BURKITTS_LYMPHOMA_UP	42	0.64	0.33	0.23	0.47	0.001	0.45	1	0.0076	Poor
KEGG_VALINE_LEUCINE_AND_ISOLEUCINE_DEGRADATION	42	0.64	-0.33	0.23	0.47	0.15	0.45	1	0.37	Good
XU_AKT1_TARGETS_48HR	8	0.64	0.35	0.27	0.44	0.15	0.5	1	0.36	Poor
PUJANA_BREAST_CANCER_WITH_BRCA1_MUTATED_DN	9	0.64	0.35	0.27	0.44	0.21	0.5	1	0.44	Poor
REACTOME_STEROID_HORMONE_BIOSYNTHESIS	12	0.64	-0.34	0.26	0.45	0.22	0.49	1	0.46	Good
ROSS_AML_WITH_PML_RARA_FUSION	77	0.64	0.34	0.12	0.46	0.44	0.31	1	0.69	Poor
PURINE_NUCLEOTIDE_METABOLIC_PROCESS	11	0.64	0.34	0.26	0.45	0.094	0.49	1	0.27	Poor
SODIUM_ION_TRANSPORT	17	0.64	-0.34	0.19	0.38	0.45	0.41	0.97	0.7	Good
DELLA_RESPONSE_TO_TSA_AND_BUTYRATE	20	0.65	0.34	0.26	0.46	0.29	0.49	1	0.54	Poor
MANN_RESPONSE_TO_AMIFOSTINE_UP	19	0.65	-0.34	0.26	0.46	0.21	0.49	1	0.44	Good
GNF2_MSN	23	0.65	-0.34	0.26	0.46	0.16	0.49	1	0.38	Good
N_ACETYLGLUCOSAMINE_METABOLIC_PROCESS	11	0.65	-0.34	0.26	0.46	0.12	0.49	1	0.32	Good
ATGCTGC,MIR-103,MIR-107	150	0.65	0.32	0.02	0.26	0.47	0.091	0.84	0.71	Poor
SHARMA_ASTROCYTOMA_WITH_NF1_SYNDROM	5	0.65	-0.34	0.029	0.14	0.46	0.12	0.62	0.7	Good
REACTOME_PLATELET_ACTIVATION_TRIGGERS	52	0.65	-0.33	0.12	0.46	0.033	0.32	1	0.13	Good
GCM_NUMA1	37	0.65	0.32	0.23	0.47	0.21	0.46	1	0.45	Poor
KTGGYRSGAA_UNKNOWN	44	0.65	0.32	0.23	0.48	0.0092	0.46	1	0.048	Poor
TCGA_GLIOBLASTOMA_MUTATED	8	0.65	-0.35	0.27	0.45	0.25	0.5	1	0.5	Good
WIKMAN_ASBESTOS_LUNG_CANCER_UP	17	0.65	-0.34	0.22	0.41	0.46	0.44	1	0.7	Good
RICKMAN_TUMOR_DIFFERENTIATED_MODERATELY_VS_POORLY_DN	39	0.65	0.32	0.23	0.48	0.011	0.46	1	0.055	Poor
CAFFAREL_RESPONSE_TO_THC_UP	22	0.65	0.34	0.25	0.45	0.46	0.48	1	0.7	Poor
NOTCH_SIGNALING_PATHWAY	10	0.65	-0.34	0.26	0.45	0.41	0.49	1	0.66	Good
DAVICIONI_RHABDOMYOSARCOMA_PAX_FOXO1_FUSION_UP	64	0.65	0.33	0.11	0.44	0.47	0.29	1	0.71	Poor
LYSOSOMAL_TRANSPORT	9	0.65	-0.34	0.28	0.45	0.16	0.51	1	0.38	Good
V$OCT1_07	95	0.65	0.33	0.13	0.47	0.076	0.32	1	0.23	Poor
V$AP2GAMMA_01	160	0.65	-0.33	0.026	0.3	0.47	0.11	0.89	0.71	Good
KEGG_ETHER_LIPID_METABOLISM	27	0.65	-0.32	0.23	0.48	0.027	0.46	1	0.11	Good
V$STAT5A_02	94	0.65	-0.33	0.13	0.47	0.27	0.32	1	0.52	Good
SCHLESINGER_METHYLATED_IN_COLON_CANCER	7	0.65	-0.34	0.28	0.46	0.092	0.51	1	0.27	Good
HEDVAT_ELF4_TARGETS_UP	9	0.65	-0.34	0.0081	0.077	0.46	0.048	0.45	0.7	Good
WEBER_METHYLATED_ICP_IN_SPERM_DN	9	0.65	0.34	0.28	0.46	0.18	0.51	1	0.41	Poor
LEUKOCYTE_MIGRATION	13	0.65	-0.33	0.0078	0.064	0.46	0.046	0.4	0.7	Good
ENDOPLASMIC_RETICULUM_LUMEN	12	0.65	-0.33	0.27	0.46	0.04	0.5	1	0.15	Good
REACTOME_BOTULINUM_NEUROTOXICITY	17	0.65	0.33	0.27	0.46	0.42	0.5	1	0.66	Poor
REGULATION_OF_PH	12	0.65	-0.33	0.27	0.47	0.18	0.5	1	0.41	Good
GARGALOVIC_RESPONSE_TO_OXIDIZED_PHOSPHOLIPIDS_RED_UP	13	0.65	0.33	0.015	0.093	0.47	0.076	0.5	0.71	Poor
MORF_MSH2	52	0.65	0.33	0.13	0.47	0.0034	0.32	1	0.022	Poor
GCGNNANTTCC_UNKNOWN	76	0.65	0.33	0.081	0.37	0.47	0.24	0.96	0.71	Poor
CYTOSOL	180	0.65	-0.32	0.032	0.34	0.47	0.13	0.93	0.71	Good
GCM_SMARCC1	33	0.65	-0.32	0.23	0.48	0.091	0.46	1	0.27	Good
YAGI_AML_RELAPSE_PROGNOSIS	33	0.65	-0.32	0.24	0.48	0.037	0.46	1	0.14	Good
GCM_AQP4	32	0.65	-0.32	0.24	0.48	0.24	0.46	1	0.48	Good
GTGTCAA,MIR-514	46	0.65	0.32	0.24	0.48	0.14	0.46	1	0.35	Poor
CORRE_MULTIPLE_MYELOMA_DN	48	0.65	-0.32	0.095	0.29	0.48	0.27	0.88	0.72	Good
NAKAMURA_METASTASIS	38	0.65	0.32	0.24	0.48	0.42	0.46	1	0.66	Poor
GCM_CSNK2B	83	0.66	-0.33	0.13	0.47	0.009	0.32	1	0.048	Good
REGULATION_OF_ENDOTHELIAL_CELL_PROLIFERATION	8	0.66	0.34	0.28	0.46	0.023	0.51	1	0.098	Poor
HEDENFALK_BREAST_CANCER_HEREDITARY_VS_SPORADIC	12	0.66	0.33	0.27	0.47	0.17	0.51	1	0.39	Poor
V$LBP1_Q6	140	0.66	-0.32	0.091	0.48	0.074	0.26	1	0.23	Good
BAELDE_DIABETIC_NEPHROPATHY_UP	31	0.66	-0.32	0.24	0.48	0.072	0.47	1	0.22	Good
PROTEIN_SECRETION	28	0.66	-0.32	0.24	0.48	0.19	0.47	1	0.42	Good
POSITIVE_REGULATION_OF_CYTOKINE_PRODUCTION	13	0.66	-0.33	0.18	0.37	0.47	0.39	0.96	0.71	Good
V$AP2_Q6	170	0.66	0.32	0.062	0.48	0.21	0.2	1	0.45	Poor
PURINE_RIBONUCLEOTIDE_BINDING	180	0.66	0.32	0.00078	0.021	0.48	0.0087	0.22	0.72	Poor
ABRAHAM_ALPC_VS_MULTIPLE_MYELOMA_DN	18	0.66	-0.33	0.14	0.32	0.47	0.34	0.91	0.71	Good
V$PAX3_01	14	0.66	0.33	0.00045	0.016	0.47	0.0058	0.18	0.71	Poor
MAINA_HYPOXIA_VHL_TARGETS_UP	6	0.66	0.34	0.28	0.46	0.41	0.52	1	0.66	Poor
PRODUCTION_OF_MOLECULAR_MEDIATOR_OF_IMMUNE_RESPONSE	12	0.66	-0.33	0.28	0.47	0.12	0.51	1	0.31	Good
CORTICAL_ACTIN_CYTOSKELETON	13	0.66	-0.33	0.25	0.44	0.47	0.48	1	0.71	Good
NAKAMURA_TUMOR_ZONE_PERIPHERAL_VS_CENTRAL_UP	230	0.66	0.31	0.055	0.49	0.001	0.19	1	0.0076	Poor
REACTOME_FURTHER_PLATELET_RELEASATE	21	0.67	-0.33	0.13	0.31	0.47	0.32	0.9	0.71	Good
SCHWAB_TARGETS_OF_BMYB_S427G_UP	13	0.67	0.33	0.26	0.46	0.47	0.5	1	0.71	Poor
KEGG_JAK_STAT_SIGNALING_PATHWAY	140	0.67	-0.31	0.092	0.49	0.001	0.26	1	0.0076	Good
ATP_BINDING	130	0.67	0.31	0.00036	0.0093	0.49	0.005	0.15	0.73	Poor
GLUCOSAMINE_METABOLIC_PROCESS	12	0.67	-0.33	0.28	0.47	0.12	0.51	1	0.32	Good
RUNNE_GENDER_EFFECT_DN	4	0.67	-0.33	0.029	0.15	0.47	0.12	0.65	0.71	Good
KCCGNSWTTT_UNKNOWN	69	0.67	-0.32	0.12	0.45	0.48	0.31	1	0.71	Good
HOOI_ST7_TARGETS_UP	65	0.67	-0.32	0.13	0.48	0.13	0.33	1	0.34	Good
JNK_CASCADE	44	0.67	-0.31	0.24	0.49	0.22	0.47	1	0.45	Good
REACTOME_REMOVAL_OF_THE_FLAP_INTERMEDIATE_FROM_THE_C_STRAND	10	0.67	0.33	0.27	0.47	0.034	0.5	1	0.13	Poor
PENG_GLUCOSE_DEPRIVATION_DN	9	0.67	0.33	0.2	0.38	0.47	0.43	0.97	0.71	Poor
POSITIVE_REGULATION_OF_CELL_ADHESION	12	0.67	0.32	0.038	0.16	0.48	0.14	0.67	0.71	Poor
CAFFAREL_RESPONSE_TO_THC_24HR_5_UP	22	0.67	0.32	0.28	0.48	0.23	0.51	1	0.47	Poor
GCM_ACTG1	110	0.67	-0.31	0.092	0.49	0.02	0.26	1	0.089	Good
REACTOME_TRAFFICKING_OF_AMPA_RECEPTORS	27	0.67	-0.31	0.24	0.49	0.43	0.47	1	0.68	Good
TCTGATC,MIR-383	30	0.67	0.31	0.15	0.37	0.49	0.35	0.96	0.73	Poor
KIM_WT1_TARGETS_12HR_DN	210	0.67	0.31	0.056	0.49	0.0033	0.19	1	0.021	Poor
STEROID_HORMONE_RECEPTOR_SIGNALING_PATHWAY	18	0.67	-0.32	0.018	0.1	0.48	0.085	0.53	0.71	Good
NUCLEAR_MEMBRANE	45	0.67	-0.31	0.25	0.49	0.32	0.48	1	0.57	Good
REGULATION_OF_TRANSLATIONAL_INITIATION	25	0.67	-0.32	0.23	0.48	0.19	0.46	1	0.42	Good
DAZARD_UV_RESPONSE_CLUSTER_G3	12	0.67	-0.32	0.28	0.48	0.32	0.52	1	0.57	Good
WONG_IFNA2_RESISTANCE_UP	8	0.67	-0.33	0.29	0.47	0.054	0.53	1	0.18	Good
JEON_SMAD6_TARGETS_UP	23	0.67	-0.32	0.28	0.48	0.28	0.52	1	0.53	Good
MORF_SART1	52	0.67	-0.32	0.14	0.48	0.049	0.33	1	0.17	Good
REGULATION_OF_PROTEIN_METABOLIC_PROCESS	150	0.67	-0.31	0.065	0.49	0.0069	0.21	1	0.039	Good
MRNA_PROCESSING_GO_0006397	61	0.67	0.32	0.14	0.48	0.15	0.33	1	0.37	Poor
WAESCH_ANAPHASE_PROMOTING_COMPLEX	6	0.68	0.33	0.0052	0.06	0.47	0.034	0.39	0.71	Poor
HASINA_NOL7_TARGETS_UP	13	0.68	0.32	0.026	0.12	0.48	0.11	0.58	0.72	Poor
GCM_SMARCD1	98	0.68	-0.31	0.14	0.48	0.26	0.33	1	0.51	Good
METHYLTRANSFERASE_ACTIVITY	33	0.68	0.3	0.25	0.5	0.06	0.48	1	0.2	Poor
V$E2F1_Q6_01	150	0.68	0.31	0.065	0.49	0.005	0.21	1	0.03	Poor
PYEON_CANCER_HEAD_AND_NECK_VS_CERVICAL_DN	23	0.68	-0.32	0.29	0.48	0.066	0.52	1	0.21	Good
V$NFY_Q6	160	0.68	-0.31	0.0012	0.031	0.49	0.012	0.27	0.73	Good
MORF_ATOX1	73	0.68	0.31	0.14	0.49	0.014	0.34	1	0.067	Poor
OSAWA_TNF_TARGETS	10	0.68	-0.32	0.055	0.19	0.47	0.19	0.75	0.71	Good
BARIS_THYROID_CANCER_UP	20	0.68	0.32	0.088	0.25	0.48	0.25	0.83	0.72	Poor
REGULATION_OF_GENE_SPECIFIC_TRANSCRIPTION	10	0.68	0.32	0.25	0.44	0.48	0.47	1	0.71	Poor
GKCGCNNNNNNNTGAYG_UNKNOWN	36	0.68	0.3	0.25	0.5	0.26	0.48	1	0.5	Poor
MOOTHA_PYR	8	0.68	0.32	0.0029	0.046	0.48	0.023	0.34	0.71	Poor
MOOTHA_ROS	8	0.68	0.32	0.0029	0.046	0.48	0.023	0.34	0.71	Poor
REACTOME_HUMAN_TAK1_ACTIVATES_NFKB_BY_PHOSPHORYLATION_AND_ACTIVATION_OF_IKKS_COMPLEX	14	0.68	-0.31	0.29	0.48	0.077	0.53	1	0.24	Good
REGULATION_OF_BLOOD_PRESSURE	22	0.68	-0.31	0.13	0.31	0.49	0.32	0.9	0.72	Good
KEGG_ASCORBATE_AND_ALDARATE_METABOLISM	15	0.69	-0.31	0.29	0.49	0.14	0.53	1	0.35	Good
MARCHINI_TRABECTEDIN_RESISTANCE_DN	44	0.69	0.3	0.25	0.5	0.016	0.48	1	0.076	Poor
CTTTGCA,MIR-527	180	0.69	0.3	0.067	0.5	0.049	0.22	1	0.17	Poor
INTERCALATED_DISC	7	0.69	-0.32	0.3	0.48	0.45	0.54	1	0.69	Good
IGARASHI_ATF4_TARGETS_UP	4	0.69	-0.31	0.3	0.49	0.22	0.53	1	0.46	Good
GNF2_CCNA1	59	0.69	-0.31	0.14	0.48	0.49	0.33	1	0.73	Good
MATTIOLI_MULTIPLE_MYELOMA_SUBGROUPS	16	0.69	0.31	0.29	0.49	0.25	0.53	1	0.49	Poor
[truncated: 3,321 more rows]

## Sheet: ER_H
	Size	SAPS_Q	SAPS_Score	P_pure	P_random	P_enrichment	Q_pure	Q_random	Q_enrichment	Direction
LOPEZ_MESOTELIOMA_SURVIVAL_TIME_UP	14	0.0024	3	9.3e-10	0.0001	0.001	4.9e-06	0.0062	0.007	Poor
VANTVEER_BREAST_CANCER_POOR_PROGNOSIS	44	0.0024	3	5.5e-09	0.0001	0.001	1.4e-05	0.0062	0.007	Poor
MONTERO_THYROID_CANCER_POOR_SURVIVAL_UP	9	0.0024	3	1.1e-08	0.0001	0.001	1.4e-05	0.0062	0.007	Poor
VANTVEER_BREAST_CANCER_METASTASIS_DN	100	0.0024	3	3.3e-08	0.0001	0.001	3.5e-05	0.0062	0.007	Poor
GNF2_MKI67	25	0.0024	3	6.6e-08	0.0001	0.001	5.9e-05	0.0062	0.007	Poor
NADERI_BREAST_CANCER_PROGNOSIS_UP	34	0.0024	3	8.3e-08	0.0001	0.001	6.3e-05	0.0062	0.007	Poor
CHANG_CYCLING_GENES	38	0.0024	3	1.3e-07	0.0001	0.001	8.4e-05	0.0062	0.007	Poor
LY_AGING_MIDDLE_DN	15	0.0024	3	1.6e-07	0.0001	0.001	9.1e-05	0.0062	0.007	Poor
GNF2_CENPE	36	0.0024	3	1.7e-07	0.0001	0.001	9.1e-05	0.0062	0.007	Poor
CHEMNITZ_RESPONSE_TO_PROSTAGLANDIN_E2_UP	120	0.0024	3	2e-07	0.0001	0.001	9.2e-05	0.0062	0.007	Poor
SOTIRIOU_BREAST_CANCER_GRADE_1_VS_3_UP	150	0.0024	3	2.1e-07	0.0001	0.001	9.2e-05	0.0062	0.007	Poor
KOBAYASHI_EGFR_SIGNALING_24HR_DN	250	0.0024	3	3.4e-07	0.0001	0.001	0.00013	0.0062	0.007	Poor
TANG_SENESCENCE_TP53_TARGETS_DN	40	0.0024	3	4.5e-07	0.0001	0.001	0.00014	0.0062	0.007	Poor
AMUNDSON_GAMMA_RADIATION_RESPONSE	35	0.0024	3	4.5e-07	0.0001	0.001	0.00014	0.0062	0.007	Poor
WHITEFORD_PEDIATRIC_CANCER_MARKERS	84	0.0024	3	4.9e-07	0.0001	0.001	0.00014	0.0062	0.007	Poor
GNF2_CDC20	51	0.0024	3	7.3e-07	0.0001	0.001	0.00019	0.0062	0.007	Poor
GNF2_RRM2	36	0.0024	3	7.8e-07	0.0001	0.001	0.00019	0.0062	0.007	Poor
CROONQUIST_IL6_DEPRIVATION_DN	80	0.0024	3	1.1e-06	0.0001	0.001	0.00023	0.0062	0.007	Poor
CYTOKINESIS	17	0.0024	3	1.3e-06	0.0002	0.001	0.00026	0.011	0.007	Poor
GNF2_ESPL1	35	0.0024	3	1.4e-06	0.0001	0.001	0.00026	0.0062	0.007	Poor
GARGALOVIC_RESPONSE_TO_OXIDIZED_PHOSPHOLIPIDS_TURQUOISE_DN	46	0.0024	3	1.5e-06	0.0001	0.001	0.00028	0.0062	0.007	Poor
MICROTUBULE_CYTOSKELETON	130	0.0024	3	1.8e-06	0.0001	0.001	0.00032	0.0062	0.007	Poor
SCIAN_CELL_CYCLE_TARGETS_OF_TP53_AND_TP73_DN	22	0.0024	3	1.9e-06	0.0002	0.001	0.00032	0.011	0.007	Poor
GNF2_H2AFX	28	0.0024	3	2e-06	0.0001	0.001	0.00032	0.0062	0.007	Poor
GNF2_CCNA2	61	0.0024	3	2.9e-06	0.0001	0.001	0.00041	0.0062	0.007	Poor
GNF2_HMMR	43	0.0024	3	3.3e-06	0.0001	0.001	0.00044	0.0062	0.007	Poor
MISSIAGLIA_REGULATED_BY_METHYLATION_DN	94	0.0024	3	4.6e-06	0.0001	0.001	0.00056	0.0062	0.007	Poor
LEE_EARLY_T_LYMPHOCYTE_UP	81	0.0024	3	4.8e-06	0.0001	0.001	0.00057	0.0062	0.007	Poor
RUIZ_TNC_TARGETS_DN	140	0.0024	3	5.3e-06	0.0001	0.001	0.0006	0.0062	0.007	Poor
WINNEPENNINCKX_MELANOMA_METASTASIS_UP	140	0.0024	3	6.4e-06	0.0001	0.001	0.00071	0.0062	0.007	Poor
ODONNELL_TFRC_TARGETS_DN	100	0.0024	3	7.4e-06	0.0001	0.001	0.00081	0.0062	0.007	Poor
GNF2_SMC2L1	29	0.0024	3	7.8e-06	0.0003	0.001	0.00081	0.014	0.007	Poor
GNF2_BUB1	25	0.0024	3	8e-06	0.0003	0.001	0.00081	0.014	0.007	Poor
GNF2_CCNB2	52	0.0024	3	8e-06	0.0001	0.001	0.00081	0.0062	0.007	Poor
BASAKI_YBX1_TARGETS_UP	250	0.0024	3	8.3e-06	0.0001	0.001	0.00082	0.0062	0.007	Poor
FUJII_YBX1_TARGETS_DN	120	0.0024	3	8.9e-06	0.0001	0.001	0.00086	0.0062	0.007	Poor
FARMER_BREAST_CANCER_CLUSTER_2	33	0.0024	3	9e-06	0.0003	0.001	0.00086	0.014	0.007	Poor
GRAHAM_NORMAL_QUIESCENT_VS_NORMAL_DIVIDING_DN	86	0.0024	3	9.7e-06	0.0001	0.001	0.0009	0.0062	0.007	Poor
BENPORATH_PROLIFERATION	130	0.0024	3	9.9e-06	0.0001	0.001	0.00091	0.0062	0.007	Poor
MOLENAAR_TARGETS_OF_CCND1_AND_CDK4_DN	39	0.0024	3	1e-05	0.0003	0.001	0.00094	0.014	0.007	Poor
RHODES_UNDIFFERENTIATED_CANCER	59	0.0024	3	1.1e-05	0.0001	0.001	0.00094	0.0062	0.007	Poor
GNF2_CKS1B	36	0.0024	3	1.1e-05	0.0003	0.001	0.00098	0.014	0.007	Poor
REACTOME_E2F_MEDIATED_REGULATION_OF_DNA_REPLICATION	31	0.0024	3	1.2e-05	0.0003	0.001	0.001	0.014	0.007	Poor
ROSTY_CERVICAL_CANCER_PROLIFERATION_CLUSTER	140	0.0024	3	1.2e-05	0.0001	0.001	0.001	0.0062	0.007	Poor
FLOTHO_PEDIATRIC_ALL_THERAPY_RESPONSE_UP	52	0.0024	-3	1.3e-05	0.0001	0.001	0.001	0.0062	0.007	Good
MITSIADES_RESPONSE_TO_APLIDIN_DN	250	0.0024	3	1.5e-05	0.0001	0.001	0.0012	0.0062	0.007	Poor
CELL_CYCLE_PROCESS	170	0.0024	3	1.6e-05	0.0001	0.001	0.0012	0.0062	0.007	Poor
CHIANG_LIVER_CANCER_SUBCLASS_PROLIFERATION_UP	120	0.0024	3	1.6e-05	0.0001	0.001	0.0012	0.0062	0.007	Poor
MITOTIC_CELL_CYCLE	130	0.0024	3	1.6e-05	0.0001	0.001	0.0012	0.0062	0.007	Poor
GNF2_MCM4	50	0.0024	3	1.7e-05	0.0001	0.001	0.0013	0.0062	0.007	Poor
LI_WILMS_TUMOR_VS_FETAL_KIDNEY_1_DN	160	0.0024	3	1.9e-05	0.0001	0.001	0.0013	0.0062	0.007	Poor
GRAHAM_CML_DIVIDING_VS_NORMAL_QUIESCENT_UP	180	0.0024	3	1.9e-05	0.0001	0.001	0.0013	0.0062	0.007	Poor
NAKAYAMA_SOFT_TISSUE_TUMORS_PCA2_UP	87	0.0024	3	1.9e-05	0.0001	0.001	0.0013	0.0062	0.007	Poor
NAKAMURA_CANCER_MICROENVIRONMENT_DN	42	0.0024	3	2.1e-05	0.0004	0.001	0.0014	0.016	0.007	Poor
ODONNELL_TARGETS_OF_MYC_AND_TFRC_DN	36	0.0024	3	2.4e-05	0.0005	0.001	0.0015	0.019	0.007	Poor
GNF2_CENPF	55	0.0024	3	2.4e-05	0.0001	0.001	0.0015	0.0062	0.007	Poor
GNF2_CDC2	55	0.0024	3	2.6e-05	0.0001	0.001	0.0017	0.0062	0.007	Poor
CELL_CYCLE_PHASE	150	0.0024	3	2.7e-05	0.0001	0.001	0.0017	0.0062	0.007	Poor
GNF2_BUB1B	46	0.0024	3	2.8e-05	0.0005	0.001	0.0017	0.019	0.007	Poor
JAEGER_METASTASIS_UP	43	0.0024	3	2.8e-05	0.0006	0.001	0.0017	0.022	0.007	Poor
SHAFFER_IRF4_MULTIPLE_MYELOMA_PROGRAM	34	0.0024	-3	3.5e-05	0.0007	0.001	0.002	0.023	0.007	Good
REACTOME_MITOTIC_M_M_G1_PHASES	140	0.0024	3	4.4e-05	0.0001	0.001	0.0024	0.0062	0.007	Poor
M_PHASE	98	0.0024	3	4.5e-05	0.0001	0.001	0.0024	0.0062	0.007	Poor
CROONQUIST_NRAS_SIGNALING_DN	62	0.0024	3	5e-05	0.0001	0.001	0.0026	0.0062	0.007	Poor
LINDSTEDT_DENDRITIC_CELL_MATURATION_C	59	0.0024	-3	5.1e-05	0.0001	0.001	0.0026	0.0062	0.007	Good
MITOSIS	70	0.0024	3	5.3e-05	0.0001	0.001	0.0026	0.0062	0.007	Poor
FURUKAWA_DUSP6_TARGETS_PCI35_DN	60	0.0024	3	6e-05	0.0001	0.001	0.0028	0.0062	0.007	Poor
GNF2_PCNA	61	0.0024	3	8e-05	0.0001	0.001	0.0034	0.0062	0.007	Poor
TOOKER_GEMCITABINE_RESISTANCE_UP	78	0.0024	-3	8.4e-05	0.0001	0.001	0.0035	0.0062	0.007	Good
HOLLMAN_APOPTOSIS_VIA_CD40_UP	200	0.0024	-3	0.00059	0.0001	0.001	0.013	0.0062	0.007	Good
HORIUCHI_WTAP_TARGETS_UP	240	0.0024	-3	0.00032	0.0001	0.001	0.0095	0.0062	0.007	Good
REACTOME_METABOLISM_OF_PROTEINS	190	0.0024	-3	0.00044	0.0001	0.001	0.011	0.0062	0.007	Good
SABATES_COLORECTAL_ADENOMA_DN	220	0.0024	-3	0.00097	0.0001	0.001	0.019	0.0062	0.007	Good
V$CREL_01	170	0.0024	-3	0.00062	0.0001	0.001	0.014	0.0062	0.007	Good
MORF_JUND	57	0.0024	-3	0.00016	0.0005	0.001	0.006	0.019	0.007	Good
KANG_DOXORUBICIN_RESISTANCE_UP	54	0.0024	3	0.00016	0.0005	0.001	0.006	0.019	0.007	Poor
M_PHASE_OF_MITOTIC_CELL_CYCLE	72	0.0024	3	0.00017	0.0005	0.001	0.0062	0.019	0.007	Poor
DAVICIONI_TARGETS_OF_PAX_FOXO1_FUSIONS_DN	67	0.0024	-3	0.00018	0.0006	0.001	0.0063	0.022	0.007	Good
FERREIRA_EWINGS_SARCOMA_UNSTABLE_VS_STABLE_UP	120	0.0024	3	0.00018	0.0002	0.001	0.0064	0.011	0.007	Poor
REACTOME_MITOTIC_PROMETAPHASE	81	0.0024	3	0.00019	0.0007	0.001	0.0065	0.023	0.007	Poor
VACUOLE	63	0.0024	-3	0.00022	0.0009	0.001	0.0072	0.028	0.007	Good
TAKEDA_TARGETS_OF_NUP98_HOXA9_FUSION_6HR_UP	69	0.0024	-3	0.00022	0.0009	0.001	0.0074	0.028	0.007	Good
KYNG_DNA_DAMAGE_UP	100	0.0024	-3	0.00024	0.0003	0.001	0.0078	0.014	0.007	Good
GCM_TPT1	63	0.0024	-3	0.00028	0.001	0.001	0.0089	0.03	0.007	Good
WAMUNYOKOLI_OVARIAN_CANCER_GRADES_1_2_DN	57	0.0024	-3	0.00029	0.001	0.001	0.009	0.03	0.007	Good
MORF_ACTG1	130	0.0024	-3	0.00035	0.0004	0.001	0.01	0.016	0.007	Good
LASTOWSKA_NEUROBLASTOMA_COPY_NUMBER_UP	130	0.0024	3	0.00044	0.0005	0.001	0.011	0.019	0.007	Poor
REACTOME_TRANSLATION	110	0.0024	-3	0.00071	0.0009	0.001	0.015	0.028	0.007	Good
RACCACAR_V$AML_Q6	150	0.0024	-3	0.0011	0.0003	0.001	0.02	0.014	0.007	Good
STRUCTURAL_MOLECULE_ACTIVITY	220	0.0024	-3	0.0011	0.0001	0.001	0.02	0.0062	0.007	Good
MORF_BUB1	50	0.0024	3	0.00033	0.0011	0.001	0.0097	0.032	0.007	Poor
NIKOLSKY_BREAST_CANCER_8Q23_Q24_AMPLICON	96	0.0024	3	0.00039	0.0011	0.001	0.011	0.032	0.007	Poor
HOSHIDA_LIVER_CANCER_LATE_RECURRENCE_UP	54	0.0024	-2.9	0.00041	0.0012	0.001	0.011	0.034	0.007	Good
GNF2_RRM1	81	0.0024	2.9	0.00041	0.0012	0.001	0.011	0.034	0.007	Poor
RODRIGUES_DCC_TARGETS_DN	110	0.0024	-2.9	0.0011	0.0012	0.001	0.02	0.034	0.007	Good
V$NFKAPPAB_01	170	0.0024	-2.9	0.0013	0.0004	0.001	0.021	0.016	0.007	Good
PUJANA_XPRSS_INT_NETWORK	170	0.0024	2.9	0.0013	0.0004	0.001	0.022	0.016	0.007	Poor
WATTEL_AUTONOMOUS_THYROID_ADENOMA_DN	23	0.0024	-2.9	2.4e-05	0.0013	0.001	0.0015	0.036	0.007	Good
TRANSLATION	150	0.0024	-2.9	0.0012	0.0013	0.001	0.021	0.036	0.007	Good
WU_APOPTOSIS_BY_CDKN1A_VIA_TP53	37	0.0024	2.9	6.1e-05	0.0014	0.001	0.0028	0.037	0.007	Poor
ZHAN_MULTIPLE_MYELOMA_PR_UP	37	0.0024	2.9	6.7e-05	0.0014	0.001	0.0029	0.037	0.007	Poor
GNF2_TTK	34	0.0024	2.9	7.1e-05	0.0014	0.001	0.0031	0.037	0.007	Poor
MORF_TPT1	93	0.0024	-2.8	0.00051	0.0015	0.001	0.012	0.039	0.007	Good
LYTIC_VACUOLE	56	0.0024	-2.8	0.00053	0.0015	0.001	0.012	0.039	0.007	Good
CHAUHAN_RESPONSE_TO_METHOXYESTRADIOL_DN	96	0.0024	-2.8	0.00055	0.0015	0.001	0.013	0.039	0.007	Good
GARCIA_TARGETS_OF_FLI1_AND_DAX1_DN	110	0.0024	2.8	0.00023	0.0003	0.0016	0.0074	0.014	0.011	Poor
MICROTUBULE_ORGANIZING_CENTER	56	0.0024	2.8	7.6e-07	0.0001	0.0017	0.00019	0.0062	0.012	Poor
CROONQUIST_NRAS_VS_STROMAL_STIMULATION_DN	82	0.0024	2.8	0.00033	0.0011	0.0017	0.0097	0.032	0.012	Poor
MORF_ESPL1	56	0.0024	2.8	2.1e-05	0.0001	0.0017	0.0014	0.0062	0.012	Poor
REACTOME_E2F_TRANSCRIPTIONAL_TARGETS_AT_G1_S	21	0.0024	2.8	4.8e-07	0.0002	0.0017	0.00014	0.011	0.012	Poor
REGULATION_OF_MITOSIS	33	0.0024	2.8	9.1e-05	0.0017	0.001	0.0038	0.043	0.007	Poor
NIKOLSKY_BREAST_CANCER_20Q12_Q13_AMPLICON	110	0.0024	2.7	0.0018	0.0018	0.001	0.026	0.045	0.007	Poor
KUMAMOTO_RESPONSE_TO_NUTLIN_3A_DN	10	0.0024	2.7	2.8e-06	0.0003	0.0018	0.00041	0.014	0.012	Poor
V$COREBINDINGFACTOR_Q6	160	0.0024	-2.7	0.0019	0.0007	0.001	0.027	0.023	0.007	Good
LIN_SILENCED_BY_TUMOR_MICROENVIRONMENT	84	0.0024	-2.7	0.00066	0.0019	0.001	0.015	0.047	0.007	Good
LU_TUMOR_VASCULATURE_DN	9	0.0024	-2.7	2e-06	0.0004	0.002	0.00032	0.016	0.014	Good
TTCYNRGAA_V$STAT5B_01	210	0.0024	-2.7	0.0021	0.0002	0.001	0.029	0.011	0.007	Good
BORCZUK_MALIGNANT_MESOTHELIOMA_DN	100	0.0024	-2.7	0.0019	0.0021	0.001	0.027	0.05	0.007	Good
GNF2_EIF3S6	110	0.0024	-2.7	0.002	0.0021	0.001	0.028	0.05	0.007	Good
MYLLYKANGAS_AMPLIFICATION_HOT_SPOT_23	16	0.0024	-2.7	5e-07	0.0002	0.0022	0.00014	0.011	0.014	Good
KIM_WT1_TARGETS_UP	210	0.0024	-2.6	0.0022	0.0002	0.001	0.03	0.011	0.007	Good
SU_TESTIS	76	0.0024	2.6	0.00093	0.0023	0.0017	0.018	0.054	0.012	Poor
ZHANG_RESPONSE_TO_IKK_INHIBITOR_AND_TNF_UP	180	0.0024	-2.6	0.0023	0.0007	0.001	0.03	0.023	0.007	Good
TONKS_TARGETS_OF_RUNX1_RUNX1T1_FUSION_HSC_UP	180	0.0024	-2.6	0.0023	0.0007	0.001	0.03	0.023	0.007	Good
STRUCTURAL_CONSTITUENT_OF_CYTOSKELETON	55	0.0024	-2.6	0.00067	0.0019	0.0023	0.015	0.047	0.015	Good
REACTOME_TCR_SIGNALING	57	0.0024	-2.6	0.001	0.0024	0.001	0.019	0.056	0.007	Good
ION_HOMEOSTASIS	110	0.0024	-2.6	0.0017	0.0016	0.0024	0.026	0.041	0.015	Good
RUTELLA_RESPONSE_TO_HGF_VS_CSF2RB_AND_IL4_DN	240	0.0024	-2.6	0.0024	0.0004	0.001	0.031	0.016	0.007	Good
DELYS_THYROID_CANCER_DN	210	0.0024	-2.6	0.0025	0.0004	0.001	0.031	0.016	0.007	Good
MICROTUBULE_MOTOR_ACTIVITY	16	0.0024	2.6	5e-05	0.0025	0.001	0.0026	0.058	0.007	Poor
MORF_BUB1B	61	0.0024	2.6	0.0011	0.0025	0.001	0.02	0.058	0.007	Poor
VANHARANTA_UTERINE_FIBROID_DN	65	0.0024	-2.6	0.0011	0.0025	0.001	0.02	0.058	0.007	Good
PROTEIN_KINASE_CASCADE	240	0.0024	-2.6	0.0025	0.0004	0.001	0.032	0.016	0.007	Good
V$IRF1_01	170	0.0024	-2.6	0.00076	0.0001	0.0025	0.016	0.0062	0.016	Good
GTGGGTGK_UNKNOWN	200	0.0024	-2.6	0.0017	0.0007	0.0026	0.025	0.023	0.016	Good
REACTOME_CYCLIN_A1_ASSOCIATED_EVENTS_DURING_G2_M_TRANSITION	15	0.0024	2.6	5.3e-05	0.0027	0.001	0.0026	0.062	0.007	Poor
NEGATIVE_REGULATION_OF_DEVELOPMENTAL_PROCESS	180	0.0024	-2.6	0.0028	0.0009	0.001	0.033	0.028	0.007	Good
FINETTI_BREAST_CANCER_KINOME_RED	14	0.0024	2.6	5.6e-05	0.0028	0.001	0.0027	0.063	0.007	Poor
MULLIGHAN_MLL_SIGNATURE_1_DN	240	0.0024	-2.5	0.0028	0.0004	0.001	0.034	0.016	0.007	Good
GNF2_ST13	57	0.0024	-2.5	0.0014	0.0029	0.001	0.023	0.063	0.007	Good
REACTOME_GTP_HYDROLYSIS_AND_JOINING_OF_THE_60S_RIBOSOMAL_SUBUNIT	98	0.0024	-2.5	0.0014	0.0029	0.001	0.023	0.063	0.007	Good
JISON_SICKLE_CELL_DISEASE_DN	170	0.0024	-2.5	0.003	0.001	0.001	0.035	0.03	0.007	Good
TSAI_RESPONSE_TO_IONIZING_RADIATION	120	0.0024	-2.5	0.0029	0.0032	0.001	0.034	0.068	0.007	Good
GINESTIER_BREAST_CANCER_ZNF217_AMPLIFIED_DN	250	0.0024	2.5	0.0033	0.0004	0.001	0.037	0.016	0.007	Poor
PUJANA_BRCA_CENTERED_NETWORK	93	0.0024	2.5	0.00036	0.0011	0.0035	0.01	0.032	0.02	Poor
MORF_NPM1	150	0.0024	-2.5	0.003	0.0035	0.001	0.035	0.07	0.007	Good
CAGCAGG,MIR-370	110	0.0024	2.5	0.003	0.0035	0.0017	0.035	0.07	0.012	Poor
REACTOME_CELL_CYCLE_CHECKPOINTS	100	0.0024	2.4	0.0032	0.0036	0.001	0.036	0.07	0.007	Poor
GCM_NPM1	100	0.0024	-2.4	0.0033	0.0038	0.001	0.037	0.071	0.007	Good
KOKKINAKIS_METHIONINE_DEPRIVATION_48HR_UP	120	0.0024	-2.4	0.0033	0.0038	0.001	0.037	0.071	0.007	Good
CATION_HOMEOSTASIS	94	0.0024	-2.4	0.0017	0.0041	0.001	0.026	0.074	0.007	Good
GNF2_SMC4L1	76	0.0024	2.4	0.0017	0.0041	0.001	0.026	0.074	0.007	Poor
NATSUME_RESPONSE_TO_INTERFERON_BETA_UP	64	0.0024	-2.4	0.0017	0.0041	0.001	0.025	0.074	0.007	Good
TURASHVILI_BREAST_DUCTAL_CARCINOMA_VS_DUCTAL_NORMAL_DN	160	0.0024	-2.4	0.0042	0.0015	0.001	0.043	0.039	0.007	Good
REGULATION_OF_MULTICELLULAR_ORGANISMAL_PROCESS	130	0.0024	-2.4	0.0036	0.0042	0.001	0.039	0.074	0.007	Good
REACTOME_REGULATION_OF_BETA_CELL_DEVELOPMENT	100	0.0024	-2.4	0.0039	0.0044	0.001	0.041	0.076	0.007	Good
LYMPHOCYTE_ACTIVATION	54	0.0024	-2.3	0.0019	0.0045	0.001	0.027	0.077	0.007	Good
STRUCTURAL_CONSTITUENT_OF_RIBOSOME	70	0.0024	-2.3	0.0019	0.0045	0.001	0.027	0.077	0.007	Good
BEHAVIOR	140	0.0024	-2.3	0.0042	0.0046	0.001	0.043	0.077	0.007	Good
REACTOME_FORMATION_OF_A_POOL_OF_FREE_40S_SUBUNITS	87	0.0024	-2.3	0.002	0.0046	0.001	0.028	0.077	0.007	Good
NIKOLSKY_BREAST_CANCER_11Q12_Q14_AMPLICON	110	0.0024	2.3	0.0041	0.0046	0.0033	0.043	0.077	0.02	Poor
INFLAMMATORY_RESPONSE	120	0.0024	-2.3	0.0045	0.0047	0.001	0.045	0.077	0.007	Good
KEGG_NATURAL_KILLER_CELL_MEDIATED_CYTOTOXICITY	120	0.0024	-2.3	0.0043	0.0047	0.001	0.043	0.077	0.007	Good
PYEON_CANCER_HEAD_AND_NECK_VS_CERVICAL_UP	140	0.0024	2.3	0.0045	0.0047	0.001	0.045	0.077	0.007	Poor
RAMASWAMY_METASTASIS_UP	64	0.0024	2.3	0.0021	0.0047	0.001	0.029	0.077	0.007	Poor
REGULATION_OF_CELLULAR_PROTEIN_METABOLIC_PROCESS	140	0.0024	-2.3	0.0045	0.0047	0.0047	0.045	0.077	0.027	Good
V$STAT5B_01	170	0.0024	-2.3	0.00051	0.0001	0.0048	0.012	0.0062	0.027	Good
GNF2_RFC4	57	0.0024	2.3	0.0021	0.0048	0.001	0.029	0.077	0.007	Poor
REGULATION_OF_PROTEIN_METABOLIC_PROCESS	150	0.0024	-2.3	0.00087	0.0001	0.0049	0.018	0.0062	0.027	Good
NIKOLSKY_BREAST_CANCER_8Q12_Q22_AMPLICON	98	0.0024	2.3	0.0013	0.0029	0.0049	0.022	0.063	0.027	Poor
GNF2_DAP3	100	0.0024	-2.3	0.0047	0.0049	0.001	0.045	0.077	0.007	Good
LEUKOCYTE_ACTIVATION	59	0.0024	-2.3	0.0021	0.0049	0.001	0.029	0.077	0.007	Good
TIEN_INTESTINE_PROBIOTICS_6HR_UP	51	0.0024	-2.3	0.0021	0.0049	0.001	0.029	0.077	0.007	Good
V$ETS1_B	160	0.0024	-2.3	0.0051	0.002	0.0049	0.047	0.049	0.027	Good
REACTOME_INNATE_IMMUNITY_SIGNALING	100	0.0024	-2.3	0.0048	0.0051	0.001	0.046	0.079	0.007	Good
WINTER_HYPOXIA_UP	75	0.0024	2.3	0.0022	0.0051	0.001	0.03	0.079	0.007	Poor
VERHAAK_AML_WITH_NPM1_MUTATED_DN	240	0.0024	-2.3	0.0052	0.0005	0.001	0.048	0.019	0.007	Good
LI_WILMS_TUMOR_VS_FETAL_KIDNEY_1_UP	180	0.0024	-2.3	0.0052	0.0021	0.001	0.048	0.05	0.007	Good
ANTI_APOPTOSIS	110	0.0024	-2.3	0.0054	0.0053	0.001	0.048	0.079	0.007	Good
REACTOME_INSULIN_SYNTHESIS_AND_SECRETION	120	0.0024	-2.3	0.0054	0.0053	0.001	0.048	0.079	0.007	Good
TURASHVILI_BREAST_LOBULAR_CARCINOMA_VS_DUCTAL_NORMAL_DN	74	0.0024	-2.3	0.0025	0.0055	0.001	0.031	0.081	0.007	Good
MASSARWEH_RESPONSE_TO_ESTRADIOL	61	0.0024	-2.2	0.0026	0.0057	0.0026	0.033	0.083	0.016	Good
REACTOME_PEPTIDE_CHAIN_ELONGATION	77	0.0024	-2.2	0.0027	0.0059	0.001	0.033	0.085	0.007	Good
CHIANG_LIVER_CANCER_SUBCLASS_CTNNB1_DN	120	0.0024	-2.2	0.006	0.0055	0.001	0.051	0.081	0.007	Good
MORF_RRM1	91	0.0024	2.2	0.0028	0.006	0.001	0.034	0.086	0.007	Poor
CELL_ACTIVATION	64	0.0024	-2.2	0.0028	0.0061	0.001	0.034	0.087	0.007	Good
MASSARWEH_TAMOXIFEN_RESISTANCE_DN	190	0.0024	-2.2	0.0061	0.0028	0.001	0.052	0.063	0.007	Good
HOEBEKE_LYMPHOID_STEM_CELL_DN	84	0.0024	-2.2	0.0029	0.0062	0.0048	0.035	0.088	0.027	Good
CELLULAR_HOMEOSTASIS	120	0.0024	-2.2	0.0063	0.0058	0.001	0.053	0.084	0.007	Good
HINATA_NFKB_TARGETS_KERATINOCYTE_UP	71	0.0024	-2.2	0.0031	0.0063	0.001	0.036	0.088	0.007	Good
THEILGAARD_NEUTROPHIL_AT_SKIN_WOUND_DN	220	0.0024	-2.2	0.0064	0.0006	0.001	0.054	0.022	0.007	Good
KAUFFMANN_MELANOMA_RELAPSE_UP	52	0.0024	2.2	0.0032	0.0064	0.001	0.036	0.088	0.007	Poor
BOYAULT_LIVER_CANCER_SUBCLASS_G3_UP	180	0.0024	2.2	0.0064	0.0028	0.001	0.054	0.063	0.007	Poor
CAIRO_HEPATOBLASTOMA_CLASSES_DN	210	0.0024	-2.2	0.0067	0.0006	0.001	0.055	0.022	0.007	Good
TURASHVILI_BREAST_DUCTAL_CARCINOMA_VS_LOBULAR_NORMAL_DN	57	0.0024	-2.2	0.0032	0.0067	0.001	0.037	0.091	0.007	Good
RUIZ_TNC_TARGETS_UP	150	0.0024	-2.2	0.007	0.0029	0.001	0.057	0.063	0.007	Good
KOKKINAKIS_METHIONINE_DEPRIVATION_96HR_UP	120	0.0024	-2.1	0.0072	0.0062	0.001	0.058	0.088	0.007	Good
CHEMICAL_HOMEOSTASIS	140	0.0024	-2.1	0.0077	0.0064	0.0026	0.061	0.088	0.016	Good
V$HFH1_01	170	0.0024	-2.1	0.008	0.0031	0.0053	0.061	0.066	0.029	Good
PODAR_RESPONSE_TO_ADAPHOSTIN_UP	140	0.0024	-2.1	0.008	0.0066	0.001	0.061	0.09	0.007	Good
WANG_CISPLATIN_RESPONSE_AND_XPC_UP	130	0.0024	2.1	0.0031	0.0035	0.0081	0.036	0.07	0.04	Poor
KEGG_CELL_CYCLE	120	0.0024	2.1	0.00021	0.0002	0.0083	0.007	0.011	0.041	Poor
NAKAMURA_TUMOR_ZONE_PERIPHERAL_VS_CENTRAL_UP	230	0.0024	2.1	0.0087	0.001	0.0016	0.064	0.03	0.011	Poor
KEGG_LEUKOCYTE_TRANSENDOTHELIAL_MIGRATION	100	0.0024	-2	0.0093	0.0075	0.001	0.067	0.096	0.007	Good
REGULATION_OF_CELL_CYCLE	160	0.0024	2	0.0012	0.0004	0.0095	0.021	0.016	0.045	Poor
V$CEBPB_02	170	0.0024	-2	0.0096	0.0034	0.0027	0.068	0.069	0.016	Good
V$IRF1_Q6	170	0.0024	-2	0.0049	0.0018	0.0098	0.047	0.045	0.046	Good
ROZANOV_MMP14_TARGETS_UP	210	0.0024	-2	0.0099	0.0012	0.001	0.068	0.034	0.007	Good
BROWNE_HCMV_INFECTION_20HR_DN	110	0.0024	-2	0.01	0.008	0.0072	0.069	0.098	0.036	Good
WAMUNYOKOLI_OVARIAN_CANCER_LMP_DN	150	0.0024	-2	0.01	0.0036	0.001	0.069	0.07	0.007	Good
MORF_NME2	140	0.0024	-2	0.01	0.0082	0.001	0.069	0.098	0.007	Good
AMUNDSON_POOR_SURVIVAL_AFTER_GAMMA_RADIATION_2G	160	0.0024	-2	0.01	0.0036	0.0026	0.07	0.07	0.016	Good
V$CEBP_Q2_01	180	0.0024	-2	0.0023	0.0007	0.011	0.03	0.023	0.051	Good
REGULATION_OF_SIGNAL_TRANSDUCTION	170	0.0024	-1.9	0.004	0.0014	0.012	0.041	0.037	0.053	Good
KEGG_CHEMOKINE_SIGNALING_PATHWAY	170	0.0024	-1.9	0.012	0.0041	0.001	0.076	0.074	0.007	Good
CYTOSKELETAL_PART	210	0.0024	1.9	0.0058	0.0006	0.013	0.051	0.022	0.057	Poor
GENTILE_UV_HIGH_DOSE_DN	240	0.0024	-1.8	0.0046	0.0005	0.017	0.045	0.019	0.07	Good
KEGG_CYTOKINE_CYTOKINE_RECEPTOR_INTERACTION	240	0.0024	-1.7	0.018	0.0029	0.001	0.096	0.063	0.007	Good
MCLACHLAN_DENTAL_CARIES_DN	230	0.0024	-1.7	0.02	0.0036	0.001	0.1	0.07	0.007	Good
WAMUNYOKOLI_OVARIAN_CANCER_LMP_UP	200	0.0024	1.7	0.02	0.0036	0.0016	0.1	0.07	0.011	Poor
NIKOLSKY_BREAST_CANCER_17Q21_Q25_AMPLICON	240	0.0024	1.7	0.021	0.0036	0.001	0.1	0.07	0.007	Poor
MCLACHLAN_DENTAL_CARIES_UP	210	0.0024	-1.6	0.023	0.0038	0.001	0.11	0.071	0.007	Good
HELLER_SILENCED_BY_METHYLATION_UP	240	0.0024	-1.6	0.024	0.0041	0.001	0.11	0.074	0.007	Good
BILD_HRAS_ONCOGENIC_SIGNATURE	210	0.0024	-1.6	0.024	0.0044	0.001	0.11	0.076	0.007	Good
CAFFAREL_RESPONSE_TO_THC_24HR_5_DN	40	0.004	2.6	0.00019	0.0023	0.001	0.0064	0.054	0.007	Poor
CONDENSED_NUCLEAR_CHROMOSOME	14	0.004	2.5	6.3e-05	0.0034	0.001	0.0028	0.069	0.007	Poor
CELL_DIVISION	19	0.004	2.5	4.4e-06	0.0007	0.0035	0.00055	0.023	0.021	Poor
GRAHAM_CML_QUIESCENT_VS_NORMAL_DIVIDING_DN	12	0.004	-2.5	6.6e-05	0.0035	0.001	0.0029	0.07	0.007	Good
MOTOR_ACTIVITY	27	0.004	2.4	0.00033	0.0036	0.001	0.0096	0.07	0.007	Poor
SNIJDERS_AMPLIFIED_IN_HEAD_AND_NECK_TUMORS	30	0.004	-2.4	0.00039	0.0041	0.001	0.01	0.074	0.007	Good
BIOCARTA_HCMV_PATHWAY	17	0.004	-2.3	5.9e-05	0.003	0.0047	0.0028	0.064	0.026	Good
ZHAN_MULTIPLE_MYELOMA_CD1_VS_CD2_DN	41	0.004	-2.3	0.00044	0.0049	0.001	0.011	0.077	0.007	Good
DIRMEIER_LMP1_RESPONSE_LATE_UP	47	0.004	-2.3	0.00048	0.0052	0.0026	0.012	0.079	0.016	Good
GNF2_TPT1	37	0.004	-2.3	0.00048	0.0052	0.001	0.012	0.079	0.007	Good
LOPEZ_MESOTHELIOMA_SURVIVAL_OVERALL_DN	15	0.004	2.3	0.00013	0.0054	0.001	0.005	0.08	0.007	Poor
CENTROSOME	49	0.004	2.3	3.5e-07	0.0001	0.0056	0.00013	0.0062	0.03	Poor
MOREIRA_RESPONSE_TO_TSA_DN	16	0.004	-2.3	0.00014	0.0056	0.001	0.0053	0.082	0.007	Good
GNF2_FEN1	49	0.004	2.2	0.00052	0.0058	0.001	0.012	0.084	0.007	Poor
DORN_ADENOVIRUS_INFECTION_48HR_DN	34	0.004	-2.2	0.00062	0.0063	0.0023	0.014	0.088	0.015	Good
KEGG_PRIMARY_IMMUNODEFICIENCY	34	0.004	-2.2	0.00063	0.0063	0.001	0.014	0.088	0.007	Good
ACTIN_BINDING	64	0.004	-2.2	0.0015	0.003	0.0069	0.023	0.064	0.035	Good
FOURNIER_ACINAR_DEVELOPMENT_EARLY_UP	21	0.004	-2.2	0.00011	0.005	0.007	0.0043	0.078	0.036	Good
BIOCARTA_TOB1_PATHWAY	21	0.004	-2.2	0.00021	0.007	0.0024	0.0071	0.093	0.015	Good
POSITIVE_REGULATION_OF_SIGNAL_TRANSDUCTION	97	0.004	-2.2	0.0033	0.007	0.001	0.037	0.093	0.007	Good
LYSOSOME	56	0.004	-2.2	0.00053	0.0015	0.0071	0.012	0.039	0.036	Good
KEGG_RIBOSOME	79	0.004	-2.1	0.0035	0.0071	0.001	0.038	0.093	0.007	Good
MORF_FEN1	58	0.004	2.1	0.0033	0.0071	0.001	0.038	0.093	0.007	Poor
REACTOME_CHEMOKINE_RECEPTORS_BIND_CHEMOKINES	51	0.004	-2.1	0.0033	0.0071	0.001	0.038	0.093	0.007	Good
REACTOME_VIRAL_MRNA_TRANSLATION	77	0.004	-2.1	0.0034	0.0071	0.001	0.038	0.093	0.007	Good
REACTOME_G1_S_TRANSITION	98	0.004	2.1	0.0036	0.0072	0.001	0.039	0.094	0.007	Poor
LEE_LIVER_CANCER_MYC_UP	51	0.004	-2.1	8.9e-05	0.0001	0.0073	0.0037	0.0062	0.037	Good
FERRANDO_T_ALL_WITH_MLL_ENL_FUSION_UP	75	0.004	-2.1	0.0037	0.008	0.001	0.04	0.098	0.007	Good
TONKS_TARGETS_OF_RUNX1_RUNX1T1_FUSION_MONOCYTE_DN	53	0.004	-2.1	0.0038	0.008	0.001	0.04	0.098	0.007	Good
BROCKE_APOPTOSIS_REVERSED_BY_IL6	140	0.004	-1.9	0.011	0.0088	0.001	0.073	0.1	0.007	Good
V$AFP1_Q6	160	0.004	-1.9	0.013	0.0043	0.001	0.078	0.076	0.007	Good
SENESE_HDAC1_AND_HDAC2_TARGETS_UP	190	0.004	-1.9	0.013	0.0043	0.001	0.078	0.076	0.007	Good
CASORELLI_ACUTE_PROMYELOCYTIC_LEUKEMIA_UP	170	0.004	-1.9	0.013	0.0044	0.001	0.079	0.076	0.007	Good
HAHTOLA_MYCOSIS_FUNGOIDES_SKIN_UP	170	0.004	-1.8	0.014	0.0048	0.001	0.084	0.077	0.007	Good
V$MAF_Q6	170	0.004	-1.8	0.015	0.0048	0.011	0.084	0.077	0.05	Good
GRUETZMANN_PANCREATIC_CANCER_DN	190	0.004	-1.8	0.015	0.0048	0.001	0.084	0.077	0.007	Good
BIDUS_METASTASIS_UP	190	0.004	1.8	0.015	0.0049	0.001	0.084	0.077	0.007	Poor
V$ETS2_B	180	0.004	-1.8	0.0096	0.0034	0.015	0.068	0.069	0.065	Good
V$ETS_Q4	160	0.004	-1.8	0.015	0.0049	0.0025	0.086	0.077	0.015	Good
V$PAX2_02	170	0.004	-1.8	0.015	0.0049	0.0054	0.086	0.077	0.029	Good
KEGG_ASTHMA	28	0.0052	-2.2	0.00071	0.0066	0.001	0.015	0.09	0.007	Good
REGULATION_OF_MITOTIC_CELL_CYCLE	19	0.0052	2.1	6.3e-05	0.0034	0.0072	0.0028	0.069	0.036	Poor
JEON_SMAD6_TARGETS_DN	18	0.0052	2.1	1.3e-05	0.0008	0.0073	0.0011	0.026	0.036	Poor
FINETTI_BREAST_CANCER_BASAL_VS_LUMINAL	15	0.0052	2.1	0.00023	0.0075	0.001	0.0074	0.096	0.007	Poor
DIRMEIER_LMP1_RESPONSE_LATE_DN	25	0.0052	-2.1	0.00092	0.0081	0.001	0.018	0.098	0.007	Good
ONDER_CDH1_TARGETS_3_DN	53	0.0052	-2.1	0.0041	0.0084	0.001	0.043	0.1	0.007	Good
SOTIRIOU_BREAST_CANCER_GRADE_1_VS_3_DN	52	0.0052	-2.1	0.0043	0.0085	0.001	0.043	0.1	0.007	Good
BIOCARTA_TCYTOTOXIC_PATHWAY	14	0.0052	-2.1	0.00031	0.0086	0.001	0.0095	0.1	0.007	Good
KEGG_BETA_ALANINE_METABOLISM	21	0.0052	-2.1	0.00032	0.0086	0.0022	0.0095	0.1	0.014	Good
BIOCARTA_CTCF_PATHWAY	23	0.0052	-2	0.00034	0.0091	0.0069	0.0098	0.1	0.036	Good
KEGG_HEMATOPOIETIC_CELL_LINEAGE	83	0.0052	-2	0.0046	0.0091	0.001	0.045	0.1	0.007	Good
DIRMEIER_LMP1_RESPONSE_EARLY	52	0.0052	-2	0.0047	0.0093	0.001	0.046	0.1	0.007	Good
KEGG_ACUTE_MYELOID_LEUKEMIA	57	0.0052	-2	0.0022	0.0051	0.0096	0.03	0.079	0.046	Good
REGULATION_OF_T_CELL_PROLIFERATION	14	0.0052	-2	0.00039	0.0096	0.001	0.01	0.1	0.007	Good
GUTIERREZ_CHRONIC_LYMPHOCYTIC_LEUKEMIA_DN	55	0.0052	-2	0.0049	0.0096	0.001	0.046	0.1	0.007	Good
LEE_RECENT_THYMIC_EMIGRANT	99	0.0052	-2	0.0049	0.0096	0.001	0.046	0.1	0.007	Good
LINDSTEDT_DENDRITIC_CELL_MATURATION_A	53	0.0052	-2	0.0049	0.0096	0.001	0.047	0.1	0.007	Good
REACTOME_REGULATION_OF_GENE_EXPRESSION_IN_BETA_CELLS	92	0.0052	-2	0.0048	0.0096	0.001	0.046	0.1	0.007	Good
BASSO_CD40_SIGNALING_DN	67	0.0052	-2	0.0051	0.01	0.001	0.047	0.11	0.007	Good
BHATI_G2M_ARREST_BY_2METHOXYESTRADIOL_DN	96	0.0052	-2	0.0051	0.01	0.001	0.047	0.11	0.007	Good
RICKMAN_HEAD_AND_NECK_CANCER_A	64	0.0052	-2	0.0051	0.01	0.001	0.047	0.11	0.007	Good
BENPORATH_ES_CORE_NINE_CORRELATED	100	0.0052	-2	0.01	0.008	0.001	0.069	0.098	0.007	Good
HASLINGER_B_CLL_WITH_11Q23_DELETION	19	0.0052	-2	0.00042	0.01	0.0044	0.011	0.11	0.026	Good
SANA_TNF_SIGNALING_DN	71	0.0052	-2	0.0053	0.011	0.001	0.048	0.11	0.007	Good
POSITIVE_REGULATION_OF_T_CELL_PROLIFERATION	12	0.0052	-2	0.00045	0.011	0.001	0.011	0.11	0.007	Good
ECTODERM_DEVELOPMENT	75	0.0052	-2	0.0054	0.011	0.001	0.049	0.11	0.007	Good
MITOTIC_SISTER_CHROMATID_SEGREGATION	15	0.0052	2	0.00033	0.0088	0.011	0.0096	0.1	0.051	Poor
GAURNIER_PSMD4_TARGETS	53	0.0052	-2	0.0056	0.011	0.001	0.05	0.11	0.007	Good
CHANDRAN_METASTASIS_DN	91	0.0052	-1.9	0.0057	0.011	0.001	0.05	0.11	0.007	Good
HUANG_DASATINIB_RESISTANCE_UP	67	0.0052	-1.9	0.0057	0.011	0.001	0.05	0.11	0.007	Good
KEGG_NOD_LIKE_RECEPTOR_SIGNALING_PATHWAY	56	0.0052	-1.9	0.0059	0.011	0.001	0.051	0.11	0.007	Good
SISTER_CHROMATID_SEGREGATION	16	0.0052	1.9	0.0005	0.012	0.007	0.012	0.12	0.036	Poor
RHEIN_ALL_GLUCOCORTICOID_THERAPY_UP	77	0.0052	-1.9	0.0061	0.012	0.001	0.052	0.12	0.007	Good
REACTOME_TRANSLATION_INITIATION_COMPLEX_FORMATION	52	0.0052	-1.9	0.0062	0.012	0.001	0.053	0.12	0.007	Good
KANG_IMMORTALIZED_BY_TERT_DN	100	0.0052	-1.9	0.008	0.0066	0.012	0.061	0.09	0.055	Good
LINDGREN_BLADDER_CANCER_CLUSTER_2A_DN	120	0.0052	-1.9	0.012	0.0097	0.001	0.078	0.11	0.007	Good
KEGG_SYSTEMIC_LUPUS_ERYTHEMATOSUS	88	0.0052	-1.9	0.0062	0.012	0.001	0.053	0.12	0.007	Good
JAATINEN_HEMATOPOIETIC_STEM_CELL_DN	200	0.0052	-1.8	0.017	0.0053	0.001	0.091	0.079	0.007	Good
HOMEOSTATIC_PROCESS	180	0.0052	-1.8	0.017	0.0053	0.0077	0.091	0.079	0.038	Good
POSITIVE_REGULATION_OF_DEVELOPMENTAL_PROCESS	200	0.0052	-1.8	0.017	0.0053	0.001	0.091	0.079	0.007	Good
RESPONSE_TO_WOUNDING	170	0.0052	-1.7	0.019	0.0073	0.001	0.099	0.095	0.007	Good
EBAUER_TARGETS_OF_PAX3_FOXO1_FUSION_UP	200	0.0052	-1.5	0.029	0.0063	0.024	0.13	0.088	0.092	Good
BROWNE_HCMV_INFECTION_20HR_UP	230	0.0052	-1.5	0.034	0.0081	0.011	0.14	0.098	0.051	Good
LY_AGING_OLD_DN	47	0.0064	2.2	1.2e-06	0.0001	0.0068	0.00025	0.0062	0.035	Poor
JIANG_TIP30_TARGETS_UP	42	0.0064	-2.2	0.00074	0.007	0.001	0.016	0.093	0.007	Good
CHNG_MULTIPLE_MYELOMA_HYPERPLOID_UP	48	0.0064	-2.2	0.00076	0.007	0.001	0.016	0.093	0.007	Good
CHROMOSOME_SEGREGATION	28	0.0064	2.2	8.1e-06	0.0003	0.007	0.00081	0.014	0.036	Poor
KEGG_LIMONENE_AND_PINENE_DEGRADATION	10	0.0064	-2.1	0.00027	0.0076	0.001	0.0087	0.096	0.007	Good
ZHANG_ANTIVIRAL_RESPONSE_TO_RIBAVIRIN_DN	41	0.0064	-2.1	0.00098	0.0082	0.0023	0.019	0.098	0.015	Good
CHEMOKINE_ACTIVITY	38	0.0064	-2.1	0.001	0.0082	0.001	0.019	0.098	0.007	Good
MORF_EIF4A2	120	0.0064	-1.9	0.013	0.0097	0.001	0.078	0.11	0.007	Good
V$CEBP_Q2	150	0.0064	-1.9	0.0056	0.0053	0.013	0.05	0.079	0.057	Good
SENGUPTA_NASOPHARYNGEAL_CARCINOMA_WITH_LMP1_DN	120	0.0064	-1.8	0.014	0.011	0.001	0.084	0.11	0.007	Good
V$PU1_Q6	150	0.0064	-1.8	0.0018	0.0018	0.015	0.026	0.045	0.064	Good
GNF2_FBL	120	0.0064	-1.8	0.015	0.011	0.001	0.084	0.11	0.007	Good
V$STAT6_02	150	0.0064	-1.8	0.017	0.0055	0.016	0.092	0.081	0.069	Good
V$CART1_01	140	0.0064	-1.8	0.0011	0.0012	0.018	0.02	0.034	0.072	Good
GOZGIT_ESR1_TARGETS_UP	120	0.0064	-1.8	0.018	0.013	0.001	0.094	0.12	0.007	Good
REACTOME_INFLUENZA_LIFE_CYCLE	130	0.0064	-1.7	0.018	0.014	0.001	0.096	0.13	0.007	Good
KEGG_T_CELL_RECEPTOR_SIGNALING_PATHWAY	100	0.0064	-1.7	0.019	0.014	0.001	0.096	0.13	0.007	Good
RESPONSE_TO_BIOTIC_STIMULUS	100	0.0064	-1.7	0.02	0.015	0.001	0.099	0.14	0.007	Good
GINESTIER_BREAST_CANCER_20Q13_AMPLIFICATION_DN	140	0.0064	1.7	0.02	0.015	0.0033	0.099	0.14	0.02	Poor
BERTUCCI_MEDULLARY_VS_DUCTAL_BREAST_CANCER_UP	170	0.0064	-1.7	0.02	0.0074	0.001	0.1	0.096	0.007	Good
V$USF_01	160	0.0064	-1.7	0.015	0.0048	0.021	0.084	0.077	0.084	Good
WU_CELL_MIGRATION	180	0.0064	-1.7	0.022	0.008	0.001	0.11	0.098	0.007	Good
DANG_REGULATED_BY_MYC_DN	230	0.0064	-1.4	0.036	0.0085	0.001	0.15	0.1	0.007	Good
VANTVEER_BREAST_CANCER_BRCA1_UP	31	0.0075	-2.1	0.0012	0.0085	0.001	0.02	0.1	0.007	Good
REN_BOUND_BY_E2F	47	0.0075	2.1	0.0012	0.0089	0.001	0.021	0.1	0.007	Poor
KANG_IMMORTALIZED_BY_TERT_UP	88	0.0075	-1.9	0.0071	0.014	0.0023	0.057	0.13	0.015	Good
AMIT_SERUM_RESPONSE_120_MCF10A	66	0.0075	-1.8	0.0068	0.014	0.014	0.056	0.13	0.062	Good
WNT_SIGNALING	82	0.0075	-1.8	0.0073	0.014	0.0049	0.058	0.13	0.027	Good
ODONNELL_TARGETS_OF_MYC_AND_TFRC_UP	68	0.0075	-1.8	0.0074	0.015	0.001	0.059	0.13	0.007	Good
SABATES_COLORECTAL_ADENOMA_UP	98	0.0075	-1.8	0.0075	0.015	0.001	0.059	0.14	0.007	Good
PUJANA_BREAST_CANCER_WITH_BRCA1_MUTATED_UP	55	0.0075	1.8	0.0014	0.003	0.015	0.023	0.064	0.065	Poor
BOYAULT_LIVER_CANCER_SUBCLASS_G23_UP	52	0.0075	1.8	0.0076	0.015	0.0034	0.06	0.14	0.02	Poor
TURASHVILI_BREAST_LOBULAR_CARCINOMA_VS_LOBULAR_NORMAL_UP	78	0.0075	-1.8	0.0078	0.015	0.001	0.061	0.14	0.007	Good
MICROTUBULE_BASED_PROCESS	75	0.0075	1.8	0.002	0.0047	0.015	0.028	0.077	0.066	Poor
CELLULAR_CATION_HOMEOSTASIS	91	0.0075	-1.8	0.0079	0.016	0.001	0.061	0.14	0.007	Good
GRAHAM_CML_QUIESCENT_VS_NORMAL_DIVIDING_UP	56	0.0075	-1.8	0.008	0.016	0.001	0.061	0.14	0.007	Good
BASSO_HAIRY_CELL_LEUKEMIA_DN	80	0.0075	-1.8	0.0085	0.016	0.001	0.063	0.14	0.007	Good
THEILGAARD_NEUTROPHIL_AT_SKIN_WOUND_UP	76	0.0075	-1.8	0.0086	0.016	0.001	0.063	0.14	0.007	Good
KEGG_PYRIMIDINE_METABOLISM	79	0.0075	1.8	0.0089	0.016	0.0085	0.065	0.14	0.042	Poor
LINDSTEDT_DENDRITIC_CELL_MATURATION_D	58	0.0075	-1.8	0.0093	0.017	0.001	0.067	0.14	0.007	Good
ATAAGCT,MIR-21	87	0.0075	-1.8	0.0094	0.017	0.001	0.067	0.14	0.007	Good
KEGG_VIRAL_MYOCARDITIS	68	0.0075	-1.7	0.011	0.019	0.001	0.071	0.15	0.007	Good
GRAHAM_CML_DIVIDING_VS_NORMAL_QUIESCENT_DN	94	0.0075	-1.7	0.011	0.019	0.001	0.071	0.15	0.007	Good
REGULATION_OF_IMMUNE_SYSTEM_PROCESS	57	0.0075	-1.7	0.011	0.019	0.001	0.072	0.15	0.007	Good
AMIT_SERUM_RESPONSE_60_MCF10A	57	0.0075	-1.7	0.011	0.019	0.001	0.072	0.15	0.007	Good
ROSS_ACUTE_MYELOID_LEUKEMIA_CBF	82	0.0075	-1.7	0.011	0.019	0.001	0.073	0.15	0.007	Good
OKUMURA_INFLAMMATORY_RESPONSE_LPS	180	0.0075	-1.6	0.023	0.0086	0.01	0.11	0.1	0.048	Good
REACTOME_PEPTIDE_LIGAND_BINDING_RECEPTORS	150	0.0075	-1.6	0.023	0.018	0.001	0.11	0.15	0.007	Good
OSWALD_HEMATOPOIETIC_STEM_CELL_IN_COLLAGEN_GEL_DN	220	0.0075	-1.4	0.039	0.0091	0.001	0.15	0.1	0.007	Good
EXTRACELLULAR_SPACE	220	0.0075	-1.4	0.042	0.01	0.001	0.16	0.11	0.007	Good
AMIT_EGF_RESPONSE_60_MCF10A	39	0.0084	-2	0.0014	0.0096	0.001	0.023	0.1	0.007	Good
BEGUM_TARGETS_OF_PAX3_FOXO1_FUSION_UP	50	0.0084	-2	0.0051	0.01	0.001	0.047	0.11	0.007	Good
WAKASUGI_HAVE_ZNF143_BINDING_SITES	47	0.0084	2	0.0014	0.01	0.0036	0.023	0.11	0.021	Poor
HEDENFALK_BREAST_CANCER_BRACX_UP	17	0.0084	-1.9	0.00036	0.0092	0.014	0.01	0.1	0.06	Good
GCM_FANCL	14	0.0084	1.9	0.00021	0.0069	0.014	0.007	0.093	0.06	Poor
POSITIVE_REGULATION_OF_LYMPHOCYTE_ACTIVATION	23	0.0084	-1.8	0.00073	0.014	0.001	0.016	0.13	0.007	Good
GCM_CSNK1D	20	0.0084	1.8	0.00061	0.013	0.014	0.014	0.12	0.063	Poor
GNF2_ZAP70	25	0.0084	-1.8	0.0024	0.015	0.001	0.031	0.13	0.007	Good
REGULATION_OF_T_CELL_ACTIVATION	25	0.0084	-1.8	0.0025	0.015	0.001	0.031	0.13	0.007	Good
LEE_NEURAL_CREST_STEM_CELL_DN	120	0.0084	-1.6	0.023	0.018	0.001	0.11	0.15	0.007	Good
CHEN_LVAD_SUPPORT_OF_FAILING_HEART_UP	100	0.0084	-1.6	0.024	0.018	0.001	0.11	0.15	0.007	Good
V$NFKAPPAB65_01	160	0.0084	-1.6	0.024	0.009	0.001	0.11	0.1	0.007	Good
BIDUS_METASTASIS_DN	130	0.0084	-1.6	0.024	0.018	0.0053	0.11	0.15	0.028	Good
ENZYME_INHIBITOR_ACTIVITY	110	0.0084	-1.6	0.024	0.019	0.0094	0.11	0.15	0.045	Good
V$CEBP_C	140	0.0084	-1.6	0.025	0.019	0.001	0.11	0.15	0.007	Good
POOLA_INVASIVE_BREAST_CANCER_DN	130	0.0084	-1.6	0.00071	0.0009	0.027	0.015	0.028	0.1	Good
ACTIN_CYTOSKELETON	110	0.0084	-1.6	0.027	0.02	0.0096	0.12	0.15	0.046	Good
WILCOX_PRESPONSE_TO_ROGESTERONE_UP	150	0.0084	1.5	0.0013	0.0013	0.029	0.022	0.036	0.11	Poor
PICCALUGA_ANGIOIMMUNOBLASTIC_LYMPHOMA_DN	110	0.0084	-1.5	0.029	0.021	0.0024	0.13	0.16	0.015	Good
V$HP1SITEFACTOR_Q6	150	0.0084	-1.5	0.015	0.0049	0.03	0.086	0.077	0.11	Good
MORF_RFC4	140	0.0084	1.5	0.03	0.022	0.001	0.13	0.16	0.007	Poor
GRAHAM_CML_QUIESCENT_VS_NORMAL_QUIESCENT_DN	45	0.0095	-2	0.0015	0.01	0.001	0.024	0.11	0.007	Good
GNF2_CASP4	23	0.0095	-1.8	0.00076	0.015	0.001	0.016	0.13	0.007	Good
LIPID_RAFT	24	0.0095	-1.8	0.00085	0.016	0.001	0.017	0.14	0.007	Good
SMID_BREAST_CANCER_LUMINAL_A_DN	18	0.0095	1.8	3.7e-05	0.002	0.016	0.0021	0.049	0.067	Poor
SARRIO_EPITHELIAL_MESENCHYMAL_TRANSITION_UP	15	0.0095	1.8	0.00013	0.0056	0.016	0.0051	0.082	0.067	Poor
ROYLANCE_BREAST_CANCER_16Q_COPY_NUMBER_DN	13	0.0095	1.8	0.00092	0.016	0.001	0.018	0.14	0.007	Poor
NEGATIVE_REGULATION_OF_APOPTOSIS	140	0.0095	-1.5	0.032	0.023	0.001	0.14	0.16	0.007	Good
NEGATIVE_REGULATION_OF_PROGRAMMED_CELL_DEATH	140	0.0095	-1.5	0.032	0.023	0.001	0.14	0.16	0.007	Good
KIM_RESPONSE_TO_TSA_AND_DECITABINE_UP	130	0.0095	-1.5	0.033	0.024	0.028	0.14	0.17	0.1	Good
TAKEDA_TARGETS_OF_NUP98_HOXA9_FUSION_16D_DN	110	0.0095	-1.5	0.017	0.012	0.034	0.092	0.12	0.12	Good
DIAZ_CHRONIC_MEYLOGENOUS_LEUKEMIA_DN	110	0.0095	-1.5	0.034	0.024	0.001	0.14	0.17	0.007	Good
FLECHNER_PBL_KIDNEY_TRANSPLANT_OK_VS_DONOR_UP	150	0.0095	-1.5	0.035	0.013	0.0026	0.14	0.13	0.016	Good
MORF_FANCG	150	0.0095	1.5	0.035	0.014	0.001	0.14	0.13	0.007	Poor
EXTERNAL_SIDE_OF_PLASMA_MEMBRANE	14	0.011	-1.8	0.00093	0.016	0.001	0.018	0.14	0.007	Good
FATTY_ACID_BIOSYNTHETIC_PROCESS	13	0.011	-1.8	0.00094	0.016	0.015	0.018	0.14	0.064	Good
HAHTOLA_MYCOSIS_FUNGOIDES_DN	16	0.011	-1.8	0.00099	0.017	0.001	0.019	0.14	0.007	Good
POSITIVE_REGULATION_OF_T_CELL_ACTIVATION	20	0.011	-1.8	0.0011	0.017	0.001	0.019	0.14	0.007	Good
AMIT_EGF_RESPONSE_120_HELA	65	0.011	-1.7	0.012	0.02	0.001	0.074	0.15	0.007	Good
REACTOME_PLATELET_DEGRANULATION	82	0.011	-1.7	0.012	0.02	0.001	0.074	0.15	0.007	Good
V$OCT1_05	170	0.011	-1.6	0.026	0.0098	0.001	0.12	0.11	0.007	Good
SASAKI_ADULT_T_CELL_LEUKEMIA	140	0.011	-1.4	0.00043	0.0005	0.037	0.011	0.019	0.13	Good
VART_KSHV_INFECTION_ANGIOGENIC_MARKERS_DN	120	0.011	-1.4	0.037	0.028	0.0049	0.15	0.18	0.027	Good
LEE_DIFFERENTIATING_T_LYMPHOCYTE	130	0.011	-1.4	0.038	0.028	0.001	0.15	0.18	0.007	Good
MATHEW_FANCONI_ANEMIA_GENES	8	0.012	1.9	0.00016	0.0075	0.013	0.0059	0.096	0.057	Poor
BIOCARTA_GRANULOCYTES_PATHWAY	14	0.012	-1.7	0.0011	0.018	0.0022	0.02	0.15	0.014	Good
CYTOKINE_ACTIVITY	97	0.012	-1.7	0.012	0.021	0.001	0.076	0.15	0.007	Good
REACTOME_IMMUNOREGULATORY_INTERACTIONS_BETWEEN_A_LYMPHOID_AND_A_NON_LYMPHOID_CELL	71	0.012	-1.7	0.012	0.021	0.001	0.077	0.16	0.007	Good
FRASOR_RESPONSE_TO_SERM_OR_FULVESTRANT_DN	43	0.013	2	0.0015	0.01	0.0068	0.024	0.11	0.035	Poor
SPINDLE	35	0.013	2	9.5e-07	0.0001	0.011	0.00022	0.0062	0.051	Poor
LEE_EARLY_T_LYMPHOCYTE_DN	44	0.013	-2	0.0017	0.011	0.001	0.025	0.11	0.007	Good
CHEMOKINE_RECEPTOR_BINDING	39	0.013	-2	0.0017	0.011	0.001	0.026	0.11	0.007	Good
KEGG_TRYPTOPHAN_METABOLISM	34	0.013	-1.9	0.0019	0.012	0.001	0.027	0.12	0.007	Good
SEMBA_FHIT_TARGETS_DN	9	0.013	1.8	0.00016	0.0075	0.015	0.0059	0.096	0.063	Poor
CHIARETTI_ACUTE_LYMPHOBLASTIC_LEUKEMIA_ZAP70	66	0.013	-1.7	0.0024	0.0054	0.021	0.031	0.08	0.083	Good
SCIBETTA_KDM5B_TARGETS_DN	77	0.013	1.7	5.6e-05	0.0001	0.021	0.0027	0.0062	0.084	Poor
HUTTMANN_B_CLL_POOR_SURVIVAL_DN	60	0.013	-1.7	0.013	0.021	0.02	0.078	0.16	0.081	Good
POSITIVE_REGULATION_OF_TRANSFERASE_ACTIVITY	71	0.013	-1.7	0.013	0.022	0.0073	0.078	0.16	0.036	Good
GRAHAM_CML_QUIESCENT_VS_NORMAL_QUIESCENT_UP	88	0.013	1.7	5.4e-05	0.0001	0.022	0.0026	0.0062	0.087	Poor
MORF_CCNI	76	0.013	-1.6	0.013	0.022	0.001	0.08	0.16	0.007	Good
REACTOME_INFLUENZA_VIRAL_RNA_TRANSCRIPTION_AND_REPLICATION	93	0.013	-1.6	0.014	0.023	0.001	0.081	0.16	0.007	Good
RESPONSE_TO_OTHER_ORGANISM	69	0.013	-1.6	0.014	0.023	0.001	0.082	0.17	0.007	Good
GRAHAM_NORMAL_QUIESCENT_VS_NORMAL_DIVIDING_UP	65	0.013	-1.6	0.014	0.024	0.001	0.083	0.17	0.007	Good
SLEBOS_HEAD_AND_NECK_CANCER_WITH_HPV_UP	53	0.013	1.6	0.014	0.024	0.014	0.083	0.17	0.06	Poor
PROTEIN_TYROSINE_KINASE_ACTIVITY	63	0.013	-1.6	0.0015	0.0037	0.024	0.024	0.071	0.092	Good
BASSO_CD40_SIGNALING_UP	98	0.013	-1.6	0.015	0.024	0.001	0.084	0.17	0.007	Good
HADDAD_T_LYMPHOCYTE_AND_NK_PROGENITOR_DN	63	0.013	-1.6	0.015	0.024	0.001	0.084	0.17	0.007	Good
HUANG_FOXA2_TARGETS_UP	45	0.013	-1.9	0.002	0.012	0.0022	0.028	0.12	0.014	Good
GNF2_CKS2	45	0.013	1.9	0.002	0.013	0.001	0.028	0.12	0.007	Poor
MILICIC_FAMILIAL_ADENOMATOUS_POLYPOSIS_DN	9	0.013	-1.8	0.00077	0.017	0.001	0.016	0.14	0.007	Good
REACTOME_E2F_ENABLED_INHIBITION_OF_PRE_REPLICATION_COMPLEX_FORMATION	9	0.013	1.7	0.00086	0.018	0.016	0.018	0.15	0.067	Poor
NIKOLSKY_BREAST_CANCER_5P15_AMPLICON	15	0.013	1.7	0.0014	0.02	0.0088	0.023	0.15	0.043	Poor
REACTOME_PLATELET_ACTIVATION_TRIGGERS	52	0.013	-1.6	0.015	0.025	0.014	0.086	0.17	0.061	Good
HOSHIDA_LIVER_CANCER_SURVIVAL_UP	71	0.013	-1.6	0.016	0.025	0.0047	0.087	0.17	0.026	Good
EPIDERMIS_DEVELOPMENT	66	0.013	-1.6	0.016	0.025	0.0024	0.087	0.17	0.015	Good
V$ICSBP_Q6	160	0.013	-1.5	0.028	0.011	0.001	0.13	0.11	0.007	Good
KEGG_REGULATION_OF_ACTIN_CYTOSKELETON	190	0.013	-1.5	0.0095	0.0034	0.028	0.067	0.069	0.11	Good
GAUSSMANN_MLL_AF4_FUSION_TARGETS_F_UP	120	0.013	-1.4	0.039	0.029	0.001	0.15	0.19	0.007	Good
HELLER_HDAC_TARGETS_SILENCED_BY_METHYLATION_DN	240	0.013	-1.3	0.055	0.015	0.001	0.19	0.14	0.007	Good
TONKS_TARGETS_OF_RUNX1_RUNX1T1_FUSION_SUSTAINED_IN_GRANULOCYTE_DN	7	0.014	-1.7	0.001	0.02	0.0022	0.019	0.15	0.014	Good
BIOCARTA_TCRA_PATHWAY	13	0.014	-1.7	0.0016	0.022	0.001	0.025	0.16	0.007	Good
NING_CHRONIC_OBSTRUCTIVE_PULMONARY_DISEASE_DN	55	0.014	-1.6	0.017	0.026	0.0093	0.091	0.18	0.045	Good
ROSS_LEUKEMIA_WITH_MLL_FUSIONS	76	0.014	-1.6	0.017	0.027	0.001	0.091	0.18	0.007	Good
V$OCT_Q6	160	0.014	-1.5	0.027	0.01	0.029	0.12	0.11	0.11	Good
NEGATIVE_REGULATION_OF_TRANSCRIPTION	170	0.014	-1.5	0.0024	0.0007	0.029	0.031	0.023	0.11	Good
V$AREB6_04	160	0.014	-1.5	0.03	0.011	0.001	0.13	0.11	0.007	Good
V$AML1_01	160	0.014	-1.5	0.03	0.012	0.001	0.13	0.11	0.007	Good
LINDGREN_BLADDER_CANCER_CLUSTER_3_DN	190	0.014	-1.5	0.031	0.012	0.0055	0.13	0.11	0.029	Good
BROWNE_HCMV_INFECTION_8HR_UP	100	0.014	-1.4	0.0036	0.0042	0.039	0.039	0.074	0.13	Good
BENPORATH_ES_2	38	0.015	1.8	0.0015	0.01	0.014	0.024	0.11	0.062	Poor
TONKS_TARGETS_OF_RUNX1_RUNX1T1_FUSION_SUSTAINDED_IN_ERYTHROCYTE_UP	43	0.015	-1.8	0.00082	0.0076	0.015	0.017	0.096	0.065	Good
REACTOME_G2_M_CHECKPOINTS	41	0.015	1.8	0.0026	0.015	0.001	0.032	0.14	0.007	Poor
HAHTOLA_SEZARY_SYNDROM_DN	42	0.015	-1.8	0.0027	0.015	0.001	0.033	0.14	0.007	Good
REACTOME_GENERATION_OF_SECOND_MESSENGER_MOLECULES	33	0.015	-1.8	0.0027	0.015	0.001	0.033	0.14	0.007	Good
LIEN_BREAST_CARCINOMA_METAPLASTIC_VS_DUCTAL_UP	71	0.015	-1.5	0.018	0.028	0.001	0.094	0.18	0.007	Good
GEORGES_CELL_CYCLE_MIR192_TARGETS	57	0.015	1.5	4e-05	0.0001	0.028	0.0022	0.0062	0.11	Poor
IMMUNE_RESPONSE	210	0.015	-1.2	0.06	0.018	0.001	0.2	0.15	0.007	Good
GILMORE_CORE_NFKB_PATHWAY	10	0.016	-1.7	0.001	0.017	0.02	0.019	0.14	0.081	Good
SPINDLE_ORGANIZATION_AND_BIOGENESIS	9	0.016	1.7	0.0011	0.02	0.021	0.019	0.15	0.083	Poor
STEIN_ESTROGEN_RESPONSE_NOT_VIA_ESRRA	18	0.016	-1.7	0.0016	0.022	0.022	0.025	0.16	0.086	Good
POSITIVE_REGULATION_OF_PROTEIN_METABOLIC_PROCESS	63	0.016	-1.5	0.018	0.029	0.016	0.096	0.18	0.069	Good
REACTOME_CELL_JUNCTION_ORGANIZATION	72	0.016	-1.5	0.019	0.029	0.014	0.096	0.19	0.062	Good
SHEPARD_BMYB_TARGETS	52	0.016	1.5	3e-06	0.0001	0.029	0.00041	0.0062	0.11	Poor
HOSHIDA_LIVER_CANCER_SUBCLASS_S1	230	0.016	-1.2	0.062	0.019	0.001	0.2	0.15	0.007	Good
HELLER_HDAC_TARGETS_DN	240	0.016	-1.2	0.063	0.019	0.001	0.2	0.15	0.007	Good
KAAB_HEART_ATRIUM_VS_VENTRICLE_UP	240	0.016	-1.2	0.063	0.019	0.0055	0.2	0.15	0.029	Good
BIOCARTA_NO2IL12_PATHWAY	17	0.017	-1.7	0.0017	0.022	0.001	0.025	0.16	0.007	Good
RAGHAVACHARI_PLATELET_SPECIFIC_GENES	69	0.017	-1.5	0.019	0.029	0.001	0.097	0.19	0.007	Good
KLEIN_PRIMARY_EFFUSION_LYMPHOMA_DN	57	0.017	-1.5	0.019	0.03	0.001	0.098	0.19	0.007	Good
GNF2_ITGB2	55	0.017	-1.5	0.019	0.03	0.001	0.099	0.19	0.007	Good
GNF2_MYD88	57	0.017	-1.5	0.02	0.03	0.001	0.1	0.19	0.007	Good
TARTE_PLASMA_CELL_VS_B_LYMPHOCYTE_UP	77	0.017	-1.5	0.02	0.03	0.001	0.1	0.19	0.007	Good
POSITIVE_REGULATION_OF_MULTICELLULAR_ORGANISMAL_PROCESS	56	0.017	-1.5	0.02	0.031	0.001	0.1	0.19	0.007	Good
REGULATION_OF_PHOSPHORYLATION	42	0.018	-1.8	0.0031	0.017	0.0096	0.036	0.14	0.046	Good
REACTOME_CDC6_ASSOCIATION_WITH_THE_ORC:ORIGIN_COMPLEX	10	0.018	1.6	0.00029	0.0079	0.025	0.009	0.098	0.095	Poor
TURASHVILI_BREAST_NORMAL_DUCTAL_VS_LOBULAR_UP	53	0.018	-1.5	0.021	0.031	0.017	0.1	0.19	0.069	Good
KEGG_TOLL_LIKE_RECEPTOR_SIGNALING_PATHWAY	97	0.018	-1.5	0.021	0.032	0.001	0.1	0.2	0.007	Good
GCM_ACTG1	110	0.018	-1.4	0.045	0.034	0.001	0.17	0.2	0.007	Good
WU_SILENCED_BY_METHYLATION_IN_BLADDER_CANCER	44	0.019	-1.7	0.0033	0.018	0.001	0.037	0.15	0.007	Good
LINDSTEDT_DENDRITIC_CELL_MATURATION_B	47	0.019	-1.7	0.0035	0.019	0.001	0.038	0.15	0.007	Good
SONG_TARGETS_OF_IE86_CMV_PROTEIN	49	0.019	1.7	0.0035	0.019	0.018	0.039	0.15	0.074	Poor
GNF2_RFC3	38	0.019	1.7	0.0037	0.019	0.001	0.04	0.15	0.007	Poor
STOSSI_RESPONSE_TO_ESTRADIOL	37	0.019	-1.7	0.0038	0.019	0.0068	0.04	0.15	0.035	Good
LUI_TARGETS_OF_PAX8_PPARG_FUSION	32	0.019	-1.7	0.0041	0.02	0.001	0.042	0.15	0.007	Good
NUCLEOBASENUCLEOSIDENUCLEOTIDE_AND_NUCLEIC_ACID_TRANSPORT	26	0.019	1.7	2.3e-05	0.0005	0.02	0.0015	0.019	0.08	Poor
SMITH_TERT_TARGETS_UP	130	0.019	1.3	0.014	0.01	0.046	0.082	0.11	0.15	Poor
CHROMOSOME	110	0.019	1.3	0.046	0.035	0.0066	0.17	0.21	0.034	Poor
POSITIVE_REGULATION_OF_PHOSPHORYLATION	21	0.019	-1.6	0.0018	0.023	0.021	0.026	0.16	0.084	Good
ZIRN_TRETINOIN_RESPONSE_WT1_UP	17	0.019	-1.6	0.0018	0.023	0.0021	0.027	0.16	0.014	Good
REACTOME_TOLL_LIKE_RECEPTOR_4_CASCADE	24	0.019	-1.6	0.0018	0.023	0.0047	0.027	0.16	0.027	Good
HISTONE_METHYLTRANSFERASE_ACTIVITY	11	0.019	1.6	0.00087	0.016	0.023	0.018	0.14	0.09	Poor
GNF2_MBD4	23	0.019	-1.6	0.0019	0.023	0.001	0.027	0.17	0.007	Good
T_CELL_PROLIFERATION	17	0.019	-1.6	0.0019	0.024	0.0022	0.028	0.17	0.014	Good
BIOCARTA_CSK_PATHWAY	24	0.019	-1.6	0.002	0.024	0.001	0.028	0.17	0.007	Good
BRUECKNER_TARGETS_OF_MIRLET7A3_UP	91	0.019	-1.5	0.0056	0.011	0.033	0.05	0.11	0.12	Good
GAUSSMANN_MLL_AF4_FUSION_TARGETS_G_UP	120	0.019	-1.3	0.00016	0.0002	0.048	0.006	0.011	0.16	Good
BROWNE_HCMV_INFECTION_30MIN_DN	150	0.019	-1.3	0.046	0.036	0.049	0.17	0.21	0.16	Good
KENNY_CTNNB1_TARGETS_DN	40	0.02	-1.7	0.0036	0.019	0.022	0.039	0.15	0.086	Good
BIOCARTA_TNFR1_PATHWAY	29	0.02	-1.7	7.7e-09	0.0001	0.022	1.4e-05	0.0062	0.087	Good
DORN_ADENOVIRUS_INFECTION_32HR_DN	34	0.02	-1.6	0.0045	0.022	0.0065	0.045	0.16	0.034	Good
REACTOME_DOWNSTREAM_TCR_SIGNALING	42	0.021	-1.6	0.0045	0.022	0.001	0.045	0.16	0.007	Good
ZHAN_MULTIPLE_MYELOMA_HP_DN	37	0.021	-1.6	0.0046	0.023	0.001	0.045	0.16	0.007	Good
NIKOLSKY_BREAST_CANCER_12Q13_Q21_AMPLICON	37	0.021	1.6	0.0048	0.023	0.0053	0.046	0.17	0.028	Poor
FLECHNER_PBL_KIDNEY_TRANSPLANT_REJECTED_VS_OK_DN	49	0.021	-1.6	0.0051	0.024	0.023	0.047	0.17	0.089	Good
REACTOME_TRANSLOCATION_OF_ZAP70_TO_IMMUNOLOGICAL_SYNAPSE	21	0.021	-1.6	0.0022	0.026	0.001	0.03	0.18	0.007	Good
BIOCARTA_CCR5_PATHWAY	15	0.021	-1.6	0.0023	0.026	0.001	0.03	0.18	0.007	Good
MCCABE_HOXC6_TARGETS_DN	14	0.021	-1.6	0.0023	0.026	0.0066	0.03	0.18	0.034	Good
REACTOME_COMPLEMENT_CASCADE	23	0.021	-1.6	0.0024	0.027	0.001	0.031	0.18	0.007	Good
CAFFAREL_RESPONSE_TO_THC_24HR_3_UP	6	0.021	-1.5	0.002	0.028	0.017	0.028	0.18	0.072	Good
MCCOLLUM_GELDANAMYCIN_RESISTANCE_UP	8	0.021	-1.5	0.002	0.028	0.019	0.028	0.18	0.078	Good
MITOTIC_SPINDLE_ORGANIZATION_AND_BIOGENESIS	8	0.021	1.5	0.002	0.028	0.02	0.028	0.18	0.081	Poor
GTGCCAT,MIR-183	120	0.021	-1.3	0.051	0.04	0.001	0.18	0.22	0.007	Good
RICKMAN_HEAD_AND_NECK_CANCER_D	32	0.021	-1.6	0.0053	0.025	0.001	0.048	0.17	0.007	Good
G_PROTEIN_COUPLED_RECEPTOR_BINDING	45	0.021	-1.6	0.0054	0.025	0.001	0.049	0.17	0.007	Good
IIZUKA_RECURRENT_LIVER_CANCER	10	0.021	-1.5	0.0028	0.029	0.001	0.034	0.19	0.007	Good
LOCOMOTORY_BEHAVIOR	84	0.021	-1.5	0.022	0.034	0.001	0.11	0.2	0.007	Good
LEE_LIVER_CANCER_MYC_TGFA_UP	58	0.021	-1.5	0.022	0.034	0.001	0.11	0.2	0.007	Good
REACTOME_TOLL_RECEPTOR_CASCADES	78	0.021	-1.5	0.023	0.034	0.001	0.11	0.21	0.007	Good
KOBAYASHI_EGFR_SIGNALING_24HR_UP	97	0.021	-1.5	0.023	0.035	0.001	0.11	0.21	0.007	Good
MORF_HEAB	73	0.021	1.5	0.012	0.02	0.035	0.075	0.15	0.12	Poor
GCM_CSNK2B	83	0.021	-1.5	0.023	0.035	0.001	0.11	0.21	0.007	Good
ATGGYGGA_UNKNOWN	58	0.021	1.5	0.018	0.029	0.035	0.096	0.18	0.12	Poor
MORF_PPP5C	83	0.021	1.5	0.024	0.035	0.027	0.11	0.21	0.1	Poor
NING_CHRONIC_OBSTRUCTIVE_PULMONARY_DISEASE_UP	66	0.021	-1.5	0.024	0.035	0.001	0.11	0.21	0.007	Good
ROSS_AML_WITH_CBFB_MYH11_FUSION	52	0.021	-1.5	0.024	0.035	0.001	0.11	0.21	0.007	Good
SASSON_RESPONSE_TO_FORSKOLIN_DN	70	0.021	-1.5	0.024	0.035	0.001	0.11	0.21	0.007	Good
SENESE_HDAC2_TARGETS_UP	96	0.021	-1.5	0.024	0.035	0.001	0.11	0.21	0.007	Good
WIELAND_UP_BY_HBV_INFECTION	99	0.021	-1.5	0.024	0.035	0.001	0.11	0.21	0.007	Good
MORF_ACP1	180	0.021	-1.4	0.036	0.014	0.0054	0.14	0.13	0.029	Good
RIGGI_EWING_SARCOMA_PROGENITOR_DN	150	0.021	-1.3	0.053	0.041	0.001	0.18	0.22	0.007	Good
RTTTNNNYTGGM_UNKNOWN	100	0.021	-1.3	0.03	0.022	0.053	0.13	0.16	0.17	Good
GNF2_ITGAL	49	0.022	-1.6	0.0056	0.026	0.001	0.05	0.18	0.007	Good
BARIS_THYROID_CANCER_DN	50	0.022	-1.6	0.017	0.026	0.0047	0.091	0.18	0.026	Good
AMIT_DELAYED_EARLY_GENES	17	0.022	-1.6	0.0026	0.027	0.001	0.033	0.18	0.007	Good
V$OCT1_B	170	0.022	-1.4	0.036	0.014	0.0023	0.15	0.13	0.015	Good
V$ELF1_Q6	160	0.022	-1.4	0.037	0.014	0.001	0.15	0.13	0.007	Good
V$STAT_01	160	0.022	-1.4	0.021	0.0078	0.038	0.1	0.098	0.13	Good
TONKS_TARGETS_OF_RUNX1_RUNX1T1_FUSION_HSC_DN	180	0.022	-1.4	0.038	0.015	0.001	0.15	0.13	0.007	Good
V$OCT1_04	160	0.023	-1.4	0.0062	0.0028	0.039	0.052	0.063	0.13	Good
VALK_AML_CLUSTER_6	33	0.023	-1.6	0.0059	0.028	0.001	0.051	0.18	0.007	Good
REACTOME_SEMA4D_IN_SEMAPHORIN_SIGNALING	28	0.023	-1.6	0.0061	0.028	0.021	0.052	0.18	0.083	Good
VALK_AML_WITH_CEBPA	36	0.023	-1.5	3.8e-06	0.0001	0.028	0.0005	0.0062	0.11	Good
BIOCARTA_GSK3_PATHWAY	26	0.023	-1.5	0.0063	0.029	0.005	0.053	0.18	0.028	Good
TIMOFEEVA_GROWTH_STRESS_VIA_STAT1_DN	14	0.023	1.5	9.9e-05	0.0045	0.029	0.004	0.077	0.11	Poor
KALMA_E2F1_TARGETS	11	0.023	1.5	0.0009	0.016	0.029	0.018	0.14	0.11	Poor
POSITIVE_REGULATION_OF_PHOSPHATE_METABOLIC_PROCESS	23	0.023	-1.5	0.00047	0.012	0.03	0.012	0.11	0.11	Good
ABE_INNER_EAR	20	0.023	-1.5	0.0027	0.029	0.03	0.033	0.18	0.11	Good
BIOCARTA_STATHMIN_PATHWAY	18	0.023	-1.5	0.0015	0.02	0.03	0.023	0.15	0.11	Good
MORF_RAD54L	94	0.023	1.4	0.012	0.02	0.037	0.075	0.15	0.13	Poor
LEE_LIVER_CANCER_E2F1_UP	60	0.023	-1.4	0.026	0.038	0.001	0.12	0.21	0.007	Good
ALCALA_APOPTOSIS	83	0.023	-1.4	0.026	0.038	0.001	0.12	0.21	0.007	Good
V$PAX3_B	56	0.023	-1.4	0.026	0.038	0.012	0.12	0.21	0.054	Good
KAYO_CALORIE_RESTRICTION_MUSCLE_UP	68	0.023	-1.4	0.018	0.029	0.038	0.096	0.18	0.13	Good
FALVELLA_SMOKERS_WITH_LUNG_CANCER	59	0.023	-1.4	0.026	0.038	0.0023	0.12	0.22	0.015	Good
V$IK2_01	180	0.023	-1.4	0.04	0.016	0.0055	0.16	0.14	0.029	Good
BARRIER_CANCER_RELAPSE_NORMAL_SAMPLE_UP	33	0.024	-1.5	0.0065	0.03	0.001	0.054	0.19	0.007	Good
LOPEZ_MESOTHELIOMA_SURVIVAL_OVERALL_UP	7	0.024	-1.5	0.0021	0.03	0.0021	0.029	0.19	0.014	Good
DORN_ADENOVIRUS_INFECTION_24HR_DN	38	0.024	-1.5	0.0068	0.03	0.013	0.056	0.19	0.059	Good
LIU_VAV3_PROSTATE_CARCINOGENESIS_UP	88	0.024	-1.4	0.026	0.039	0.001	0.12	0.22	0.007	Good
GNF2_MCM5	52	0.024	1.4	0.0081	0.016	0.039	0.061	0.14	0.13	Poor
V$HOXA4_Q2	170	0.024	-1.4	0.041	0.016	0.001	0.16	0.14	0.007	Good
HEMATOPOIETIN_INTERFERON_CLASSD200_DOMAIN_CYTOKINE_RECEPTOR_ACTIVITY	29	0.024	-1.5	0.0068	0.03	0.001	0.056	0.19	0.007	Good
ZHAN_MULTIPLE_MYELOMA_CD2_UP	35	0.024	-1.5	0.0068	0.03	0.001	0.056	0.19	0.007	Good
POSITIVE_REGULATION_OF_RESPONSE_TO_STIMULUS	35	0.024	-1.5	0.0069	0.031	0.001	0.056	0.19	0.007	Good
REACTOME_DNA_STRAND_ELONGATION	30	0.024	1.5	0.0069	0.031	0.016	0.056	0.19	0.067	Poor
REACTOME_FORMATION_OF_THE_TERNARY_COMPLEX_AND_SUBSEQUENTLY_THE_43S_COMPLEX	45	0.024	-1.5	0.0071	0.031	0.001	0.057	0.19	0.007	Good
ANTIGEN_BINDING	23	0.024	-1.5	0.0032	0.031	0.001	0.037	0.19	0.007	Good
BIOCARTA_IL12_PATHWAY	23	0.024	-1.5	0.0032	0.031	0.001	0.037	0.19	0.007	Good
BIOCARTA_TCR_PATHWAY	42	0.024	-1.5	0.0074	0.032	0.001	0.059	0.2	0.007	Good
YANG_BREAST_CANCER_ESR1_LASER_DN	36	0.024	-1.5	0.0074	0.032	0.001	0.059	0.2	0.007	Good
GNF2_IL2RB	43	0.024	-1.5	0.0075	0.032	0.001	0.059	0.2	0.007	Good
RECEPTOR_MEDIATED_ENDOCYTOSIS	31	0.024	-1.5	0.00033	0.0038	0.033	0.0097	0.071	0.12	Good
BIOCARTA_SET_PATHWAY	10	0.024	-1.5	0.0036	0.033	0.028	0.039	0.2	0.1	Good
MEIOTIC_CELL_CYCLE	31	0.024	1.5	0.0077	0.033	0.0053	0.061	0.2	0.028	Poor
GNF2_PTPN4	47	0.024	-1.5	0.0078	0.033	0.001	0.061	0.2	0.007	Good
GAZDA_DIAMOND_BLACKFAN_ANEMIA_PROGENITOR_UP	38	0.024	-1.5	0.0078	0.034	0.001	0.061	0.2	0.007	Good
GNF2_RAB7L1	30	0.024	-1.5	0.0078	0.034	0.001	0.061	0.2	0.007	Good
AAGCAAT,MIR-137	150	0.024	-1.4	0.041	0.017	0.0026	0.16	0.14	0.016	Good
V$STAT4_01	160	0.024	-1.4	0.027	0.01	0.041	0.12	0.11	0.14	Good
YAGI_AML_FAB_MARKERS	190	0.024	-1.4	0.042	0.017	0.001	0.16	0.14	0.007	Good
ATP_DEPENDENT_HELICASE_ACTIVITY	24	0.025	1.5	0.00051	0.012	0.032	0.012	0.12	0.11	Poor
NADERI_BREAST_CANCER_PROGNOSIS_DN	15	0.025	-1.5	0.0035	0.033	0.001	0.039	0.2	0.007	Good
DOANE_BREAST_CANCER_ESR1_DN	48	0.025	-1.5	0.0079	0.034	0.001	0.061	0.21	0.007	Good
BOYAULT_LIVER_CANCER_SUBCLASS_G123_UP	44	0.025	1.5	0.0081	0.035	0.0017	0.061	0.21	0.012	Poor
V$NFAT_Q4_01	170	0.025	-1.4	0.042	0.017	0.0077	0.16	0.14	0.038	Good
V$NFKB_Q6_01	150	0.025	-1.3	0.056	0.043	0.001	0.19	0.23	0.007	Good
BIOCARTA_MONOCYTE_PATHWAY	11	0.025	-1.5	0.0038	0.034	0.001	0.04	0.21	0.007	Good
BIOCARTA_THELPER_PATHWAY	14	0.025	-1.5	0.0038	0.034	0.001	0.041	0.21	0.007	Good
GALI_TP53_TARGETS_APOPTOTIC_UP	8	0.025	-1.5	0.0029	0.034	0.0021	0.034	0.21	0.014	Good
CHROMOSOME_CONDENSATION	8	0.025	1.5	0.0029	0.035	0.0038	0.034	0.21	0.022	Poor
NAKAJIMA_MAST_CELL	30	0.025	-1.5	0.0083	0.035	0.0023	0.062	0.21	0.015	Good
MICROTUBULE_CYTOSKELETON_ORGANIZATION_AND_BIOGENESIS	31	0.025	1.5	4.5e-05	0.0009	0.035	0.0024	0.028	0.12	Poor
FLOTHO_PEDIATRIC_ALL_THERAPY_RESPONSE_DN	29	0.025	1.5	0.0036	0.019	0.035	0.039	0.15	0.12	Poor
V$NFKB_C	180	0.025	-1.4	0.044	0.018	0.0026	0.16	0.15	0.016	Good
YNGTTNNNATT_UNKNOWN	220	0.025	-1.1	0.078	0.028	0.022	0.23	0.18	0.086	Good
OSWALD_HEMATOPOIETIC_STEM_CELL_IN_COLLAGEN_GEL_UP	220	0.025	-1.1	0.079	0.028	0.001	0.23	0.18	0.007	Good
SH2_DOMAIN_BINDING	13	0.026	-1.5	0.0039	0.035	0.0023	0.041	0.21	0.015	Good
KEGG_LEISHMANIA_INFECTION	68	0.026	-1.4	0.029	0.042	0.001	0.13	0.22	0.007	Good
V$SOX5_01	160	0.026	-1.3	0.046	0.019	0.0083	0.17	0.15	0.041	Good
MORF_IKBKG	120	0.026	1.2	0.06	0.047	0.001	0.2	0.24	0.007	Poor
MICROTUBULE	31	0.026	1.4	2.1e-06	0.0001	0.037	0.00032	0.0062	0.13	Poor
GCM_AQP4	32	0.026	-1.4	0.0086	0.037	0.02	0.063	0.21	0.08	Good
KEGG_CYTOSOLIC_DNA_SENSING_PATHWAY	47	0.026	-1.4	0.0087	0.037	0.001	0.064	0.21	0.007	Good
GNF2_ATM	26	0.026	-1.4	0.0088	0.037	0.001	0.064	0.21	0.007	Good
KEGG_HOMOLOGOUS_RECOMBINATION	27	0.026	1.4	0.0089	0.038	0.001	0.065	0.21	0.007	Poor
REACTOME_COSTIMULATION_BY_THE_CD28_FAMILY	63	0.026	-1.4	0.029	0.042	0.001	0.13	0.22	0.007	Good
HOQUE_METHYLATED_IN_CANCER	55	0.026	-1.4	0.029	0.042	0.017	0.13	0.22	0.071	Good
KEGG_FC_GAMMA_R_MEDIATED_PHAGOCYTOSIS	86	0.026	-1.4	0.029	0.042	0.001	0.13	0.22	0.007	Good
GAL_LEUKEMIC_STEM_CELL_DN	240	0.026	-1.1	0.08	0.028	0.014	0.24	0.18	0.061	Good
ZHAN_LATE_DIFFERENTIATION_GENES_DN	13	0.027	-1.5	0.004	0.035	0.011	0.041	0.21	0.052	Good
XU_HGF_SIGNALING_NOT_VIA_AKT1_48HR_DN	18	0.027	1.4	0.0041	0.036	0.026	0.043	0.21	0.099	Poor
REGULATION_OF_PROTEIN_AMINO_ACID_PHOSPHORYLATION	23	0.027	-1.4	0.0042	0.036	0.0045	0.043	0.21	0.026	Good
BIOCARTA_STRESS_PATHWAY	25	0.027	-1.4	0.0086	0.037	0.0067	0.063	0.21	0.035	Good
BIOCARTA_IL5_PATHWAY	10	0.027	-1.4	0.0044	0.037	0.001	0.045	0.21	0.007	Good
MORF_SS18	56	0.027	1.4	0.024	0.036	0.042	0.11	0.21	0.14	Poor
NAGASHIMA_EGF_SIGNALING_UP	58	0.027	-1.4	0.03	0.042	0.001	0.13	0.22	0.007	Good
POSITIVE_REGULATION_OF_CELLULAR_PROTEIN_METABOLIC_PROCESS	61	0.027	-1.4	0.03	0.042	0.011	0.13	0.22	0.051	Good
IMMUNE_SYSTEM_DEVELOPMENT	75	0.027	-1.4	0.03	0.043	0.001	0.13	0.22	0.007	Good
V$FREAC4_01	93	0.027	-1.4	0.03	0.043	0.042	0.13	0.22	0.14	Good
RAAGNYNNCTTY_UNKNOWN	87	0.027	-1.4	0.0017	0.0042	0.043	0.026	0.074	0.14	Good
KEGG_COMPLEMENT_AND_COAGULATION_CASCADES	67	0.027	-1.4	0.031	0.044	0.001	0.13	0.23	0.007	Good
V$FOXJ2_02	150	0.027	-1.2	0.063	0.05	0.055	0.2	0.24	0.17	Good
TGCACTG,MIR-148A,MIR-152,MIR-148B	200	0.027	-1.1	0.033	0.0078	0.086	0.14	0.098	0.24	Good
TIAN_TNF_SIGNALING_VIA_NFKB	21	0.027	-1.4	0.0045	0.038	0.001	0.045	0.21	0.007	Good
GRABARCZYK_BCL11B_TARGETS_UP	63	0.027	-1.3	0.033	0.046	0.001	0.14	0.23	0.007	Good
SMITH_TERT_TARGETS_DN	69	0.027	-1.3	0.032	0.046	0.0024	0.14	0.23	0.015	Good
CELLULAR_DEFENSE_RESPONSE	54	0.027	-1.3	0.033	0.046	0.001	0.14	0.24	0.007	Good
KEGG_OOCYTE_MEIOSIS	92	0.027	1.3	0.0035	0.0072	0.046	0.039	0.094	0.15	Poor
KIM_WT1_TARGETS_8HR_UP	160	0.027	-1.3	0.05	0.021	0.0053	0.18	0.16	0.028	Good
BIOCARTA_IL17_PATHWAY	17	0.028	-1.4	0.0046	0.038	0.001	0.045	0.21	0.007	Good
TARTE_PLASMA_CELL_VS_B_LYMPHOCYTE_DN	38	0.028	-1.4	0.0091	0.038	0.001	0.066	0.21	0.007	Good
REACTOME_DNA_REPLICATION_PRE_INITIATION	73	0.028	1.3	0.033	0.046	0.001	0.14	0.24	0.007	Poor
GNF2_CD53	55	0.028	-1.3	0.033	0.046	0.001	0.14	0.24	0.007	Good
YTAATTAA_V$LHX3_01	120	0.028	-1.2	0.064	0.05	0.018	0.21	0.25	0.073	Good
V$HNF3B_01	140	0.028	-1.2	0.064	0.051	0.041	0.21	0.25	0.14	Good
MORF_TPR	130	0.028	1.2	0.065	0.052	0.029	0.21	0.25	0.11	Poor
REACTOME_CYTOSOLIC_SULFONATION_OF_SMALL_MOLECULES	9	0.028	1.4	0.0035	0.038	0.0059	0.038	0.21	0.031	Poor
BIOCARTA_FREE_PATHWAY	10	0.028	-1.4	0.0048	0.038	0.023	0.046	0.21	0.091	Good
BOQUEST_STEM_CELL_CULTURED_VS_FRESH_DN	31	0.028	-1.4	0.0093	0.039	0.001	0.067	0.22	0.007	Good
GNF2_CD7	38	0.028	-1.4	0.0094	0.039	0.001	0.067	0.22	0.007	Good
GARGALOVIC_RESPONSE_TO_OXIDIZED_PHOSPHOLIPIDS_TURQUOISE_UP	55	0.028	-1.3	0.0085	0.016	0.048	0.063	0.14	0.15	Good
DAVICIONI_RHABDOMYOSARCOMA_PAX_FOXO1_FUSION_DN	15	0.029	-1.4	0.0047	0.038	0.0043	0.046	0.21	0.025	Good
KEGG_FRUCTOSE_AND_MANNOSE_METABOLISM	31	0.029	1.4	0.0097	0.04	0.014	0.068	0.22	0.063	Poor
LIU_NASOPHARYNGEAL_CARCINOMA	60	0.029	-1.3	0.035	0.048	0.001	0.14	0.24	0.007	Good
V$PEA3_Q6	160	0.029	-1.3	0.053	0.023	0.001	0.18	0.16	0.007	Good
BILD_E2F3_ONCOGENIC_SIGNATURE	180	0.029	1.3	0.054	0.024	0.031	0.19	0.17	0.11	Poor
REGULATION_OF_RHO_GTPASE_ACTIVITY	5	0.029	1.5	0.0011	0.021	0.035	0.02	0.16	0.12	Poor
GNF2_JAK1	27	0.029	-1.4	0.0099	0.041	0.001	0.068	0.22	0.007	Good
CORRE_MULTIPLE_MYELOMA_DN	48	0.029	-1.4	0.01	0.041	0.001	0.068	0.22	0.007	Good
BIOCARTA_EGF_PATHWAY	31	0.029	-1.4	0.01	0.041	0.019	0.069	0.22	0.077	Good
BIOCARTA_TOLL_PATHWAY	34	0.029	-1.4	0.01	0.042	0.001	0.07	0.22	0.007	Good
REGULATION_OF_LYMPHOCYTE_ACTIVATION	31	0.029	-1.4	0.01	0.042	0.001	0.07	0.22	0.007	Good
NICK_RESPONSE_TO_PROC_TREATMENT_DN	27	0.029	-1.4	0.011	0.042	0.0089	0.07	0.22	0.043	Good
HAHTOLA_MYCOSIS_FUNGOIDES_CD4_UP	64	0.029	-1.3	0.035	0.049	0.001	0.14	0.24	0.007	Good
V$STAT5A_02	94	0.029	-1.3	0.0048	0.0096	0.049	0.046	0.1	0.16	Good
TAGCTTT,MIR-9	160	0.029	-1.3	0.055	0.024	0.001	0.19	0.17	0.007	Good
KEGG_MAPK_SIGNALING_PATHWAY	240	0.029	-1	0.091	0.032	0.0028	0.25	0.2	0.017	Good
GNF2_PPP6C	35	0.03	-1.4	0.011	0.042	0.019	0.071	0.22	0.076	Good
TONKS_TARGETS_OF_RUNX1_RUNX1T1_FUSION_GRANULOCYTE_DN	16	0.03	-1.4	0.005	0.04	0.0043	0.047	0.22	0.025	Good
REACTOME_PD1_SIGNALING	25	0.03	-1.4	0.0098	0.04	0.001	0.068	0.22	0.007	Good
RECEPTOR_COMPLEX	46	0.03	-1.4	0.011	0.043	0.001	0.071	0.23	0.007	Good
REACTOME_ACTIVATION_OF_THE_PRE_REPLICATIVE_COMPLEX	29	0.03	1.4	0.011	0.044	0.033	0.072	0.23	0.12	Poor
WINTER_HYPOXIA_DN	43	0.03	-1.4	0.011	0.044	0.001	0.073	0.23	0.007	Good
REGULATION_OF_CYCLIN_DEPENDENT_PROTEIN_KINASE_ACTIVITY	40	0.03	1.4	0.0001	0.0017	0.045	0.0041	0.043	0.15	Poor
CROMER_METASTASIS_UP	50	0.03	-1.4	0.032	0.045	0.0023	0.13	0.23	0.015	Good
SGCGSSAAA_V$E2F1DP2_01	100	0.03	1.2	0.0073	0.0063	0.067	0.058	0.088	0.2	Poor
BASSO_B_LYMPHOCYTE_NETWORK	140	0.03	-1.2	0.00071	0.0009	0.068	0.015	0.028	0.2	Good
V$E2F1DP1RB_01	150	0.03	1.2	0.015	0.012	0.068	0.086	0.11	0.2	Poor
CATTGTYY_V$SOX9_B1	230	0.03	-1	0.092	0.033	0.07	0.26	0.2	0.2	Good
BIOCARTA_TCAPOPTOSIS_PATHWAY	11	0.031	-1.4	0.0053	0.041	0.001	0.048	0.22	0.007	Good
REACTOME_G2_M_TRANSITION	78	0.031	1.3	0.038	0.051	0.001	0.15	0.25	0.007	Poor
GGGNNTTTCC_V$NFKB_Q6_01	89	0.031	-1.3	0.038	0.052	0.001	0.15	0.25	0.007	Good
FONTAINE_PAPILLARY_THYROID_CARCINOMA_DN	57	0.031	-1.3	0.038	0.052	0.028	0.15	0.25	0.1	Good
MARZEC_IL2_SIGNALING_UP	100	0.031	-1.3	0.052	0.04	0.001	0.18	0.22	0.007	Good
REACTOME_SEMAPHORIN_INTERACTIONS	62	0.031	-1.3	0.04	0.053	0.045	0.15	0.25	0.15	Good
AACATTC,MIR-409-3P	100	0.031	-1.3	0.054	0.042	0.015	0.19	0.22	0.063	Good
REACTOME_CELL_SURFACE_INTERACTIONS_AT_THE_VASCULAR_WALL	91	0.031	-1.3	0.042	0.055	0.0048	0.16	0.26	0.027	Good
ROSS_AML_WITH_AML1_ETO_FUSION	74	0.031	-1.3	0.043	0.055	0.022	0.16	0.26	0.085	Good
ST_INTERFERON_GAMMA_PATHWAY	9	0.031	-1.4	0.0041	0.041	0.0045	0.043	0.22	0.026	Good
CASPASE_REGULATOR_ACTIVITY	12	0.031	-1.4	0.0056	0.042	0.012	0.05	0.22	0.053	Good
REACTOME_APCDC20_MEDIATED_DEGRADATION_OF_CYCLIN_B	13	0.031	1.4	0.0056	0.042	0.018	0.05	0.22	0.075	Poor
REACTOME_FURTHER_PLATELET_RELEASATE	21	0.031	-1.4	0.0056	0.042	0.028	0.05	0.22	0.1	Good
GOLUB_ALL_VS_AML_DN	18	0.031	-1.4	0.0056	0.042	0.001	0.05	0.22	0.007	Good
BIOCARTA_TID_PATHWAY	18	0.032	-1.4	0.0057	0.042	0.001	0.05	0.22	0.007	Good
NIKOLSKY_BREAST_CANCER_7P22_AMPLICON	20	0.032	1.4	0.0057	0.042	0.001	0.05	0.22	0.007	Poor
VALK_AML_CLUSTER_1	28	0.032	-1.3	0.0069	0.031	0.046	0.056	0.19	0.15	Good
WELCSH_BRCA1_TARGETS_1_UP	170	0.032	-1.2	0.059	0.026	0.039	0.2	0.18	0.13	Good
V$AML1_Q6	160	0.032	-1.2	0.062	0.028	0.001	0.2	0.18	0.007	Good
V$IPF1_Q4	150	0.032	-1.2	0.062	0.029	0.031	0.2	0.18	0.11	Good
LUI_THYROID_CANCER_CLUSTER_3	26	0.032	-1.3	0.012	0.047	0.001	0.076	0.24	0.007	Good
SHIPP_DLBCL_VS_FOLLICULAR_LYMPHOMA_DN	45	0.032	-1.3	0.012	0.048	0.001	0.077	0.24	0.007	Good
BIOCARTA_NKT_PATHWAY	27	0.032	-1.3	0.012	0.048	0.001	0.077	0.24	0.007	Good
CHROMOSOMEPERICENTRIC_REGION	30	0.032	1.3	0.00044	0.0049	0.048	0.011	0.077	0.15	Poor
LUI_THYROID_CANCER_PAX8_PPARG_DN	43	0.032	-1.3	0.012	0.048	0.001	0.078	0.24	0.007	Good
T_CELL_ACTIVATION	39	0.032	-1.3	0.012	0.048	0.001	0.077	0.24	0.007	Good
SMID_BREAST_CANCER_RELAPSE_IN_BRAIN_UP	38	0.032	-1.3	0.012	0.048	0.001	0.078	0.24	0.007	Good
SUGAR_BINDING	29	0.032	-1.3	0.013	0.049	0.001	0.079	0.24	0.007	Good
SMID_BREAST_CANCER_RELAPSE_IN_PLEURA_DN	26	0.032	-1.3	0.013	0.049	0.001	0.079	0.24	0.007	Good
GACAGGG,MIR-339	47	0.032	1.3	0.013	0.049	0.03	0.079	0.24	0.11	Poor
REACTOME_REGULATION_OF_GLUCOKINASE_BY_GLUCOKINASE_REGULATORY_PROTEIN	28	0.032	1.3	0.014	0.05	0.049	0.082	0.25	0.16	Poor
MANN_RESPONSE_TO_AMIFOSTINE_DN	9	0.033	1.4	0.0012	0.022	0.042	0.021	0.16	0.14	Poor
V$MAX_01	170	0.033	-1.2	0.0097	0.0034	0.064	0.068	0.069	0.19	Good
LIU_VMYB_TARGETS_UP	120	0.033	-1.1	0.029	0.022	0.071	0.13	0.16	0.21	Good
LYMPHOCYTE_DIFFERENTIATION	23	0.033	-1.4	0.006	0.043	0.026	0.051	0.23	0.097	Good
V$STAT5A_01	170	0.033	-1.2	0.00012	0.0001	0.067	0.0046	0.0062	0.2	Good
MORF_FDXR	200	0.033	1	0.099	0.036	0.0032	0.27	0.21	0.019	Poor
INTERLEUKIN_RECEPTOR_ACTIVITY	17	0.034	-1.4	0.006	0.044	0.001	0.052	0.23	0.007	Good
BIOCARTA_CTL_PATHWAY	15	0.034	-1.4	0.0061	0.044	0.001	0.052	0.23	0.007	Good
ZERBINI_RESPONSE_TO_SULINDAC_DN	6	0.034	1.4	0.0045	0.044	0.033	0.045	0.23	0.12	Poor
GNF2_PTPN6	45	0.034	-1.3	0.014	0.051	0.001	0.082	0.25	0.007	Good
IYENGAR_RESPONSE_TO_ADIPOCYTE_FACTORS	9	0.034	-1.3	0.0048	0.045	0.0022	0.046	0.23	0.014	Good
KINESIN_COMPLEX	14	0.034	1.3	0.0063	0.045	0.0072	0.053	0.23	0.036	Poor
KOBAYASHI_EGFR_SIGNALING_6HR_DN	18	0.034	-1.3	0.0064	0.045	0.024	0.053	0.23	0.091	Good
LOPEZ_MESOTHELIOMA_SURVIVAL_WORST_VS_BEST_UP	14	0.034	1.3	0.0067	0.046	0.024	0.056	0.24	0.092	Poor
REGULATION_OF_PEPTIDYL_TYROSINE_PHOSPHORYLATION	13	0.034	-1.3	0.00057	0.012	0.046	0.013	0.12	0.15	Good
KEGG_SULFUR_METABOLISM	11	0.034	1.3	0.00045	0.011	0.048	0.011	0.11	0.15	Poor
V$SRF_Q6	180	0.034	-1.1	0.072	0.035	0.001	0.22	0.21	0.007	Good
GALI_TP53_TARGETS_APOPTOTIC_DN	5	0.035	1.3	0.0039	0.04	0.045	0.041	0.22	0.15	Poor
BIOCARTA_RNA_PATHWAY	10	0.035	-1.3	0.007	0.047	0.043	0.057	0.24	0.14	Good
FUNG_IL2_TARGETS_WITH_STAT5_BINDING_SITES_T1	8	0.035	-1.3	0.0017	0.026	0.047	0.026	0.18	0.15	Good
REACTOME_POST_CHAPERONIN_TUBULIN_FOLDING_PATHWAY	18	0.035	1.3	0.0042	0.036	0.048	0.043	0.21	0.16	Poor
WINNEPENNINCKX_MELANOMA_METASTASIS_DN	37	0.035	-1.3	0.014	0.052	0.001	0.083	0.25	0.007	Good
ACTIVATION_OF_MAPK_ACTIVITY	33	0.035	-1.3	0.00097	0.0082	0.052	0.019	0.098	0.16	Good
XU_RESPONSE_TO_TRETINOIN_AND_NSC682994_UP	14	0.035	-1.3	0.0075	0.05	0.001	0.059	0.24	0.007	Good
SA_REG_CASCADE_OF_CYCLIN_EXPR	13	0.035	1.3	0.00075	0.014	0.05	0.016	0.13	0.16	Poor
GEISS_RESPONSE_TO_DSRNA_UP	30	0.035	-1.3	0.014	0.053	0.001	0.084	0.25	0.007	Good
KEGG_CELL_ADHESION_MOLECULES_CAMS	120	0.035	-1.1	0.075	0.06	0.001	0.23	0.27	0.007	Good
POSITIVE_REGULATION_OF_PROTEIN_AMINO_ACID_PHOSPHORYLATION	15	0.036	-1.3	0.0016	0.022	0.05	0.025	0.16	0.16	Good
ALONSO_METASTASIS_NEURAL_UP	14	0.036	-1.3	0.0078	0.051	0.0023	0.061	0.25	0.015	Good
GNF2_SMC1L1	24	0.036	1.3	0.0041	0.036	0.051	0.043	0.21	0.16	Poor
RESPONSE_TO_VIRUS	45	0.036	-1.3	0.015	0.054	0.001	0.084	0.25	0.007	Good
KEGG_ANTIGEN_PROCESSING_AND_PRESENTATION	82	0.036	-1.2	0.044	0.058	0.001	0.16	0.26	0.007	Good
SHEPARD_CRUSH_AND_BURN_MUTANT_DN	130	0.036	1.1	0.00018	0.0002	0.076	0.0064	0.011	0.22	Poor
ATATGCA,MIR-448	150	0.036	-1.1	0.059	0.026	0.076	0.2	0.18	0.22	Good
CHROMOSOMAL_PART	86	0.036	1.2	0.015	0.025	0.058	0.085	0.17	0.18	Poor
REACTOME_TRAF6_MEDIATED_INDUCTION_OF_THE_ANTIVIRAL_CYTOKINE_IFN_ALPHA_BETA_CASCADE	51	0.036	-1.2	0.045	0.058	0.014	0.17	0.27	0.06	Good
RNA_BINDING	210	0.036	-0.99	0.1	0.037	0.001	0.27	0.21	0.007	Good
DAVICIONI_PAX_FOXO1_SIGNATURE_IN_ARMS_DN	20	0.037	-1.3	0.0045	0.037	0.052	0.045	0.21	0.16	Good
KYNG_ENVIRONMENTAL_STRESS_RESPONSE_UP	30	0.037	-1.3	0.015	0.055	0.021	0.086	0.26	0.083	Good
CELLULAR_LIPID_CATABOLIC_PROCESS	31	0.037	1.3	0.015	0.056	0.0055	0.086	0.26	0.029	Poor
LEUKOCYTE_DIFFERENTIATION	34	0.037	-1.3	0.016	0.056	0.0092	0.087	0.26	0.045	Good
BIOCARTA_CTLA4_PATHWAY	21	0.038	-1.3	0.0082	0.053	0.001	0.062	0.25	0.007	Good
ST_P38_MAPK_PATHWAY	34	0.038	-1.2	0.00047	0.0051	0.057	0.012	0.079	0.18	Good
STEIN_ESRRA_TARGETS_RESPONSIVE_TO_ESTROGEN_DN	41	0.038	1.2	0.0012	0.0089	0.058	0.021	0.1	0.18	Poor
CYTOKINE_AND_CHEMOKINE_MEDIATED_SIGNALING_PATHWAY	19	0.038	-1.3	0.0084	0.053	0.001	0.063	0.25	0.007	Good
NUCLEOLAR_PART	15	0.038	1.3	0.0084	0.053	0.045	0.063	0.25	0.15	Poor
KORKOLA_YOLK_SAC_TUMOR	49	0.038	-1.2	0.017	0.058	0.005	0.093	0.27	0.027	Good
POTTI_CYTOXAN_SENSITIVITY	33	0.038	-1.2	0.015	0.054	0.059	0.084	0.25	0.18	Good
NAGASHIMA_NRG1_SIGNALING_UP	170	0.038	-1.1	0.075	0.037	0.0026	0.23	0.21	0.016	Good
V$CIZ_01	150	0.038	-1.1	0.079	0.062	0.035	0.23	0.27	0.12	Good
ABRAHAM_ALPC_VS_MULTIPLE_MYELOMA_UP	25	0.039	-1.3	0.015	0.054	0.001	0.084	0.25	0.007	Good
FERRANDO_LYL1_NEIGHBORS	12	0.039	-1.3	0.0088	0.054	0.001	0.064	0.25	0.007	Good
POSITIVE_REGULATION_OF_CATALYTIC_ACTIVITY	140	0.039	-1.1	0.08	0.063	0.01	0.24	0.28	0.048	Good
AMBROSINI_FLAVOPIRIDOL_TREATMENT_TP53	110	0.039	1.1	0.0022	0.0026	0.081	0.029	0.06	0.23	Poor
DOANE_RESPONSE_TO_ANDROGEN_DN	240	0.04	0.97	4.2e-06	0.0001	0.11	0.00053	0.0062	0.27	Poor
V$HAND1E47_01	160	0.04	-1.1	0.013	0.0046	0.077	0.081	0.077	0.22	Good
REACTOME_PLATELET_ACTIVATION	150	0.04	-1.1	0.077	0.038	0.001	0.23	0.21	0.007	Good
KAUFFMANN_DNA_REPLICATION_GENES	120	0.04	1.1	0.0083	0.0068	0.082	0.062	0.092	0.23	Poor
DEFENSE_RESPONSE	240	0.04	-0.97	0.11	0.04	0.001	0.28	0.22	0.007	Good
SASSON_RESPONSE_TO_GONADOTROPHINS_DN	72	0.041	-1.2	0.047	0.061	0.023	0.17	0.27	0.091	Good
REACTOME_PHOSPHORYLATION_OF_CD3_AND_TCR_ZETA_CHAINS	22	0.041	-1.3	0.009	0.055	0.001	0.065	0.26	0.007	Good
BIOCARTA_BLYMPHOCYTE_PATHWAY	11	0.041	-1.3	0.009	0.055	0.001	0.065	0.26	0.007	Good
TONKS_TARGETS_OF_RUNX1_RUNX1T1_FUSION_SUSTAINED_IN_GRANULOCYTE_UP	15	0.041	-1.3	0.009	0.055	0.034	0.065	0.26	0.12	Good
PHOSPHATASE_REGULATOR_ACTIVITY	25	0.041	-1.3	0.0055	0.026	0.055	0.049	0.17	0.17	Good
REACTOME_ACTIVATION_OF_ATR_IN_RESPONSE_TO_REPLICATION_STRESS	35	0.041	1.2	0.018	0.061	0.001	0.096	0.27	0.007	Poor
RUGO_ENVIRONMENTAL_STRESS_RESPONSE_UP	28	0.041	-1.2	0.018	0.061	0.036	0.096	0.27	0.12	Good
GNF2_HLA-C	45	0.041	-1.2	0.018	0.061	0.001	0.096	0.27	0.007	Good
HALMOS_CEBPA_TARGETS_UP	41	0.041	-1.2	0.018	0.061	0.001	0.096	0.27	0.007	Good
DE_YY1_TARGETS_DN	90	0.041	-1.2	0.048	0.062	0.001	0.17	0.27	0.007	Good
SMID_BREAST_CANCER_LUMINAL_A_UP	84	0.041	-1.2	0.048	0.063	0.001	0.17	0.27	0.007	Good
PROTEIN_DOMAIN_SPECIFIC_BINDING	60	0.041	-1.2	0.048	0.063	0.032	0.17	0.27	0.12	Good
V$ATF1_Q6	170	0.041	-1.1	0.036	0.014	0.079	0.15	0.13	0.22	Good
REACTOME_FORMATION_OF_PLATELET_PLUG	170	0.041	-1.1	0.08	0.04	0.001	0.24	0.22	0.007	Good
V$OCT1_Q5_01	170	0.041	-1.1	0.08	0.04	0.025	0.24	0.22	0.096	Good
AACTGGA,MIR-145	160	0.041	-1.1	0.0063	0.0028	0.082	0.053	0.063	0.23	Good
WELCSH_BRCA1_TARGETS_1_DN	120	0.041	1.1	0.085	0.067	0.0016	0.25	0.28	0.011	Poor
V$TEF1_Q6	140	0.041	-1.1	0.017	0.013	0.086	0.092	0.12	0.24	Good
POSITIVE_REGULATION_OF_CELL_PROLIFERATION	130	0.041	-1.1	0.087	0.069	0.0026	0.25	0.29	0.016	Good
PROTEIN_AMINO_ACID_PHOSPHORYLATION	230	0.041	-0.96	0.11	0.042	0.0056	0.29	0.22	0.03	Good
V$SRF_01	41	0.042	-1.2	0.019	0.062	0.001	0.098	0.27	0.007	Good
AAAYRNCTG_UNKNOWN	240	0.042	-0.95	0.11	0.042	0.026	0.29	0.22	0.097	Good
ROETH_TERT_TARGETS_DN	7	0.043	-1.3	0.0071	0.055	0.001	0.057	0.26	0.007	Good
REACTOME_ETHANOL_OXIDATION	7	0.043	-1.3	0.0071	0.055	0.02	0.057	0.26	0.082	Good
BIOCARTA_LECTIN_PATHWAY	11	0.043	-1.2	0.0095	0.057	0.001	0.067	0.26	0.007	Good
HEIDENBLAD_AMPLICON_12P11_12_DN	20	0.043	-1.2	0.0094	0.057	0.0022	0.067	0.26	0.014	Good
REACTOME_FORMATION_OF_TUBULIN_FOLDING_INTERMEDIATES_BY_CCT_TRIC	21	0.043	1.2	0.0025	0.027	0.057	0.032	0.18	0.18	Poor
WEST_ADRENOCORTICAL_CARCINOMA_VS_ADENOMA_DN	23	0.043	-1.2	0.0096	0.058	0.015	0.068	0.26	0.066	Good
TANG_SENESCENCE_TP53_TARGETS_UP	24	0.043	-1.2	0.0086	0.054	0.058	0.064	0.25	0.18	Good
BIOCARTA_CXCR4_PATHWAY	23	0.043	-1.2	0.0042	0.036	0.059	0.043	0.21	0.18	Good
BIOCARTA_IL7_PATHWAY	17	0.043	-1.2	0.0099	0.06	0.001	0.068	0.27	0.007	Good
EHRLICH_ICF_SYNDROM_UP	11	0.043	-1.2	0.01	0.061	0.042	0.069	0.27	0.14	Good
REACTOME_INACTIVATION_OF_APC_VIA_DIRECT_INHIBITION_OF_THE_APCOMPLEX	14	0.043	1.2	0.011	0.062	0.059	0.071	0.27	0.18	Poor
AIYAR_COBRA1_TARGETS_UP	38	0.043	-1.2	0.019	0.063	0.001	0.099	0.27	0.007	Good
KEGG_AUTOIMMUNE_THYROID_DISEASE	49	0.043	-1.2	0.019	0.063	0.001	0.099	0.27	0.007	Good
JAK_STAT_CASCADE	26	0.043	-1.2	0.019	0.063	0.0072	0.099	0.27	0.036	Good
GNF2_GLTSCR2	30	0.043	-1.2	0.02	0.063	0.001	0.099	0.27	0.007	Good
GNF2_INPP5D	38	0.043	-1.2	0.02	0.063	0.001	0.099	0.27	0.007	Good
TRANSMEMBRANE_RECEPTOR_PROTEIN_KINASE_ACTIVITY	50	0.043	-1.2	0.049	0.063	0.0069	0.17	0.27	0.035	Good
BEIER_GLIOMA_STEM_CELL_DN	47	0.043	-1.2	0.02	0.063	0.021	0.099	0.27	0.083	Good
MULLIGHAN_NPM1_SIGNATURE_3_DN	160	0.043	-1.1	0.086	0.045	0.029	0.25	0.23	0.11	Good
STTTCRNTTT_V$IRF_Q6	130	0.043	-1.1	0.088	0.07	0.001	0.25	0.29	0.007	Good
REGULATION_OF_RHO_PROTEIN_SIGNAL_TRANSDUCTION	7	0.043	1.3	0.0073	0.056	0.014	0.058	0.26	0.06	Poor
LY_AGING_PREMATURE_DN	24	0.043	1.2	2e-05	0.0011	0.063	0.0014	0.032	0.19	Poor
VACUOLAR_PART	12	0.044	-1.2	0.0026	0.027	0.063	0.032	0.18	0.19	Good
BAELDE_DIABETIC_NEPHROPATHY_DN	35	0.044	-1.2	0.02	0.064	0.042	0.1	0.28	0.14	Good
KENNY_CTNNB1_TARGETS_UP	44	0.044	-1.2	0.019	0.062	0.064	0.098	0.27	0.19	Good
FARMER_BREAST_CANCER_CLUSTER_1	43	0.044	-1.2	0.02	0.064	0.001	0.1	0.28	0.007	Good
NIKOLSKY_BREAST_CANCER_7Q21_Q22_AMPLICON	56	0.045	-1.2	0.05	0.065	0.0072	0.18	0.28	0.036	Good
HUPER_BREAST_BASAL_VS_LUMINAL_DN	59	0.045	-1.2	0.051	0.066	0.001	0.18	0.28	0.007	Good
WANG_SMARCE1_TARGETS_UP	160	0.045	-1	0.094	0.051	0.001	0.26	0.25	0.007	Good
GRAHAM_CML_DIVIDING_VS_NORMAL_DIVIDING_DN	10	0.045	-1.2	0.0093	0.057	0.021	0.067	0.26	0.083	Good
WAMUNYOKOLI_OVARIAN_CANCER_GRADES_1_2_UP	100	0.045	1	0.047	0.036	0.089	0.17	0.21	0.24	Poor
TING_SILENCED_BY_DICER	20	0.046	-1.2	0.011	0.063	0.001	0.073	0.27	0.007	Good
V$IRF7_01	170	0.046	-1	0.095	0.052	0.01	0.26	0.25	0.047	Good
ACTIVATION_OF_IMMUNE_RESPONSE	14	0.046	-1.2	0.011	0.064	0.001	0.074	0.28	0.007	Good
GNF2_SERPINB5	24	0.046	-1.2	0.011	0.064	0.001	0.074	0.28	0.007	Good
LUI_THYROID_CANCER_CLUSTER_4	14	0.046	-1.2	0.011	0.064	0.001	0.074	0.28	0.007	Good
GNF2_CBFB	26	0.046	-1.2	0.021	0.066	0.029	0.1	0.28	0.11	Good
WATTEL_AUTONOMOUS_THYROID_ADENOMA_UP	20	0.048	1.2	0.012	0.065	0.048	0.074	0.28	0.15	Poor
V$E2F4DP1_01	150	0.048	1	0.013	0.0097	0.093	0.078	0.11	0.25	Poor
V$STAT3_01	14	0.048	-1.2	0.012	0.066	0.0071	0.076	0.28	0.036	Good
KYNG_DNA_DAMAGE_DN	97	0.048	-1.2	0.052	0.068	0.001	0.18	0.29	0.007	Good
SIMBULAN_UV_RESPONSE_IMMORTALIZED_DN	28	0.048	-1.2	0.021	0.066	0.033	0.1	0.28	0.12	Good
REACTOME_FANCONI_ANEMIA_PATHWAY	12	0.048	1.2	0.013	0.067	0.0018	0.078	0.28	0.012	Poor
V$GATA6_01	170	0.048	-1	0.097	0.054	0.045	0.26	0.25	0.15	Good
NEGATIVE_REGULATION_OF_NUCLEOBASENUCLEOSIDENUCLEOTIDE_AND_NUCLEIC_ACID_METABOLIC_PROCESS	180	0.048	-1	0.00044	0.0001	0.098	0.011	0.0062	0.26	Good
RIZKI_TUMOR_INVASIVENESS_3D_DN	220	0.048	-0.9	0.13	0.051	0.0056	0.31	0.25	0.03	Good
V$CEBPB_01	180	0.049	-1	0.099	0.055	0.077	0.27	0.26	0.22	Good
POSITIVE_REGULATION_OF_PEPTIDYL_TYROSINE_PHOSPHORYLATION	9	0.049	-1.2	0.00069	0.016	0.062	0.015	0.14	0.19	Good
NUNODA_RESPONSE_TO_DASATINIB_IMATINIB_UP	28	0.049	-1.2	0.00031	0.0035	0.067	0.0095	0.07	0.2	Good
MASRI_RESISTANCE_TO_TAMOXIFEN_AND_AROMATASE_INHIBITORS_DN	19	0.049	-1.2	0.013	0.067	0.042	0.078	0.28	0.14	Good
PEPTIDYL_TYROSINE_MODIFICATION	23	0.049	-1.2	0.013	0.068	0.0067	0.079	0.28	0.035	Good
WEST_ADRENOCORTICAL_TUMOR_MARKERS_UP	21	0.049	1.2	2.9e-05	0.0017	0.068	0.0017	0.043	0.2	Poor
GENTILE_UV_LOW_DOSE_DN	18	0.049	1.2	0.0052	0.04	0.068	0.047	0.22	0.2	Poor
REGULATION_OF_CATABOLIC_PROCESS	15	0.049	1.2	0.013	0.069	0.029	0.08	0.29	0.11	Poor
BIOCARTA_MAPK_PATHWAY	86	0.049	-1.2	0.011	0.02	0.069	0.074	0.15	0.2	Good
RORIE_TARGETS_OF_EWSR1_FLI1_FUSION_UP	25	0.049	-1.2	0.022	0.069	0.031	0.11	0.29	0.11	Good
V$PBX1_02	92	0.049	-1.2	0.053	0.069	0.052	0.18	0.29	0.16	Good
V$ISRE_01	150	0.049	-1	0.095	0.076	0.001	0.26	0.3	0.007	Good
TRANSCRIPTION_REPRESSOR_ACTIVITY	140	0.049	-1	0.012	0.0091	0.096	0.075	0.1	0.25	Good
RODWELL_AGING_KIDNEY_NO_BLOOD_UP	150	0.049	-1	0.096	0.076	0.001	0.26	0.3	0.007	Good
V$GFI1_01	170	0.049	-1	0.095	0.052	0.1	0.26	0.25	0.26	Good
SHEDDEN_LUNG_CANCER_GOOD_SURVIVAL_A4	200	0.049	-1	0.1	0.057	0.059	0.27	0.26	0.18	Good
ALCALAY_AML_BY_NPM1_LOCALIZATION_DN	180	0.049	1	0.00011	0.0001	0.1	0.0044	0.0062	0.26	Poor
KEGG_ABC_TRANSPORTERS	36	0.05	1.2	0.0026	0.015	0.068	0.032	0.14	0.2	Poor
PYEON_HPV_POSITIVE_TUMORS_UP	62	0.05	1.2	0.024	0.036	0.07	0.11	0.21	0.2	Poor
RADMACHER_AML_PROGNOSIS	75	0.05	-1.2	0.053	0.07	0.001	0.18	0.29	0.007	Good
BIOCARTA_IL2_PATHWAY	22	0.05	-1.2	0.0049	0.039	0.07	0.046	0.22	0.2	Good
GNF2_MSN	23	0.05	-1.2	0.014	0.07	0.0046	0.082	0.29	0.026	Good
STREICHER_LSM1_TARGETS_DN	17	0.05	-1.1	0.014	0.071	0.015	0.083	0.29	0.065	Good
FLECHNER_BIOPSY_KIDNEY_TRANSPLANT_REJECTED_VS_OK_UP	85	0.05	-1.1	0.055	0.072	0.001	0.19	0.29	0.007	Good
REACTOME_CD28_DEPENDENT_PI3K_AKT_SIGNALING	17	0.05	-1.1	0.014	0.072	0.012	0.084	0.29	0.054	Good
DAVICIONI_RHABDOMYOSARCOMA_PAX_FOXO1_FUSION_UP	64	0.05	-1.1	0.0028	0.006	0.072	0.033	0.086	0.21	Good
REACTOME_RNA_POL_II_CTD_PHOSPHORYLATION_AND_INTERACTION_WITH_CE	25	0.05	1.1	0.024	0.072	0.07	0.11	0.29	0.2	Poor
VACUOLAR_MEMBRANE	11	0.05	-1.1	0.015	0.072	0.068	0.084	0.29	0.2	Good
NIKOLSKY_BREAST_CANCER_12Q24_AMPLICON	13	0.05	1.1	0.015	0.072	0.045	0.084	0.29	0.15	Poor
SAMOLS_TARGETS_OF_KHSV_MIRNAS_DN	54	0.05	-1.1	0.055	0.073	0.023	0.19	0.29	0.088	Good
REACTOME_SYNTHESIS_OF_DNA	86	0.05	1.1	0.055	0.073	0.001	0.19	0.29	0.007	Poor
REACTOME_REGULATION_OF_APC_ACTIVATORS_BETWEEN_G1_S_AND_EARLY_ANAPHASE	65	0.05	1.1	0.056	0.073	0.001	0.19	0.29	0.007	Poor
AGCATTA,MIR-155	99	0.05	-1.1	0.056	0.073	0.001	0.19	0.29	0.007	Good
KEGG_AXON_GUIDANCE	110	0.05	-1	0.084	0.066	0.097	0.24	0.28	0.26	Good
AMIT_EGF_RESPONSE_480_HELA	160	0.05	-0.97	0.11	0.06	0.0028	0.28	0.27	0.017	Good
REACTOME_PECAM1_INTERACTIONS	12	0.051	-1.1	0.015	0.072	0.001	0.084	0.29	0.007	Good
YTAAYNGCT_UNKNOWN	97	0.051	-1.1	0.011	0.019	0.074	0.073	0.15	0.21	Good
JAATINEN_HEMATOPOIETIC_STEM_CELL_UP	230	0.051	-0.89	0.13	0.054	0.014	0.31	0.25	0.062	Good
AMUNDSON_RESPONSE_TO_ARSENITE	170	0.051	-0.96	0.11	0.061	0.0078	0.28	0.27	0.038	Good
TCCGTCC,MIR-184	10	0.052	1.2	0.00032	0.0086	0.064	0.0095	0.1	0.19	Poor
NIELSEN_MALIGNAT_FIBROUS_HISTIOCYTOMA_UP	10	0.052	-1.2	0.011	0.064	0.0045	0.073	0.28	0.026	Good
BERTUCCI_INVASIVE_CARCINOMA_DUCTAL_VS_LOBULAR_DN	43	0.052	-1.2	0.022	0.07	0.001	0.11	0.29	0.007	Good
MORF_EIF3S6	110	0.052	-1	0.1	0.079	0.0026	0.27	0.31	0.016	Good
V$TEL2_Q6	140	0.052	-1	0.00042	0.0005	0.1	0.011	0.019	0.26	Good
GNF2_TYK2	32	0.053	-1.2	0.023	0.071	0.0044	0.11	0.29	0.026	Good
MORF_USP5	47	0.053	1.2	0.023	0.071	0.011	0.11	0.29	0.049	Poor
MAHADEVAN_IMATINIB_RESISTANCE_DN	18	0.053	-1.1	0.015	0.073	0.0023	0.086	0.3	0.015	Good
GENTILE_UV_LOW_DOSE_UP	18	0.053	1.1	0.0052	0.04	0.074	0.047	0.22	0.21	Poor
WIKMAN_ASBESTOS_LUNG_CANCER_DN	28	0.053	-1.1	0.023	0.071	0.001	0.11	0.29	0.007	Good
REGULATION_OF_RESPONSE_TO_STIMULUS	49	0.053	-1.1	0.023	0.071	0.001	0.11	0.29	0.007	Good
WEIGEL_OXIDATIVE_STRESS_BY_TBH_AND_H2O2	35	0.053	-1.1	0.023	0.072	0.038	0.11	0.29	0.13	Good
POSITIVE_REGULATION_OF_IMMUNE_SYSTEM_PROCESS	44	0.053	-1.1	0.024	0.073	0.001	0.11	0.29	0.007	Good
SUNG_METASTASIS_STROMA_DN	49	0.053	1.1	0.0021	0.013	0.073	0.028	0.12	0.21	Poor
REGULATION_OF_PROTEIN_MODIFICATION_PROCESS	37	0.053	-1.1	0.0015	0.01	0.073	0.024	0.11	0.21	Good
GNF2_BNIP2	31	0.053	-1.1	0.025	0.074	0.016	0.11	0.3	0.068	Good
CHUNG_BLISTER_CYTOTOXICITY_DN	36	0.053	-1.1	0.025	0.074	0.001	0.11	0.3	0.007	Good
FAELT_B_CLL_WITH_VH_REARRANGEMENTS_UP	47	0.053	-1.1	0.0053	0.025	0.075	0.048	0.17	0.21	Good
BILBAN_B_CLL_LPL_UP	62	0.054	-1.1	0.06	0.078	0.001	0.2	0.3	0.007	Good
COULOUARN_TEMPORAL_TGFB1_SIGNATURE_DN	110	0.054	-0.98	0.0035	0.0042	0.1	0.039	0.074	0.27	Good
LAIHO_COLORECTAL_CANCER_SERRATED_DN	85	0.054	1.1	0.061	0.078	0.0085	0.2	0.3	0.042	Poor
FRIDMAN_SENESCENCE_UP	77	0.054	-1.1	0.062	0.079	0.028	0.2	0.31	0.1	Good
KOKKINAKIS_METHIONINE_DEPRIVATION_96HR_DN	67	0.054	1.1	3.3e-05	0.0001	0.079	0.0019	0.0062	0.22	Poor
YAGI_AML_RELAPSE_PROGNOSIS	33	0.055	-1.1	0.026	0.075	0.016	0.12	0.3	0.067	Good
REACTOME_DEATH_RECEPTOR_SIGNALLING	13	0.055	-1.1	0.00036	0.0092	0.075	0.01	0.1	0.21	Good
LANDEMAINE_LUNG_METASTASIS	16	0.055	-1.1	0.016	0.076	0.001	0.087	0.3	0.007	Good
BILBAN_B_CLL_LPL_DN	40	0.055	-1.1	0.026	0.076	0.001	0.12	0.3	0.007	Good
TRANSMEMBRANE_RECEPTOR_PROTEIN_TYROSINE_KINASE_ACTIVITY	43	0.055	-1.1	0.026	0.076	0.035	0.12	0.3	0.12	Good
ENDOPLASMIC_RETICULUM	240	0.055	-0.87	0.14	0.058	0.065	0.32	0.26	0.19	Good
SMID_BREAST_CANCER_ERBB2_DN	5	0.055	-1.2	0.0057	0.051	0.065	0.05	0.25	0.19	Good
SMID_BREAST_CANCER_NORMAL_LIKE_DN	6	0.055	1.2	0.01	0.068	0.051	0.07	0.29	0.16	Poor
FINAK_BREAST_CANCER_SDPP_SIGNATURE	22	0.056	-1.1	0.016	0.076	0.001	0.087	0.3	0.007	Good
TAKEDA_TARGETS_OF_NUP98_HOXA9_FUSION_6HR_DN	32	0.056	-1.1	0.026	0.076	0.0044	0.12	0.3	0.026	Good
FINETTI_BREAST_CANCER_KINOME_GREEN	14	0.056	-1.1	0.016	0.076	0.001	0.088	0.3	0.007	Good
PIEPOLI_LGI1_TARGETS_UP	15	0.056	-1.1	0.011	0.063	0.077	0.073	0.27	0.22	Good
V$IRF_Q6	150	0.056	-0.98	0.1	0.083	0.001	0.28	0.31	0.007	Good
CCTGCTG,MIR-214	170	0.056	0.94	0.052	0.022	0.11	0.18	0.16	0.29	Poor
HEMOPOIESIS	69	0.056	-1.1	0.063	0.08	0.001	0.2	0.31	0.007	Good
BROWNE_HCMV_INFECTION_30MIN_UP	55	0.056	-1.1	0.063	0.081	0.0025	0.2	0.31	0.015	Good
PEPTIDYL_AMINO_ACID_MODIFICATION	47	0.056	-1.1	0.0093	0.039	0.077	0.067	0.22	0.22	Good
ESTABLISHMENT_AND_OR_MAINTENANCE_OF_CELL_POLARITY	19	0.056	-1.1	0.016	0.077	0.021	0.089	0.3	0.083	Good
PEPTIDYL_TYROSINE_PHOSPHORYLATION	21	0.056	-1.1	0.016	0.077	0.018	0.09	0.3	0.074	Good
JI_RESPONSE_TO_FSH_UP	54	0.056	-1.1	0.064	0.082	0.024	0.21	0.31	0.092	Good
GTPASE_ACTIVITY	92	0.056	-1.1	0.055	0.072	0.082	0.19	0.29	0.23	Good
SESTO_RESPONSE_TO_UV_C7	68	0.056	-1.1	0.04	0.054	0.082	0.16	0.25	0.23	Good
REACTOME_S_PHASE	100	0.056	1.1	0.083	0.065	0.001	0.24	0.28	0.007	Poor
CYTOKINE_PRODUCTION	61	0.056	-1.1	0.065	0.083	0.001	0.21	0.31	0.007	Good
V$HLF_01	160	0.056	-0.93	0.12	0.066	0.063	0.29	0.28	0.19	Good
LEE_SP4_THYMOCYTE	10	0.056	-1.2	0.0011	0.018	0.071	0.02	0.14	0.21	Good
V$EVI1_05	110	0.056	-0.97	0.11	0.084	0.042	0.28	0.31	0.14	Good
V$E2F_Q6	140	0.056	0.97	0.017	0.013	0.11	0.093	0.12	0.28	Poor
AAANWWTGC_UNKNOWN	140	0.056	-0.97	0.11	0.085	0.0079	0.28	0.32	0.039	Good
V$ATF3_Q6	170	0.056	-0.93	0.12	0.066	0.03	0.3	0.28	0.11	Good
CENTROSOME_ORGANIZATION_AND_BIOGENESIS	12	0.057	1.1	0.0075	0.05	0.078	0.059	0.24	0.22	Poor
V$FXR_Q3	70	0.057	-1.1	0.065	0.084	0.075	0.21	0.31	0.21	Good
CHARAFE_BREAST_CANCER_BASAL_VS_MESENCHYMAL_UP	94	0.057	-1.1	0.011	0.019	0.084	0.072	0.15	0.23	Good
REACTOME_SHC_RELATED_EVENTS	14	0.058	1.1	0.017	0.078	0.037	0.091	0.3	0.13	Poor
V$E4F1_Q6	170	0.058	-0.93	0.12	0.067	0.0099	0.3	0.28	0.047	Good
REACTOME_CTLA4_INHIBITORY_SIGNALING	21	0.059	-1.1	0.017	0.079	0.032	0.092	0.31	0.11	Good
LEE_INTRATHYMIC_T_PROGENITOR	15	0.059	-1.1	0.011	0.062	0.079	0.071	0.27	0.22	Good
FONTAINE_PAPILLARY_THYROID_CARCINOMA_UP	56	0.059	-1.1	0.018	0.028	0.085	0.095	0.18	0.23	Good
DNA_REPAIR	120	0.059	0.96	0.11	0.087	0.0017	0.28	0.32	0.012	Poor
SIG_BCR_SIGNALING_PATHWAY	45	0.059	-1.1	0.028	0.079	0.001	0.12	0.31	0.007	Good
RHODES_CANCER_META_SIGNATURE	53	0.059	1.1	0.067	0.085	0.0072	0.21	0.32	0.036	Poor
RUTELLA_RESPONSE_TO_HGF_DN	230	0.059	-0.86	0.14	0.06	0.001	0.33	0.27	0.007	Good
CHIARETTI_T_ALL_REFRACTORY_TO_THERAPY	27	0.06	-1.1	0.028	0.079	0.019	0.12	0.31	0.076	Good
DING_LUNG_CANCER_EXPRESSION_BY_COPY_NUMBER	81	0.06	1.1	0.067	0.086	0.073	0.21	0.32	0.21	Poor
NAKAMURA_BRONCHIAL_AND_BRONCHIOLAR_EPITHELIA	7	0.06	-1.1	0.00023	0.0092	0.073	0.0074	0.1	0.21	Good
REGULATION_OF_IMMUNE_RESPONSE	28	0.06	-1.1	0.028	0.08	0.001	0.13	0.31	0.007	Good
REACTOME_CD28_DEPENDENT_VAV1_PATHWAY	11	0.06	-1.1	0.017	0.08	0.037	0.093	0.31	0.13	Good
GNF2_PTPRC	60	0.06	-1.1	0.068	0.086	0.001	0.21	0.32	0.007	Good
V$NFKB_Q6	170	0.06	-0.92	0.12	0.07	0.0027	0.3	0.29	0.016	Good
V$BACH1_01	170	0.06	0.92	0.12	0.07	0.051	0.3	0.29	0.16	Poor
HELLEBREKERS_SILENCED_DURING_TUMOR_ANGIOGENESIS	55	0.061	-1.1	0.068	0.087	0.001	0.21	0.32	0.007	Good
V$AMEF2_Q6	170	0.061	-0.91	0.12	0.07	0.013	0.3	0.29	0.057	Good
DACOSTA_ERCC3_ALLELE_XPCS_VS_TTD_UP	22	0.061	-1.1	0.017	0.081	0.034	0.094	0.31	0.12	Good
WILENSKY_RESPONSE_TO_DARAPLADIB	23	0.061	-1.1	0.018	0.082	0.001	0.095	0.31	0.007	Good
KEGG_ARRHYTHMOGENIC_RIGHT_VENTRICULAR_CARDIOMYOPATHY_ARVC	68	0.061	-1.1	0.068	0.087	0.017	0.21	0.32	0.071	Good
AAGCACT,MIR-520F	160	0.061	-0.91	0.12	0.07	0.084	0.3	0.29	0.23	Good
HAHTOLA_CTCL_PATHOGENESIS	12	0.061	-1.1	0.018	0.082	0.015	0.096	0.31	0.064	Good
REACTOME_P75NTR_SIGNALS_VIA_NFKB	12	0.062	-1.1	0.0042	0.036	0.083	0.043	0.21	0.23	Good
COFACTOR_BIOSYNTHETIC_PROCESS	21	0.062	1.1	0.018	0.083	0.0054	0.096	0.31	0.029	Poor
V$AML_Q6	170	0.062	-0.91	0.12	0.071	0.035	0.31	0.29	0.12	Good
BIOCARTA_EPHA4_PATHWAY	8	0.062	-1.1	0.012	0.074	0.038	0.077	0.3	0.13	Good
ST_GA13_PATHWAY	35	0.062	-1.1	0.0013	0.0095	0.082	0.022	0.1	0.23	Good
MURAKAMI_UV_RESPONSE_6HR_UP	29	0.063	-1.1	0.0026	0.015	0.082	0.032	0.14	0.23	Good
WEST_ADRENOCORTICAL_TUMOR_MARKERS_DN	20	0.063	-1.1	0.019	0.084	0.012	0.098	0.31	0.054	Good
REACTOME_VIRAL_DSRNA_TLR3_TRIF_COMPLEX_ACTIVATES_RIP1	11	0.063	-1.1	0.00066	0.014	0.084	0.015	0.13	0.23	Good
V$CP2_02	150	0.063	-0.94	0.0044	0.0047	0.11	0.045	0.077	0.29	Good
VERRECCHIA_RESPONSE_TO_TGFB1_C1	17	0.063	-1.1	0.019	0.084	0.018	0.099	0.32	0.073	Good
I_KAPPAB_KINASE_NF_KAPPAB_CASCADE	88	0.063	-1.1	0.07	0.089	0.0098	0.22	0.32	0.047	Good
GNF2_VAV1	34	0.063	-1.1	0.029	0.082	0.001	0.13	0.31	0.007	Good
BROWNE_HCMV_INFECTION_2HR_UP	39	0.063	-1.1	0.029	0.083	0.001	0.13	0.31	0.007	Good
ST_ERK1_ERK2_MAPK_PATHWAY	27	0.063	-1.1	0.0048	0.023	0.084	0.046	0.17	0.23	Good
GNF2_PAK2	27	0.063	-1.1	0.03	0.084	0.0067	0.13	0.31	0.035	Good
BIOCARTA_D4GDI_PATHWAY	13	0.063	-1.1	0.019	0.085	0.01	0.099	0.32	0.048	Good
GNF2_STAT6	76	0.063	-1	0.07	0.09	0.001	0.22	0.33	0.007	Good
ENZYME_LINKED_RECEPTOR_PROTEIN_SIGNALING_PATHWAY	130	0.063	-0.94	0.014	0.01	0.11	0.082	0.11	0.29	Good
HOEGERKORP_CD44_TARGETS_DIRECT_DN	11	0.064	-1.1	0.02	0.086	0.058	0.1	0.32	0.18	Good
T_CELL_DIFFERENTIATION	14	0.064	-1.1	0.02	0.087	0.013	0.1	0.32	0.058	Good
TRANSITION_METAL_ION_TRANSPORT	11	0.064	1.1	0.013	0.067	0.087	0.078	0.28	0.24	Poor
FONTAINE_FOLLICULAR_THYROID_ADENOMA_DN	59	0.064	-1	0.071	0.091	0.0073	0.22	0.33	0.037	Good
REGULATION_OF_TRANSLATION	76	0.064	-1	0.071	0.091	0.066	0.22	0.33	0.2	Good
PEREZ_TP53_AND_TP63_TARGETS	140	0.064	-0.94	0.12	0.091	0.0076	0.29	0.33	0.038	Good
DUNNE_TARGETS_OF_AML1_MTG8_FUSION_UP	43	0.064	-1.1	0.03	0.084	0.001	0.13	0.32	0.007	Good
VALK_AML_CLUSTER_11	36	0.064	-1.1	0.03	0.084	0.001	0.13	0.32	0.007	Good
CELL_CYCLE_CHECKPOINT_GO_0000075	45	0.064	1.1	0.0041	0.02	0.085	0.043	0.15	0.23	Poor
ROY_WOUND_BLOOD_VESSEL_DN	22	0.064	-1.1	0.02	0.087	0.0071	0.1	0.32	0.036	Good
REGULATION_OF_JNK_ACTIVITY	18	0.065	-1.1	0.02	0.088	0.013	0.1	0.32	0.059	Good
KLEIN_TARGETS_OF_BCR_ABL1_FUSION	31	0.065	-1.1	0.031	0.085	0.001	0.13	0.32	0.007	Good
DNA_RECOMBINATION	45	0.065	1.1	0.031	0.086	0.014	0.13	0.32	0.061	Poor
AMUNDSON_POOR_SURVIVAL_AFTER_GAMMA_RADIATION_8G	84	0.065	-1	0.071	0.091	0.001	0.22	0.33	0.007	Good
V$HNF3ALPHA_Q6	140	0.065	-0.93	0.058	0.044	0.12	0.19	0.23	0.29	Good
V$OCT1_03	140	0.065	-0.93	0.12	0.092	0.0053	0.3	0.33	0.028	Good
GUTIERREZ_MULTIPLE_MYELOMA_UP	3	0.066	-1.1	0.013	0.076	0.001	0.078	0.3	0.007	Good
WANG_LMO4_TARGETS_DN	230	0.066	0.82	0.15	0.069	0.13	0.35	0.29	0.3	Poor
KRASNOSELSKAYA_ILF3_TARGETS_DN	39	0.066	1.1	0.0046	0.023	0.087	0.045	0.16	0.24	Poor
INTERFERON_GAMMA_PRODUCTION	11	0.066	-1.1	0.02	0.089	0.024	0.1	0.32	0.093	Good
ACEVEDO_LIVER_CANCER_WITH_H3K9ME3_DN	70	0.066	1	0.073	0.092	0.0052	0.22	0.33	0.028	Poor
REACTOME_PHOSPHORYLATION_OF_THE_APC	13	0.067	1.1	0.021	0.089	0.021	0.1	0.32	0.083	Poor
ST_INTERLEUKIN_13_PATHWAY	7	0.067	-1.1	0.0042	0.042	0.079	0.043	0.22	0.22	Good
MOREAUX_B_LYMPHOCYTE_MATURATION_BY_TACI_UP	72	0.067	1	0.028	0.041	0.094	0.12	0.22	0.25	Poor
PHOSPHOLIPASE_ACTIVITY	37	0.067	-1.1	0.033	0.089	0.024	0.14	0.32	0.093	Good
CHROMATIN_BINDING	29	0.067	1.1	0.0081	0.035	0.089	0.062	0.21	0.24	Poor
MORF_CDC2L5	130	0.067	0.92	0.077	0.062	0.12	0.23	0.27	0.3	Poor
LIPASE_ACTIVITY	44	0.068	-1.1	0.033	0.089	0.048	0.14	0.32	0.15	Good
GAUSSMANN_MLL_AF4_FUSION_TARGETS_B_DN	6	0.068	-1.1	0.014	0.08	0.054	0.083	0.31	0.17	Good
INTERFERON_GAMMA_BIOSYNTHETIC_PROCESS	9	0.068	-1.1	0.014	0.08	0.027	0.083	0.31	0.1	Good
GNF2_SPI1	34	0.068	-1	0.033	0.09	0.001	0.14	0.33	0.007	Good
INTEGRIN_BINDING	30	0.068	-1	0.034	0.09	0.066	0.14	0.33	0.2	Good
VIRAL_REPRODUCTIVE_PROCESS	33	0.068	-1	0.0098	0.04	0.09	0.068	0.22	0.24	Good
KEGG_INTESTINAL_IMMUNE_NETWORK_FOR_IGA_PRODUCTION	43	0.068	-1	0.034	0.091	0.001	0.14	0.33	0.007	Good
HENDRICKS_SMARCA4_TARGETS_DN	35	0.068	-1	0.034	0.091	0.001	0.14	0.33	0.007	Good
SEIKE_LUNG_CANCER_POOR_SURVIVAL	9	0.069	-1.1	0.015	0.082	0.049	0.084	0.31	0.16	Good
PROTEIN_SECRETION	28	0.069	-1	0.014	0.052	0.092	0.083	0.25	0.25	Good
REGULATION_OF_CYTOKINE_PRODUCTION	21	0.07	-1	0.0026	0.027	0.092	0.032	0.18	0.25	Good
MEMBRANE_ORGANIZATION_AND_BIOGENESIS	120	0.07	-0.91	0.12	0.095	0.0049	0.3	0.34	0.027	Good
V$E2F4DP2_01	140	0.07	0.91	0.0098	0.0076	0.12	0.068	0.096	0.3	Poor
XU_HGF_SIGNALING_NOT_VIA_AKT1_48HR_UP	34	0.071	-1	0.035	0.092	0.091	0.14	0.33	0.24	Good
VIRAL_INFECTIOUS_CYCLE	29	0.071	-1	0.015	0.055	0.092	0.086	0.26	0.25	Good
GCM_ING1	37	0.071	1	0.035	0.092	0.017	0.14	0.33	0.07	Poor
KEGG_ARGININE_AND_PROLINE_METABOLISM	48	0.071	-1	0.035	0.093	0.022	0.14	0.33	0.085	Good
TTGCWCAAY_V$CEBPB_02	45	0.071	-1	0.035	0.093	0.083	0.14	0.33	0.23	Good
V$OCT1_01	170	0.071	-0.88	0.13	0.078	0.032	0.32	0.3	0.11	Good
REGULATION_OF_TRANSFERASE_ACTIVITY	140	0.071	-0.9	0.0011	0.0012	0.12	0.02	0.034	0.3	Good
MORF_UBE2I	210	0.071	-0.8	0.16	0.073	0.001	0.35	0.29	0.007	Good
KIM_WT1_TARGETS_12HR_DN	210	0.072	-0.8	0.16	0.074	0.11	0.36	0.3	0.28	Good
DORSAM_HOXA9_TARGETS_DN	29	0.072	-1	0.036	0.094	0.035	0.14	0.33	0.12	Good
KEGG_DRUG_METABOLISM_CYTOCHROME_P450	58	0.072	-1	0.078	0.098	0.0069	0.23	0.34	0.035	Good
MORF_DDX11	140	0.072	0.9	0.13	0.098	0.014	0.31	0.34	0.063	Poor
V$E2F1DP2_01	140	0.072	0.89	0.021	0.016	0.13	0.11	0.14	0.31	Poor
MULLIGHAN_NPM1_MUTATED_SIGNATURE_1_DN	120	0.072	-0.89	0.13	0.099	0.063	0.31	0.34	0.19	Good
BIOCARTA_NTHI_PATHWAY	24	0.072	-1	0.022	0.094	0.001	0.11	0.33	0.007	Good
IIZUKA_LIVER_CANCER_PROGRESSION_L0_L1_DN	13	0.072	-1	0.022	0.094	0.0022	0.11	0.33	0.014	Good
KEGG_BASE_EXCISION_REPAIR	31	0.072	1	0.036	0.095	0.0052	0.15	0.34	0.028	Poor
GALE_APL_WITH_FLT3_MUTATED_DN	17	0.072	-1	0.022	0.094	0.0043	0.11	0.33	0.025	Good
ZUCCHI_METASTASIS_DN	26	0.072	-1	0.037	0.095	0.001	0.15	0.34	0.007	Good
RICKMAN_TUMOR_DIFFERENTIATED_MODERATELY_VS_POORLY_DN	39	0.072	1	0.037	0.095	0.081	0.15	0.34	0.23	Poor
LOPEZ_EPITHELIOID_MESOTHELIOMA	17	0.073	1	0.021	0.09	0.094	0.1	0.33	0.25	Poor
GOTTWEIN_TARGETS_OF_KSHV_MIR_K12_11	48	0.073	-1	0.037	0.096	0.088	0.15	0.34	0.24	Good
V$TAL1BETAE47_01	150	0.073	-0.89	0.13	0.1	0.059	0.31	0.34	0.18	Good
ACATTCC,MIR-1,MIR-206	220	0.073	-0.79	0.16	0.076	0.062	0.36	0.3	0.19	Good
BIOCARTA_IL10_PATHWAY	17	0.073	-1	0.023	0.095	0.001	0.11	0.34	0.007	Good
REACTOME_SEMA4D_INDUCED_CELL_MIGRATION_AND_GROWTH_CONE_COLLAPSE	23	0.073	-1	0.023	0.095	0.086	0.11	0.34	0.24	Good
V$E2F1DP1_01	140	0.073	0.88	0.0098	0.0076	0.13	0.068	0.096	0.31	Poor
IMMUNOLOGICAL_SYNAPSE	9	0.073	-1.1	0.017	0.087	0.001	0.091	0.32	0.007	Good
REACTOME_INITIAL_TRIGGERING_OF_COMPLEMENT	16	0.073	-1	0.023	0.096	0.001	0.11	0.34	0.007	Good
AKL_HTLV1_INFECTION_DN	68	0.073	-1	0.079	0.099	0.001	0.23	0.34	0.007	Good
GNF2_HDAC1	90	0.073	-1	0.079	0.1	0.048	0.24	0.34	0.15	Good
RECEPTOR_SIGNALING_PROTEIN_ACTIVITY	78	0.073	-1	0.079	0.1	0.0092	0.24	0.34	0.044	Good
WOO_LIVER_CANCER_RECURRENCE_UP	100	0.074	-0.88	0.13	0.1	0.0026	0.32	0.35	0.016	Good
V$TFIIA_Q6	180	0.074	-0.86	0.14	0.082	0.12	0.32	0.31	0.29	Good
GNF2_CDH3	23	0.074	-1	0.023	0.097	0.001	0.11	0.34	0.007	Good
HUMORAL_IMMUNE_RESPONSE	30	0.074	-1	0.039	0.098	0.001	0.15	0.34	0.007	Good
V$CEBPA_01	150	0.075	-0.86	0.14	0.084	0.001	0.33	0.31	0.007	Good
MASRI_RESISTANCE_TO_TAMOXIFEN_AND_AROMATASE_INHIBITORS_UP	19	0.075	-1	0.01	0.06	0.098	0.069	0.27	0.26	Good
PYEON_CANCER_HEAD_AND_NECK_VS_CERVICAL_DN	23	0.075	-1	0.011	0.063	0.098	0.072	0.27	0.26	Good
RICKMAN_TUMOR_DIFFERENTIATED_WELL_VS_POORLY_UP	190	0.075	-0.86	0.12	0.067	0.14	0.3	0.28	0.33	Good
GNF2_MSH6	30	0.075	1	0.011	0.044	0.099	0.073	0.23	0.26	Poor
CROONQUIST_NRAS_SIGNALING_UP	31	0.075	-1	0.039	0.099	0.001	0.15	0.34	0.007	Good
MYELOID_CELL_DIFFERENTIATION	35	0.075	-1	0.039	0.099	0.018	0.15	0.34	0.075	Good
BIOCARTA_FAS_PATHWAY	30	0.075	-1	0.039	0.099	0.001	0.15	0.34	0.007	Good
B_CELL_ACTIVATION	17	0.076	-1	0.024	0.099	0.025	0.11	0.34	0.095	Good
V$CREBP1_Q2	160	0.076	-0.85	0.044	0.018	0.14	0.16	0.15	0.33	Good
REGULATION_OF_PROTEIN_SECRETION	19	0.076	-1	0.0088	0.054	0.1	0.064	0.25	0.26	Good
EGUCHI_CELL_CYCLE_RB1_TARGETS	19	0.077	1	0.025	0.1	0.039	0.11	0.34	0.13	Poor
RUGO_RESPONSE_TO_GAMMA_RADIATION	43	0.077	-1	0.04	0.1	0.039	0.16	0.34	0.13	Good
INTERPHASE_OF_MITOTIC_CELL_CYCLE	57	0.077	0.99	0.0012	0.0029	0.1	0.021	0.063	0.27	Poor
HEMOPOIETIC_OR_LYMPHOID_ORGAN_DEVELOPMENT	71	0.077	-0.98	0.082	0.1	0.001	0.24	0.35	0.007	Good
SMALL_GTPASE_REGULATOR_ACTIVITY	53	0.077	-0.98	0.0081	0.016	0.1	0.061	0.14	0.27	Good
LYSOSOMAL_MEMBRANE	10	0.077	-1	0.021	0.09	0.06	0.1	0.33	0.18	Good
CELL_SURFACE	64	0.077	-0.98	0.083	0.1	0.001	0.24	0.35	0.007	Good
LU_IL4_SIGNALING	57	0.077	-0.98	0.084	0.1	0.001	0.24	0.35	0.007	Good
REGULATION_OF_PROTEIN_KINASE_ACTIVITY	130	0.077	-0.87	0.0088	0.0071	0.14	0.064	0.093	0.32	Good
GCM_GSPT1	110	0.077	0.87	0.14	0.11	0.0017	0.32	0.35	0.012	Poor
HUMMEL_BURKITTS_LYMPHOMA_DN	15	0.077	-1	0.025	0.1	0.011	0.11	0.34	0.051	Good
FERRARI_RESPONSE_TO_FENRETINIDE_UP	17	0.077	-1	0.025	0.1	0.0046	0.12	0.35	0.026	Good
LIPID_CATABOLIC_PROCESS	34	0.077	0.99	0.041	0.1	0.0054	0.16	0.35	0.029	Poor
V$MYCMAX_03	160	0.078	-0.84	0.14	0.086	0.0026	0.33	0.32	0.016	Good
CERVERA_SDHB_TARGETS_2	97	0.079	-0.97	0.024	0.035	0.11	0.11	0.21	0.27	Good
REACTOME_RECRUITMENT_OF_NUMA_TO_MITOTIC_CENTROSOMES	9	0.08	1	0.00077	0.017	0.092	0.016	0.14	0.25	Poor
BASSO_HAIRY_CELL_LEUKEMIA_UP	6	0.08	-1	0.0018	0.027	0.093	0.027	0.18	0.25	Good
ST_T_CELL_SIGNAL_TRANSDUCTION	42	0.08	-0.99	0.041	0.1	0.0024	0.16	0.35	0.015	Good
CYTOSKELETON_ORGANIZATION_AND_BIOGENESIS	180	0.081	0.84	0.12	0.068	0.15	0.3	0.29	0.34	Poor
LEE_DOUBLE_POLAR_THYMOCYTE	18	0.082	-0.98	0.027	0.1	0.0022	0.12	0.35	0.014	Good
JAERVINEN_AMPLIFIED_IN_LARYNGEAL_CANCER	35	0.082	0.98	0.041	0.1	0.012	0.16	0.35	0.053	Poor
GNF2_ICAM3	36	0.082	-0.98	0.041	0.1	0.001	0.16	0.35	0.007	Good
REACTOME_SEROTONIN_NEUROTRANSMITTER_RELEASE_CYCLE	13	0.082	0.98	0.028	0.1	0.011	0.12	0.35	0.051	Poor
REACTOME_P130CAS_LINKAGE_TO_MAPK_SIGNALING_FOR_INTEGRINS	13	0.082	-0.98	0.026	0.1	0.11	0.12	0.35	0.27	Good
ROSS_AML_WITH_MLL_FUSIONS	74	0.082	-0.97	0.087	0.11	0.0071	0.25	0.36	0.036	Good
V$HFH8_01	150	0.082	-0.86	0.11	0.091	0.14	0.29	0.33	0.33	Good
GNF2_RAP1B	32	0.083	-0.98	0.042	0.1	0.001	0.16	0.35	0.007	Good
LEUKOCYTE_MIGRATION	13	0.083	-0.98	0.028	0.11	0.041	0.12	0.35	0.14	Good
BOYAULT_LIVER_CANCER_SUBCLASS_G5_DN	26	0.083	-0.98	0.042	0.1	0.001	0.16	0.35	0.007	Good
SMID_BREAST_CANCER_RELAPSE_IN_LUNG_DN	37	0.083	-0.98	0.042	0.1	0.001	0.16	0.35	0.007	Good
LEE_LIVER_CANCER_DENA_UP	59	0.083	-0.96	0.088	0.11	0.001	0.25	0.36	0.007	Good
V$E2F_Q4	140	0.083	0.85	0.022	0.017	0.14	0.11	0.14	0.33	Poor
RESPONSE_TO_ENDOGENOUS_STIMULUS	180	0.083	0.83	0.15	0.09	0.0016	0.34	0.33	0.011	Poor
REACTOME_VPR_MEDIATED_NUCLEAR_IMPORT_OF_PICS	30	0.083	0.97	0.043	0.11	0.061	0.16	0.35	0.18	Poor
NAKAJIMA_EOSINOPHIL	20	0.084	-0.97	0.029	0.11	0.072	0.13	0.36	0.21	Good
SPIELMAN_LYMPHOBLAST_EUROPEAN_VS_ASIAN_2FC_DN	14	0.084	-0.97	0.029	0.11	0.001	0.13	0.36	0.007	Good
BIOCARTA_G2_PATHWAY	24	0.084	0.96	0.0026	0.027	0.11	0.032	0.18	0.28	Poor
SINGH_NFE2L2_TARGETS	14	0.085	0.96	0.028	0.11	0.11	0.13	0.36	0.28	Poor
BIOCARTA_IL2RB_PATHWAY	38	0.085	-0.97	0.044	0.11	0.012	0.16	0.36	0.056	Good
AMINE_BIOSYNTHETIC_PROCESS	15	0.085	-0.96	0.029	0.11	0.097	0.13	0.36	0.26	Good
REACTOME_RNA_POLYMERASE_I_PROMOTER_ESCAPE	18	0.085	0.96	0.029	0.11	0.0019	0.13	0.36	0.013	Poor
TONKS_TARGETS_OF_RUNX1_RUNX1T1_FUSION_GRANULOCYTE_UP	55	0.085	-0.96	0.02	0.03	0.11	0.099	0.19	0.28	Good
GAJATE_RESPONSE_TO_TRABECTEDIN_UP	53	0.085	-0.96	0.088	0.11	0.0022	0.25	0.36	0.014	Good
MYLLYKANGAS_AMPLIFICATION_HOT_SPOT_14	3	0.086	1	7.9e-05	0.0035	0.094	0.0034	0.07	0.25	Poor
ACTIN_FILAMENT_BUNDLE_FORMATION	11	0.086	0.96	0.025	0.1	0.11	0.12	0.35	0.28	Poor
MOHANKUMAR_TLX1_TARGETS_DN	140	0.086	-0.85	0.14	0.11	0.001	0.33	0.36	0.007	Good
HONRADO_BREAST_CANCER_BRCA1_VS_BRCA2	10	0.086	1	6.3e-05	0.0034	0.097	0.0028	0.069	0.26	Poor
KYNG_DNA_DAMAGE_BY_4NQO_OR_GAMMA_RADIATION	8	0.086	-1	0.02	0.097	0.018	0.1	0.34	0.074	Good
BARRIER_CANCER_RELAPSE_NORMAL_SAMPLE_DN	30	0.086	0.96	0.045	0.11	0.049	0.17	0.36	0.16	Poor
DORN_ADENOVIRUS_INFECTION_12HR_UP	24	0.086	-0.95	0.03	0.11	0.001	0.13	0.36	0.007	Good
V$OCT1_Q6	160	0.086	-0.82	0.15	0.093	0.0028	0.35	0.33	0.017	Good
ESTABLISHMENT_OF_ORGANELLE_LOCALIZATION	16	0.086	0.95	3e-06	0.0004	0.11	0.00041	0.016	0.28	Poor
KONDO_PROSTATE_CANCER_WITH_H3K27ME3	120	0.086	-0.84	0.14	0.11	0.001	0.33	0.36	0.007	Good
V$FREAC3_01	160	0.086	-0.81	0.072	0.035	0.15	0.22	0.21	0.35	Good
PROTEIN_COMPLEX_BINDING	51	0.088	-0.95	0.091	0.11	0.064	0.25	0.36	0.19	Good
BIOCARTA_PPARA_PATHWAY	55	0.088	-0.95	0.091	0.11	0.017	0.25	0.37	0.07	Good
POSITIVE_REGULATION_OF_IMMUNE_RESPONSE	24	0.088	-0.95	0.03	0.11	0.001	0.13	0.37	0.007	Good
BIOCARTA_SPRY_PATHWAY	17	0.088	0.95	0.005	0.039	0.11	0.047	0.22	0.28	Poor
ACTIN_CYTOSKELETON_ORGANIZATION_AND_BIOGENESIS	90	0.088	-0.95	0.005	0.0096	0.11	0.047	0.1	0.28	Good
LEE_LIVER_CANCER_ACOX1_UP	59	0.088	-0.95	0.092	0.11	0.018	0.26	0.37	0.075	Good
KEGG_PANCREATIC_CANCER	69	0.088	-0.95	0.059	0.077	0.11	0.2	0.3	0.29	Good
WANG_METHYLATED_IN_BREAST_CANCER	31	0.088	-0.95	0.046	0.11	0.076	0.17	0.36	0.22	Good
KEGG_PANTOTHENATE_AND_COA_BIOSYNTHESIS	15	0.089	0.95	0.0079	0.051	0.11	0.061	0.25	0.28	Poor
ENGELMANN_CANCER_PROGENITORS_UP	43	0.089	-0.95	0.0095	0.039	0.11	0.067	0.22	0.28	Good
AIYAR_COBRA1_TARGETS_DN	29	0.089	0.95	0.029	0.081	0.11	0.13	0.31	0.28	Poor
CYTOKINE_BINDING	42	0.089	-0.95	0.046	0.11	0.001	0.17	0.36	0.007	Good
FRASOR_RESPONSE_TO_ESTRADIOL_UP	32	0.089	-0.95	0.00042	0.0045	0.11	0.011	0.077	0.28	Good
NELSON_RESPONSE_TO_ANDROGEN_UP	80	0.089	-0.94	0.093	0.11	0.0075	0.26	0.37	0.037	Good
FLECHNER_PBL_KIDNEY_TRANSPLANT_REJECTED_VS_OK_UP	62	0.089	-0.94	0.0049	0.0096	0.11	0.046	0.1	0.29	Good
ZHANG_PROLIFERATING_VS_QUIESCENT	49	0.09	-0.95	0.047	0.11	0.052	0.17	0.37	0.16	Good
BIOCARTA_CASPASE_PATHWAY	23	0.09	-0.94	0.031	0.11	0.0042	0.13	0.37	0.025	Good
JI_METASTASIS_REPRESSED_BY_STK11	22	0.09	-0.94	0.031	0.11	0.1	0.13	0.37	0.26	Good
LEE_LIVER_CANCER_MYC_DN	57	0.09	-0.94	0.095	0.12	0.0047	0.26	0.37	0.027	Good
LINDGREN_BLADDER_CANCER_CLUSTER_1_UP	92	0.09	-0.93	0.095	0.12	0.001	0.26	0.37	0.007	Good
DITTMER_PTHLH_TARGETS_DN	72	0.09	-0.93	0.041	0.054	0.12	0.16	0.25	0.29	Good
ACACTCC,MIR-122A	58	0.09	-0.93	0.028	0.041	0.12	0.12	0.22	0.29	Good
V$CHX10_01	150	0.09	-0.84	0.15	0.11	0.013	0.34	0.37	0.059	Good
BIOCARTA_BCR_PATHWAY	31	0.09	-0.94	0.047	0.11	0.053	0.17	0.37	0.17	Good
KEGG_JAK_STAT_SIGNALING_PATHWAY	140	0.09	-0.84	0.15	0.11	0.001	0.34	0.37	0.007	Good
REGULATION_OF_JAK_STAT_CASCADE	7	0.091	-0.99	0.017	0.088	0.1	0.092	0.32	0.27	Good
PICCALUGA_ANGIOIMMUNOBLASTIC_LYMPHOMA_UP	180	0.091	-0.8	0.16	0.096	0.001	0.35	0.34	0.007	Good
BIOCARTA_TH1TH2_PATHWAY	19	0.091	-0.94	0.031	0.12	0.001	0.13	0.37	0.007	Good
REACTOME_RNA_POLYMERASE_III_TRANSCRIPTION_TERMINATION	14	0.091	0.94	0.032	0.12	0.027	0.13	0.37	0.1	Poor
MOOTHA_GLYCOLYSIS	21	0.091	0.94	0.032	0.12	0.1	0.13	0.37	0.26	Poor
LU_TUMOR_ENDOTHELIAL_MARKERS_DN	4	0.091	-1	0.0011	0.019	0.1	0.02	0.15	0.26	Good
FRIDMAN_SENESCENCE_DN	12	0.091	-0.94	0.032	0.12	0.06	0.13	0.37	0.18	Good
LENAOUR_DENDRITIC_CELL_MATURATION_DN	99	0.091	-0.92	0.098	0.12	0.001	0.27	0.38	0.007	Good
NAKAYAMA_SOFT_TISSUE_TUMORS_PCA1_UP	73	0.091	-0.92	0.098	0.12	0.001	0.27	0.38	0.007	Good
WU_APOPTOSIS_BY_CDKN1A_NOT_VIA_TP53	10	0.092	0.98	2.7e-05	0.0016	0.1	0.0017	0.041	0.27	Poor
LAIHO_COLORECTAL_CANCER_SERRATED_UP	110	0.092	-0.83	0.15	0.12	0.001	0.34	0.37	0.007	Good
GNF2_MATK	23	0.093	-0.93	0.032	0.12	0.001	0.14	0.37	0.007	Good
KINETOCHORE	24	0.093	0.93	0.033	0.12	0.12	0.14	0.37	0.29	Poor
GNF2_UBE2I	35	0.093	-0.93	0.048	0.12	0.029	0.17	0.37	0.11	Good
CTATGCA,MIR-153	150	0.093	-0.8	0.091	0.048	0.16	0.25	0.24	0.36	Good
GCM_NF2	190	0.093	0.79	0.16	0.099	0.001	0.36	0.34	0.007	Poor
REGULATION_OF_TYROSINE_PHOSPHORYLATION_OF_STAT_PROTEIN	6	0.093	-0.98	0.022	0.11	0.018	0.11	0.35	0.074	Good
UDAYAKUMAR_MED1_TARGETS_UP	130	0.093	0.82	0.01	0.008	0.15	0.069	0.098	0.35	Poor
GTGACTT,MIR-224	110	0.093	-0.82	0.0078	0.0064	0.15	0.061	0.088	0.35	Good
V$USF_02	180	0.093	-0.79	0.16	0.099	0.026	0.36	0.34	0.097	Good
TAKEDA_TARGETS_OF_NUP98_HOXA9_FUSION_8D_DN	160	0.093	-0.79	0.16	0.1	0.001	0.36	0.34	0.007	Good
V$CDC5_01	180	0.093	-0.79	0.16	0.1	0.11	0.36	0.35	0.28	Good
VANTVEER_BREAST_CANCER_ESR1_DN	210	0.093	-0.73	0.19	0.094	0.001	0.39	0.33	0.007	Good
REACTOME_LYSOSOME_VESICLE_BIOGENESIS	22	0.094	-0.93	0.031	0.11	0.12	0.13	0.37	0.29	Good
REACTOME_G_ALPHA_I_SIGNALLING_EVENTS	160	0.094	-0.79	0.16	0.1	0.001	0.36	0.35	0.007	Good
GNF2_TNFSF10	30	0.094	-0.93	0.05	0.12	0.001	0.18	0.37	0.007	Good
REACTOME_REV_MEDIATED_NUCLEAR_EXPORT_OF_HIV1_RNA	30	0.094	0.93	0.05	0.12	0.03	0.18	0.37	0.11	Poor
CHEOK_RESPONSE_TO_MERCAPTOPURINE_DN	21	0.094	-0.92	0.033	0.12	0.066	0.14	0.38	0.19	Good
GNF2_LYN	26	0.095	-0.92	0.05	0.12	0.001	0.18	0.38	0.007	Good
FOURNIER_ACINAR_DEVELOPMENT_LATE_DN	21	0.095	0.92	3.2e-05	0.0019	0.12	0.0019	0.047	0.29	Poor
PROTEIN_RNA_COMPLEX_ASSEMBLY	55	0.095	-0.91	0.077	0.097	0.12	0.23	0.34	0.3	Good
DOANE_BREAST_CANCER_CLASSES_DN	33	0.095	-0.92	0.051	0.12	0.001	0.18	0.38	0.007	Good
HWANG_PROSTATE_CANCER_MARKERS	25	0.096	-0.92	0.052	0.12	0.001	0.18	0.38	0.007	Good
CHROMOSOME_ORGANIZATION_AND_BIOGENESIS	110	0.096	0.81	0.15	0.12	0.001	0.35	0.38	0.007	Poor
BROWNE_HCMV_INFECTION_12HR_DN	99	0.097	-0.9	0.008	0.016	0.13	0.061	0.14	0.31	Good
TAATGTG,MIR-323	110	0.097	-0.81	0.14	0.11	0.15	0.33	0.36	0.35	Good
LOPEZ_MESOTELIOMA_SURVIVAL_TIME_DN	6	0.097	-0.97	0.023	0.11	0.001	0.11	0.36	0.007	Good
KEGG_GRAFT_VERSUS_HOST_DISEASE	37	0.097	-0.92	0.052	0.12	0.001	0.18	0.38	0.007	Good
PAPASPYRIDONOS_UNSTABLE_ATEROSCLEROTIC_PLAQUE_DN	40	0.098	-0.91	0.045	0.11	0.12	0.17	0.36	0.3	Good
V$NERF_Q2	160	0.098	-0.78	0.17	0.1	0.07	0.37	0.35	0.2	Good
WEST_ADRENOCORTICAL_CARCINOMA_VS_ADENOMA_UP	20	0.099	0.91	0.036	0.12	0.048	0.14	0.38	0.16	Poor
POMEROY_MEDULLOBLASTOMA_PROGNOSIS_DN	37	0.099	-0.91	0.053	0.12	0.086	0.18	0.38	0.24	Good
BIOCARTA_FMLP_PATHWAY	33	0.099	-0.91	0.054	0.12	0.046	0.18	0.38	0.15	Good
GNF2_SNRK	23	0.099	-0.91	0.036	0.12	0.001	0.15	0.39	0.007	Good
KEGG_TERPENOID_BACKBONE_BIOSYNTHESIS	15	0.1	0.91	0.036	0.12	0.02	0.15	0.39	0.081	Poor
DNA_HELICASE_ACTIVITY	22	0.1	0.91	0.0079	0.051	0.12	0.061	0.25	0.3	Poor
DACOSTA_UV_RESPONSE_VIA_ERCC3_COMMON_UP	53	0.1	0.89	0.029	0.042	0.13	0.13	0.22	0.31	Poor
LAU_APOPTOSIS_CDKN2A_UP	55	0.1	-0.89	0.00015	0.0004	0.13	0.0056	0.016	0.31	Good
REACTOME_CDC20_PHOSPHO_APC_MEDIATED_DEGRADATION_OF_CYCLIN_A	57	0.1	0.89	0.11	0.13	0.0036	0.28	0.4	0.021	Poor
IZADPANAH_STEM_CELL_ADIPOSE_VS_BONE_DN	92	0.1	-0.89	0.11	0.13	0.0049	0.28	0.4	0.027	Good
DNA_POLYMERASE_ACTIVITY	17	0.1	0.91	0.0076	0.05	0.12	0.06	0.25	0.3	Poor
GNF2_HCK	88	0.1	-0.89	0.11	0.13	0.001	0.28	0.4	0.007	Good
V$E2F_02	140	0.1	0.8	0.024	0.019	0.16	0.11	0.15	0.36	Poor
HINATA_NFKB_TARGETS_FIBROBLAST_UP	66	0.1	-0.88	0.11	0.13	0.001	0.29	0.4	0.007	Good
V$NKX25_02	160	0.1	-0.76	0.16	0.097	0.17	0.35	0.34	0.38	Good
REACTOME_SIGNALLING_TO_RAS	26	0.1	0.9	0.056	0.13	0.093	0.19	0.39	0.25	Poor
SU_THYMUS	20	0.1	-0.9	0.038	0.13	0.001	0.15	0.39	0.007	Good
V$STAT5A_03	160	0.1	-0.76	0.17	0.11	0.013	0.38	0.36	0.056	Good
PETRETTO_CARDIAC_HYPERTROPHY	34	0.1	-0.9	0.056	0.13	0.0023	0.19	0.39	0.015	Good
NUCLEAR_CHROMOSOME	45	0.1	0.89	0.057	0.13	0.012	0.19	0.4	0.054	Poor
ZHAN_V1_LATE_DIFFERENTIATION_GENES_UP	30	0.1	-0.89	0.057	0.13	0.001	0.19	0.4	0.007	Good
FONTAINE_THYROID_TUMOR_UNCERTAIN_MALIGNANCY_UP	27	0.1	-0.89	0.057	0.13	0.12	0.19	0.4	0.3	Good
REACTOME_CHAPERONIN_MEDIATED_PROTEIN_FOLDING	42	0.1	0.89	0.057	0.13	0.094	0.19	0.4	0.25	Poor
EPITHELIAL_TO_MESENCHYMAL_TRANSITION	9	0.1	-0.94	0.018	0.09	0.11	0.094	0.33	0.29	Good
HARRIS_HYPOXIA	75	0.1	-0.87	0.035	0.049	0.13	0.14	0.24	0.32	Good
TRANSLATIONAL_INITIATION	33	0.1	-0.89	0.058	0.13	0.11	0.19	0.4	0.28	Good
CCCACAT,MIR-299-3P	38	0.1	0.89	0.0026	0.015	0.13	0.033	0.14	0.31	Poor
KEGG_SPHINGOLIPID_METABOLISM	28	0.1	-0.89	0.058	0.13	0.11	0.19	0.4	0.28	Good
WANG_ESOPHAGUS_CANCER_VS_NORMAL_UP	100	0.1	-0.79	0.16	0.13	0.001	0.36	0.4	0.007	Good
ST_IL_13_PATHWAY	7	0.1	-0.94	0.0062	0.052	0.11	0.053	0.25	0.29	Good
KOBAYASHI_EGFR_SIGNALING_6HR_UP	7	0.1	-0.94	0.025	0.11	0.062	0.12	0.37	0.19	Good
REACTOME_CD28_CO_STIMULATION	27	0.1	-0.88	0.059	0.13	0.0092	0.2	0.4	0.044	Good
WONG_ENDOMETRIAL_CANCER_LATE	9	0.1	-0.94	0.026	0.11	0.011	0.12	0.37	0.049	Good
KEGG_COLORECTAL_CANCER	60	0.1	-0.87	0.11	0.14	0.12	0.29	0.4	0.29	Good
REACTOME_POLYMERASE_SWITCHING	14	0.1	0.89	0.032	0.12	0.13	0.14	0.37	0.31	Poor
ST_JNK_MAPK_PATHWAY	38	0.1	-0.88	0.0021	0.013	0.13	0.029	0.12	0.31	Good
GENTILE_UV_RESPONSE_CLUSTER_D7	32	0.11	-0.88	0.06	0.13	0.039	0.2	0.4	0.13	Good
RUGO_STRESS_RESPONSE_SUBSET_F	8	0.11	-0.93	0.027	0.12	0.0042	0.12	0.37	0.025	Good
VIRAL_GENOME_REPLICATION	20	0.11	-0.89	0.01	0.06	0.13	0.069	0.27	0.31	Good
INTERLEUKIN_BINDING	22	0.11	-0.89	0.039	0.13	0.001	0.15	0.4	0.007	Good
KEGG_NEUROTROPHIN_SIGNALING_PATHWAY	120	0.11	-0.78	0.16	0.13	0.0025	0.36	0.4	0.015	Good
DACOSTA_UV_RESPONSE_VIA_ERCC3_TTD_UP	46	0.11	-0.88	0.048	0.11	0.13	0.17	0.37	0.32	Good
SUNG_METASTASIS_STROMA_UP	96	0.11	-0.86	0.12	0.14	0.0051	0.29	0.4	0.028	Good
BIOCARTA_COMP_PATHWAY	17	0.11	-0.88	0.04	0.13	0.001	0.15	0.4	0.007	Good
BIOCARTA_LAIR_PATHWAY	17	0.11	-0.88	0.04	0.13	0.001	0.15	0.4	0.007	Good
REACTOME_LAGGING_STRAND_SYNTHESIS	20	0.11	0.88	0.04	0.13	0.035	0.16	0.4	0.12	Poor
NAKAMURA_METASTASIS_MODEL_DN	33	0.11	-0.88	0.061	0.13	0.001	0.2	0.4	0.007	Good
BOYAULT_LIVER_CANCER_SUBCLASS_G3_DN	51	0.11	-0.86	0.064	0.081	0.14	0.2	0.31	0.32	Good
NIELSEN_SYNOVIAL_SARCOMA_DN	8	0.11	-0.93	0.027	0.12	0.001	0.12	0.37	0.007	Good
GTTRYCATRR_UNKNOWN	100	0.11	0.78	0.023	0.018	0.17	0.11	0.15	0.37	Poor
REACTOME_NEP_NS2_INTERACTS_WITH_THE_CELLULAR_EXPORT_MACHINERY	28	0.11	0.87	0.061	0.13	0.026	0.2	0.4	0.099	Poor
KEGG_ALLOGRAFT_REJECTION	35	0.11	-0.87	0.061	0.13	0.001	0.2	0.4	0.007	Good
SHAFFER_IRF4_TARGETS_IN_PLASMA_CELL_VS_MATURE_B_LYMPHOCYTE	64	0.11	-0.86	0.12	0.14	0.001	0.29	0.41	0.007	Good
GTGCCAA,MIR-96	220	0.11	-0.69	0.2	0.11	0.2	0.42	0.36	0.42	Good
LIU_CMYB_TARGETS_UP	160	0.11	-0.74	0.0021	0.0007	0.18	0.029	0.023	0.39	Good
REACTOME_TOLL_LIKE_RECEPTOR_3_CASCADE	56	0.11	-0.86	0.12	0.14	0.033	0.3	0.41	0.12	Good
GCM_MSN	25	0.11	-0.88	0.06	0.13	0.009	0.2	0.4	0.044	Good
REACTOME_ACTIVATED_TLR4_SIGNALLING	20	0.11	-0.88	0.041	0.13	0.0023	0.16	0.4	0.015	Good
VECCHI_GASTRIC_CANCER_ADVANCED_VS_EARLY_UP	130	0.11	-0.77	0.17	0.13	0.001	0.37	0.4	0.007	Good
TISSUE_DEVELOPMENT	130	0.11	-0.77	0.17	0.13	0.001	0.37	0.4	0.007	Good
WONG_ENDMETRIUM_CANCER_UP	16	0.11	-0.88	0.041	0.13	0.0093	0.16	0.4	0.045	Good
REGULATION_OF_KINASE_ACTIVITY	140	0.11	-0.77	0.01	0.0081	0.17	0.069	0.098	0.37	Good
V$FREAC2_01	160	0.11	-0.73	0.18	0.11	0.0026	0.39	0.37	0.016	Good
SCHUHMACHER_MYC_TARGETS_UP	64	0.11	0.86	0.12	0.14	0.091	0.3	0.41	0.25	Poor
V$CEBPDELTA_Q6	160	0.11	-0.73	0.18	0.11	0.028	0.39	0.37	0.11	Good
PATTERN_RECOGNITION_RECEPTOR_ACTIVITY	8	0.11	-0.92	0.029	0.12	0.0061	0.13	0.38	0.032	Good
REACTOME_HUMAN_TAK1_ACTIVATES_NFKB_BY_PHOSPHORYLATION_AND_ACTIVATION_OF_IKKS_COMPLEX	14	0.11	-0.87	0.042	0.13	0.053	0.16	0.4	0.17	Good
GNF2_PECAM1	51	0.11	-0.85	0.12	0.14	0.001	0.3	0.41	0.007	Good
MORF_RBBP8	190	0.11	0.73	0.19	0.12	0.032	0.39	0.37	0.11	Poor
LENAOUR_DENDRITIC_CELL_MATURATION_UP	90	0.11	-0.85	0.12	0.14	0.001	0.3	0.41	0.007	Good
TGANNYRGCA_V$TCF11MAFG_01	200	0.11	0.73	0.17	0.11	0.19	0.37	0.36	0.39	Poor
GRAHAM_CML_QUIESCENT_VS_CML_DIVIDING_UP	23	0.11	-0.87	0.042	0.14	0.001	0.16	0.4	0.007	Good
REACTOME_RNA_POLYMERASE_I_TRANSCRIPTION_INITIATION	22	0.11	0.87	0.042	0.14	0.0018	0.16	0.4	0.012	Poor
REACTOME_BASE_EXCISION_REPAIR	18	0.11	0.87	0.042	0.14	0.015	0.16	0.4	0.064	Poor
RESPONSE_TO_HORMONE_STIMULUS	26	0.11	0.87	0.00034	0.0038	0.14	0.0097	0.071	0.32	Poor
ADAPTIVE_IMMUNE_RESPONSE_GO_0002460	22	0.11	-0.87	0.042	0.14	0.001	0.16	0.4	0.007	Good
CYTOKINE_BIOSYNTHETIC_PROCESS	34	0.11	-0.86	0.062	0.14	0.018	0.2	0.4	0.075	Good
REACTOME_TRANSPORT_OF_RIBONUCLEOPROTEINS_INTO_THE_HOST_NUCLEUS	28	0.11	0.86	0.058	0.13	0.14	0.19	0.4	0.32	Poor
BIOCARTA_FCER1_PATHWAY	35	0.11	-0.86	0.063	0.14	0.021	0.2	0.41	0.084	Good
SPIRA_SMOKERS_LUNG_CANCER_UP	38	0.11	-0.86	0.063	0.14	0.001	0.2	0.41	0.007	Good
REACTOME_EXTENSION_OF_TELOMERES	28	0.11	0.86	0.063	0.14	0.0054	0.2	0.41	0.029	Poor
DOUGLAS_BMI1_TARGETS_DN	220	0.11	-0.68	0.21	0.11	0.15	0.42	0.36	0.35	Good
SIG_PIP3_SIGNALING_IN_B_LYMPHOCYTES	32	0.11	-0.86	0.063	0.14	0.001	0.2	0.41	0.007	Good
REGULATION_OF_CELL_DIFFERENTIATION	48	0.11	-0.86	0.063	0.14	0.0047	0.2	0.41	0.027	Good
V$PAX6_01	61	0.11	-0.85	0.12	0.14	0.14	0.3	0.41	0.32	Good
PHOSPHATE_TRANSMEMBRANE_TRANSPORTER_ACTIVITY	12	0.11	-0.86	0.0072	0.048	0.14	0.058	0.24	0.32	Good
TAVOR_CEBPA_TARGETS_UP	45	0.11	-0.86	0.064	0.14	0.001	0.2	0.41	0.007	Good
ACAWNRNSRCGG_UNKNOWN	44	0.11	-0.86	0.064	0.14	0.081	0.21	0.41	0.23	Good
DACOSTA_LOW_DOSE_UV_RESPONSE_VIA_ERCC3_XPCS_UP	10	0.11	-0.9	0.00017	0.0062	0.12	0.0061	0.088	0.3	Good
MORF_PSMF1	150	0.11	0.76	0.11	0.062	0.17	0.29	0.27	0.38	Poor
SHI_SPARC_TARGETS_DN	11	0.11	-0.86	0.0046	0.038	0.14	0.045	0.21	0.33	Good
ACCAATC,MIR-509	33	0.11	-0.85	0.048	0.11	0.14	0.17	0.37	0.33	Good
ST_TUMOR_NECROSIS_FACTOR_PATHWAY	28	0.11	-0.85	0.065	0.14	0.0023	0.21	0.41	0.015	Good
KIM_WT1_TARGETS_8HR_DN	130	0.11	-0.76	0.00027	0.0004	0.17	0.0085	0.016	0.38	Good
BIOCARTA_PDGF_PATHWAY	32	0.11	-0.85	0.066	0.14	0.038	0.21	0.41	0.13	Good
MORF_SART1	52	0.11	-0.84	0.12	0.14	0.022	0.3	0.42	0.086	Good
V$PR_02	90	0.11	-0.84	0.031	0.044	0.15	0.13	0.23	0.34	Good
PROTEASOME_COMPLEX	23	0.11	0.85	0.044	0.14	0.001	0.16	0.41	0.007	Poor
TCTCTCC,MIR-185	85	0.11	0.84	0.078	0.098	0.15	0.23	0.34	0.34	Poor
REACTOME_HIV_LIFE_CYCLE	100	0.11	0.75	0.18	0.14	0.045	0.38	0.41	0.15	Poor
VERNELL_RETINOBLASTOMA_PATHWAY_UP	39	0.12	0.85	0.00038	0.004	0.14	0.01	0.074	0.33	Poor
MARZEC_IL2_SIGNALING_DN	27	0.12	-0.85	0.068	0.14	0.001	0.21	0.41	0.007	Good
V$E2F1_Q3_01	160	0.12	-0.72	0.19	0.12	0.042	0.4	0.38	0.14	Good
SA_MMP_CYTOKINE_CONNECTION	14	0.12	-0.85	0.045	0.14	0.0048	0.17	0.41	0.027	Good
CAFFAREL_RESPONSE_TO_THC_24HR_3_DN	10	0.12	0.89	0.0083	0.053	0.13	0.062	0.25	0.31	Poor
CAGCCTC,MIR-485-5P	95	0.12	0.83	0.13	0.15	0.13	0.31	0.42	0.3	Poor
KEGG_B_CELL_RECEPTOR_SIGNALING_PATHWAY	69	0.12	-0.83	0.13	0.15	0.001	0.31	0.42	0.007	Good
KONDO_EZH2_TARGETS	120	0.12	-0.75	0.052	0.04	0.18	0.18	0.22	0.38	Good
NEGATIVE_REGULATION_OF_RNA_METABOLIC_PROCESS	110	0.12	-0.75	0.18	0.14	0.027	0.38	0.42	0.1	Good
KONDO_COLON_CANCER_HCP_WITH_H3K27ME3	5	0.12	-0.9	0.0051	0.047	0.12	0.047	0.24	0.3	Good
ONDER_CDH1_TARGETS_1_UP	140	0.12	-0.75	0.0036	0.0042	0.18	0.039	0.074	0.38	Good
DUTTA_APOPTOSIS_VIA_NFKB	29	0.12	-0.84	0.068	0.14	0.0045	0.21	0.42	0.026	Good
POSITIVE_REGULATION_OF_PROTEIN_MODIFICATION_PROCESS	24	0.12	-0.84	0.021	0.092	0.14	0.11	0.33	0.33	Good
RICKMAN_HEAD_AND_NECK_CANCER_F	47	0.12	-0.84	0.0017	0.012	0.14	0.026	0.11	0.33	Good
MORF_RFC5	69	0.12	0.83	0.13	0.15	0.14	0.31	0.42	0.33	Poor
V$FOXO3_01	150	0.12	-0.71	0.2	0.12	0.001	0.41	0.39	0.007	Good
ONDER_CDH1_SIGNALING_VIA_CTNNB1	83	0.12	-0.83	0.13	0.15	0.001	0.31	0.43	0.007	Good
WATANABE_ULCERATIVE_COLITIS_WITH_CANCER_DN	8	0.12	-0.88	0.033	0.13	0.018	0.14	0.4	0.074	Good
BIOCARTA_KERATINOCYTE_PATHWAY	46	0.12	-0.84	0.07	0.15	0.001	0.22	0.42	0.007	Good
HOFMANN_MYELODYSPLASTIC_SYNDROM_LOW_RISK_UP	21	0.12	-0.84	0.048	0.15	0.14	0.17	0.42	0.34	Good
TOOKER_RESPONSE_TO_BEXAROTENE_UP	120	0.12	-0.74	0.18	0.15	0.18	0.38	0.42	0.38	Good
COFACTOR_BINDING	20	0.12	0.84	0.031	0.11	0.15	0.13	0.37	0.34	Poor
AAGCCAT,MIR-135A,MIR-135B	240	0.12	-0.66	0.22	0.12	0.025	0.44	0.38	0.094	Good
CHASSOT_SKIN_WOUND	10	0.12	-0.87	0.041	0.13	0.001	0.16	0.4	0.007	Good
KEGG_TYPE_I_DIABETES_MELLITUS	41	0.12	-0.83	0.07	0.15	0.001	0.22	0.42	0.007	Good
DAVICIONI_PAX_FOXO1_SIGNATURE_IN_ARMS_UP	57	0.12	-0.82	0.055	0.072	0.15	0.19	0.29	0.35	Good
VART_KSHV_INFECTION_ANGIOGENIC_MARKERS_UP	150	0.12	-0.7	0.2	0.13	0.001	0.41	0.39	0.007	Good
EHRLICH_ICF_SYNDROM_DN	12	0.12	-0.83	0.049	0.15	0.001	0.17	0.42	0.007	Good
DEACETYLASE_ACTIVITY	8	0.12	0.87	0.034	0.14	0.092	0.14	0.4	0.25	Poor
CASORELLI_APL_SECONDARY_VS_DE_NOVO_UP	39	0.12	-0.83	0.071	0.15	0.0091	0.22	0.42	0.044	Good
V$PR_Q2	150	0.12	-0.7	0.011	0.0037	0.2	0.071	0.071	0.41	Good
V$AP2_Q6	170	0.12	0.7	0.17	0.1	0.2	0.37	0.35	0.41	Poor
PROTEIN_DEACETYLASE_ACTIVITY	7	0.12	0.87	0.034	0.14	0.07	0.14	0.4	0.2	Poor
ZHAN_MULTIPLE_MYELOMA_MF_UP	40	0.12	-0.83	0.071	0.15	0.0046	0.22	0.42	0.026	Good
GNF2_PA2G4	73	0.12	0.81	0.13	0.15	0.056	0.32	0.43	0.17	Poor
REACTOME_NUCLEAR_EVENTS_KINASE_AND_TRANSCRIPTION_FACTOR_ACTIVATION	24	0.12	-0.83	0.013	0.068	0.15	0.08	0.29	0.34	Good
BIOCARTA_CYTOKINE_PATHWAY	20	0.12	-0.83	0.049	0.15	0.0045	0.18	0.42	0.026	Good
BEGUM_TARGETS_OF_PAX3_FOXO1_FUSION_AND_PAX3	7	0.13	-0.86	0.035	0.14	0.0063	0.14	0.41	0.033	Good
WANG_BARRETTS_ESOPHAGUS_AND_ESOPHAGUS_CANCER_DN	32	0.13	-0.82	0.042	0.11	0.15	0.16	0.35	0.35	Good
KYNG_DNA_DAMAGE_BY_UV	25	0.13	-0.83	0.013	0.049	0.15	0.079	0.24	0.34	Good
RAS_PROTEIN_SIGNAL_TRANSDUCTION	55	0.13	-0.81	0.13	0.16	0.043	0.32	0.43	0.14	Good
LEE_LIVER_CANCER_ACOX1_DN	64	0.13	-0.81	0.14	0.16	0.048	0.32	0.43	0.15	Good
ADAPTIVE_IMMUNE_RESPONSE	23	0.13	-0.82	0.05	0.15	0.0043	0.18	0.43	0.025	Good
BREUHAHN_GROWTH_FACTOR_SIGNALING_IN_LIVER_CANCER	14	0.13	-0.82	0.05	0.15	0.081	0.18	0.43	0.23	Good
OUELLET_OVARIAN_CANCER_INVASIVE_VS_LMP_UP	120	0.13	0.73	0.19	0.15	0.0086	0.39	0.43	0.042	Poor
V$DBP_Q6	170	0.13	-0.69	0.21	0.13	0.0052	0.42	0.4	0.028	Good
REACTOME_CYTOSOLIC_TRNA_AMINOACYLATION	22	0.13	0.82	0.05	0.15	0.089	0.18	0.43	0.24	Poor
NUCLEOBASENUCLEOSIDENUCLEOTIDE_KINASE_ACTIVITY	22	0.13	0.82	0.05	0.15	0.018	0.18	0.43	0.073	Poor
COLIN_PILOCYTIC_ASTROCYTOMA_VS_GLIOBLASTOMA_UP	30	0.13	-0.82	0.073	0.15	0.0066	0.22	0.43	0.034	Good
SIMBULAN_UV_RESPONSE_NORMAL_DN	30	0.13	-0.82	0.073	0.15	0.068	0.22	0.43	0.2	Good
WANG_CLIM2_TARGETS_UP	200	0.13	0.68	0.21	0.13	0.041	0.42	0.4	0.14	Poor
SCHUHMACHER_MYC_TARGETS_DN	7	0.13	-0.85	0.036	0.14	0.011	0.15	0.41	0.05	Good
OSADA_ASCL1_TARGETS_DN	22	0.13	-0.82	0.05	0.15	0.001	0.18	0.43	0.007	Good
RUGO_UV_RESPONSE	25	0.13	-0.82	0.013	0.049	0.15	0.079	0.24	0.35	Good
RNA_EXPORT_FROM_NUCLEUS	17	0.13	0.82	0.014	0.07	0.15	0.082	0.29	0.35	Poor
CELL_MIGRATION	82	0.13	-0.8	0.14	0.16	0.029	0.33	0.44	0.11	Good
FARMER_BREAST_CANCER_CLUSTER_6	16	0.13	0.82	0.051	0.15	0.0019	0.18	0.43	0.013	Poor
VERRECCHIA_RESPONSE_TO_TGFB1_C2	19	0.13	-0.82	0.051	0.15	0.056	0.18	0.43	0.17	Good
MUNSHI_MULTIPLE_MYELOMA_DN	9	0.13	0.85	0.036	0.14	0.054	0.15	0.41	0.17	Poor
V$SOX9_B1	160	0.13	-0.68	0.087	0.046	0.21	0.25	0.24	0.43	Good
INTERLEUKIN_8_PRODUCTION	9	0.13	-0.85	0.037	0.14	0.02	0.15	0.41	0.079	Good
BIOCARTA_P38MAPK_PATHWAY	40	0.13	-0.82	6.5e-05	0.0014	0.15	0.0029	0.037	0.35	Good
MORF_DNMT1	110	0.13	0.72	0.19	0.15	0.0084	0.4	0.43	0.041	Poor
GCTNWTTGK_UNKNOWN	190	0.13	-0.68	0.009	0.0034	0.21	0.065	0.069	0.43	Good
NGUYEN_NOTCH1_TARGETS_UP	21	0.13	-0.81	0.051	0.15	0.041	0.18	0.43	0.14	Good
BIOCARTA_ATM_PATHWAY	20	0.13	-0.81	0.052	0.15	0.044	0.18	0.43	0.14	Good
ZHANG_RESPONSE_TO_CANTHARIDIN_UP	16	0.13	-0.81	0.052	0.15	0.0021	0.18	0.43	0.014	Good
BIOCARTA_LYM_PATHWAY	11	0.13	-0.81	0.052	0.15	0.001	0.18	0.43	0.007	Good
GNF2_CD48	31	0.13	-0.81	0.076	0.15	0.001	0.23	0.43	0.007	Good
REACTOME_GLYCOLYSIS	22	0.13	0.81	0.052	0.16	0.0018	0.18	0.43	0.012	Poor
BIOCARTA_MET_PATHWAY	35	0.13	-0.81	0.037	0.095	0.16	0.15	0.34	0.35	Good
ICOSANOID_METABOLIC_PROCESS	16	0.13	-0.81	0.04	0.13	0.16	0.16	0.4	0.35	Good
ENDONUCLEASE_ACTIVITY_GO_0016893	11	0.13	0.81	0.053	0.16	0.11	0.18	0.43	0.28	Poor
DOANE_BREAST_CANCER_CLASSES_UP	71	0.13	0.79	0.1	0.13	0.16	0.27	0.39	0.36	Poor
LIPID_BINDING	66	0.13	-0.79	0.14	0.16	0.026	0.33	0.44	0.097	Good
PROTEIN_AMINO_ACID_DEPHOSPHORYLATION	60	0.13	-0.79	0.025	0.036	0.16	0.11	0.21	0.36	Good
LI_PROSTATE_CANCER_EPIGENETIC	27	0.13	-0.8	0.077	0.16	0.02	0.23	0.43	0.08	Good
ZHAN_MULTIPLE_MYELOMA_CD1_UP	32	0.13	-0.8	0.063	0.14	0.16	0.2	0.41	0.35	Good
V$SRF_Q5_01	160	0.13	-0.67	0.21	0.14	0.001	0.43	0.41	0.007	Good
PRODUCTION_OF_MOLECULAR_MEDIATOR_OF_IMMUNE_RESPONSE	12	0.13	-0.8	0.053	0.16	0.1	0.18	0.43	0.27	Good
MORF_UNG	66	0.13	0.79	0.14	0.16	0.001	0.33	0.44	0.007	Poor
V$TATA_C	210	0.13	-0.63	0.11	0.041	0.23	0.29	0.22	0.46	Good
IMMUNE_EFFECTOR_PROCESS	34	0.14	-0.8	0.078	0.16	0.001	0.23	0.44	0.007	Good
WOUND_HEALING	49	0.14	-0.8	0.041	0.1	0.16	0.16	0.35	0.36	Good
BROWNE_HCMV_INFECTION_6HR_UP	69	0.14	-0.78	0.13	0.15	0.16	0.31	0.43	0.37	Good
BROWNE_HCMV_INFECTION_16HR_DN	83	0.14	-0.78	0.14	0.16	0.042	0.33	0.45	0.14	Good
BROWNE_HCMV_INFECTION_18HR_DN	170	0.14	-0.67	0.22	0.14	0.023	0.43	0.41	0.089	Good
BIOCARTA_INFLAM_PATHWAY	28	0.14	-0.8	0.078	0.16	0.0022	0.23	0.44	0.014	Good
RICKMAN_TUMOR_DIFFERENTIATED_MODERATELY_VS_POORLY_UP	39	0.14	0.8	0.078	0.16	0.044	0.23	0.44	0.14	Poor
MORF_RAP1A	120	0.14	0.71	0.19	0.16	0.2	0.4	0.43	0.41	Poor
ENDORIBONUCLEASE_ACTIVITY	12	0.14	0.8	0.053	0.16	0.14	0.18	0.44	0.33	Poor
XU_HGF_TARGETS_INDUCED_BY_AKT1_48HR_DN	18	0.14	0.8	0.00039	0.0096	0.16	0.01	0.1	0.36	Poor
CCAWWNAAGG_V$SRF_Q4	61	0.14	-0.78	0.14	0.17	0.0069	0.34	0.45	0.035	Good
MITOTIC_CELL_CYCLE_CHECKPOINT	19	0.14	0.8	0.054	0.16	0.084	0.18	0.44	0.23	Poor
HOEBEKE_LYMPHOID_STEM_CELL_UP	93	0.14	-0.78	0.14	0.17	0.092	0.34	0.45	0.25	Good
REACTOME_NUCLEAR_IMPORT_OF_REV_PROTEIN	29	0.14	0.79	0.079	0.16	0.06	0.23	0.44	0.18	Poor
ZHAN_MULTIPLE_MYELOMA_DN	29	0.14	-0.79	0.079	0.16	0.001	0.23	0.44	0.007	Good
BERNARD_PPAPDC1B_TARGETS_DN	43	0.14	-0.79	0.079	0.16	0.023	0.24	0.44	0.089	Good
NOJIMA_SFRP2_TARGETS_UP	27	0.14	-0.79	0.018	0.061	0.16	0.096	0.27	0.36	Good
NEWMAN_ERCC6_TARGETS_UP	22	0.14	-0.8	0.054	0.16	0.027	0.18	0.44	0.1	Good
INSOLUBLE_FRACTION	14	0.14	-0.8	0.054	0.16	0.14	0.19	0.44	0.33	Good
INTERCELLULAR_JUNCTION	53	0.14	-0.78	0.15	0.17	0.12	0.34	0.45	0.29	Good
LOPES_METHYLATED_IN_COLON_CANCER_UP	20	0.14	-0.8	0.054	0.16	0.1	0.19	0.44	0.27	Good
URS_ADIPOCYTE_DIFFERENTIATION_UP	59	0.14	-0.78	0.15	0.17	0.072	0.34	0.45	0.21	Good
MORF_GSPT1	41	0.14	0.79	0.081	0.16	0.001	0.24	0.44	0.007	Poor
INTERMEDIATE_FILAMENT_CYTOSKELETON	22	0.14	-0.79	0.055	0.16	0.14	0.19	0.44	0.33	Good
MUELLER_METHYLATED_IN_GLIOBLASTOMA	42	0.14	-0.79	0.081	0.16	0.001	0.24	0.44	0.007	Good
FAELT_B_CLL_WITH_VH3_21_UP	44	0.14	0.79	0.039	0.098	0.16	0.15	0.34	0.36	Poor
ZHAN_LATE_DIFFERENTIATION_GENES_UP	23	0.14	-0.79	0.055	0.16	0.011	0.19	0.44	0.052	Good
GNF2_MCL1	50	0.14	-0.78	0.14	0.16	0.001	0.33	0.45	0.007	Good
VIRAL_REPRODUCTION	38	0.14	-0.78	0.04	0.1	0.17	0.16	0.34	0.37	Good
NIKOLSKY_MUTATED_AND_AMPLIFIED_IN_BREAST_CANCER	65	0.14	0.77	0.15	0.17	0.0017	0.34	0.45	0.012	Poor
GROWTH_FACTOR_BINDING	31	0.14	-0.78	0.083	0.17	0.001	0.24	0.45	0.007	Good
DAVIES_MULTIPLE_MYELOMA_VS_MGUS_DN	20	0.14	-0.79	0.055	0.16	0.001	0.19	0.44	0.007	Good
PENG_GLUCOSE_DEPRIVATION_UP	9	0.14	0.82	0.011	0.069	0.15	0.071	0.29	0.35	Poor
REN_ALVEOLAR_RHABDOMYOSARCOMA_UP	98	0.14	-0.77	0.052	0.068	0.17	0.18	0.29	0.38	Good
BUDHU_LIVER_CANCER_METASTASIS_UP	8	0.14	-0.82	0.041	0.15	0.0043	0.16	0.43	0.025	Good
GGCACAT,MIR-455	38	0.14	-0.78	0.084	0.17	0.12	0.25	0.45	0.29	Good
LEE_LIVER_CANCER_MYC_E2F1_UP	53	0.14	-0.76	0.15	0.17	0.001	0.34	0.46	0.007	Good
MORF_SNRP70	54	0.14	-0.76	0.15	0.17	0.15	0.34	0.46	0.34	Good
REACTOME_RNA_POLYMERASE_I_TRANSCRIPTION_TERMINATION	19	0.14	0.79	0.057	0.16	0.019	0.19	0.44	0.077	Poor
BIOCARTA_VIP_PATHWAY	23	0.14	-0.78	0.057	0.16	0.019	0.19	0.44	0.076	Good
NGUYEN_NOTCH1_TARGETS_DN	64	0.14	-0.76	0.15	0.17	0.0048	0.35	0.46	0.027	Good
BRUECKNER_TARGETS_OF_MIRLET7A3_DN	62	0.14	-0.76	0.15	0.17	0.001	0.35	0.46	0.007	Good
BIOCARTA_FEEDER_PATHWAY	9	0.14	0.82	0.042	0.15	0.078	0.16	0.43	0.22	Poor
BIOCARTA_SRCRPTP_PATHWAY	11	0.14	0.78	2.9e-06	0.0004	0.16	0.00041	0.016	0.37	Poor
VERRECCHIA_RESPONSE_TO_TGFB1_C3	14	0.14	-0.78	0.057	0.16	0.12	0.19	0.45	0.29	Good
V$NFY_01	150	0.14	0.65	0.21	0.13	0.23	0.42	0.4	0.44	Poor
MYLLYKANGAS_AMPLIFICATION_HOT_SPOT_30	3	0.14	-0.82	0.041	0.15	0.044	0.16	0.43	0.14	Good
KYNG_DNA_DAMAGE_BY_4NQO_OR_UV	32	0.14	-0.77	0.085	0.17	0.0046	0.25	0.45	0.026	Good
GNF2_S100A4	44	0.14	-0.77	0.085	0.17	0.001	0.25	0.45	0.007	Good
KEGG_PROSTATE_CANCER	86	0.14	-0.76	0.018	0.028	0.17	0.094	0.18	0.38	Good
V$HMEF2_Q6	92	0.14	-0.76	0.048	0.062	0.18	0.17	0.27	0.38	Good
GLYCOLIPID_METABOLIC_PROCESS	13	0.14	-0.78	0.058	0.17	0.16	0.19	0.45	0.35	Good
YAMASHITA_LIVER_CANCER_WITH_EPCAM_UP	45	0.15	-0.77	0.086	0.17	0.001	0.25	0.45	0.007	Good
PROTEIN_UBIQUITINATION	32	0.15	0.77	0.087	0.17	0.049	0.25	0.45	0.16	Poor
REACTOME_DNA_REPAIR	94	0.15	0.75	0.16	0.18	0.001	0.35	0.46	0.007	Poor
KEGG_PROTEASOME	41	0.15	0.77	0.087	0.17	0.055	0.25	0.45	0.17	Poor
REACTOME_TOLL_LIKE_RECEPTOR_9_CASCADE	19	0.15	-0.78	0.059	0.17	0.001	0.2	0.45	0.007	Good
REACTOME_NOREPINEPHRINE_NEUROTRANSMITTER_RELEASE_CYCLE	11	0.15	0.78	0.059	0.17	0.062	0.2	0.45	0.19	Poor
HAMAI_APOPTOSIS_VIA_TRAIL_DN	120	0.15	-0.69	0.2	0.16	0.21	0.41	0.44	0.42	Good
TTCYRGAA_UNKNOWN	200	0.15	-0.64	0.1	0.058	0.23	0.27	0.26	0.45	Good
THIOLESTER_HYDROLASE_ACTIVITY	15	0.15	0.77	0.06	0.17	0.11	0.2	0.45	0.29	Poor
HASLINGER_B_CLL_WITH_13Q14_DELETION	18	0.15	-0.77	0.061	0.17	0.029	0.2	0.45	0.11	Good
NUCLEAR_MATRIX	11	0.15	0.77	0.061	0.17	0.096	0.2	0.45	0.26	Poor
REACTOME_REGULATION_OF_INSULIN_SECRETION_BY_FREE_FATTY_ACIDS	19	0.15	0.77	0.061	0.17	0.16	0.2	0.45	0.37	Poor
LIANG_SILENCED_BY_METHYLATION_UP	19	0.15	-0.77	0.061	0.17	0.017	0.2	0.45	0.07	Good
NEGATIVE_REGULATION_OF_CELLULAR_METABOLIC_PROCESS	230	0.15	-0.61	0.18	0.088	0.25	0.38	0.32	0.47	Good
MICROTUBULE_ASSOCIATED_COMPLEX	45	0.15	0.76	0.088	0.17	0.0036	0.25	0.46	0.021	Poor
CELL_JUNCTION	64	0.15	-0.75	0.16	0.18	0.055	0.36	0.46	0.17	Good
ROYLANCE_BREAST_CANCER_16Q_COPY_NUMBER_UP	27	0.15	0.76	0.089	0.17	0.032	0.25	0.46	0.12	Poor
MAHAJAN_RESPONSE_TO_IL1A_UP	66	0.15	-0.74	0.16	0.18	0.001	0.36	0.46	0.007	Good
GUTIERREZ_WALDENSTROEMS_MACROGLOBULINEMIA_1_DN	9	0.15	-0.8	0.047	0.16	0.0021	0.17	0.44	0.014	Good
TYROSINE_PHOSPHORYLATION_OF_STAT_PROTEIN	9	0.15	-0.79	0.014	0.079	0.16	0.082	0.31	0.36	Good
REACTOME_ACTIVATION_OF_CHAPERONES_BY_IRE1_ALPHA	9	0.15	-0.79	0.047	0.16	0.15	0.17	0.44	0.35	Good
SIG_REGULATION_OF_THE_ACTIN_CYTOSKELETON_BY_RHO_GTPASES	33	0.15	-0.76	0.0052	0.025	0.17	0.048	0.17	0.38	Good
REACTOME_MYD88_CASCADE	16	0.15	-0.76	0.063	0.17	0.001	0.2	0.46	0.007	Good
CAVARD_LIVER_CANCER_MALIGNANT_VS_BENIGN	26	0.15	-0.76	0.09	0.17	0.0069	0.25	0.46	0.035	Good
BASOLATERAL_PLASMA_MEMBRANE	26	0.15	-0.76	0.035	0.092	0.17	0.14	0.33	0.38	Good
REACTOME_P2Y_RECEPTORS	11	0.15	-0.76	0.024	0.099	0.17	0.11	0.34	0.38	Good
HEIDENBLAD_AMPLIFIED_IN_BONE_CANCER	6	0.15	-0.79	0.047	0.16	0.12	0.17	0.44	0.29	Good
DUNNE_TARGETS_OF_AML1_MTG8_FUSION_DN	19	0.16	-0.76	0.064	0.18	0.085	0.21	0.46	0.23	Good
COAGULATION	41	0.16	-0.76	0.032	0.087	0.18	0.13	0.32	0.38	Good
YANG_BREAST_CANCER_ESR1_BULK_UP	17	0.16	0.75	0.064	0.18	0.011	0.21	0.46	0.051	Poor
HASINA_NOL7_TARGETS_UP	13	0.16	-0.75	0.064	0.18	0.023	0.21	0.46	0.089	Good
ST_DIFFERENTIATION_PATHWAY_IN_PC12_CELLS	40	0.16	-0.75	0.04	0.1	0.18	0.16	0.34	0.38	Good
SHEDDEN_LUNG_CANCER_GOOD_SURVIVAL_A5	68	0.16	0.74	0.16	0.18	0.001	0.36	0.47	0.007	Poor
OKAMOTO_LIVER_CANCER_MULTICENTRIC_OCCURRENCE_UP	7	0.16	-0.79	0.046	0.16	0.16	0.17	0.44	0.36	Good
SATO_SILENCED_EPIGENETICALLY_IN_PANCREATIC_CANCER	42	0.16	-0.75	0.00064	0.0063	0.18	0.014	0.088	0.38	Good
ACTIN_FILAMENT_BASED_PROCESS	99	0.16	-0.74	0.0039	0.0082	0.18	0.041	0.098	0.39	Good
NEGATIVE_REGULATION_OF_TRANSCRIPTION_DNA_DEPENDENT	110	0.16	-0.67	0.21	0.18	0.037	0.43	0.46	0.13	Good
HAHTOLA_SEZARY_SYNDROM_UP	95	0.16	-0.73	0.16	0.18	0.0049	0.36	0.47	0.027	Good
V$LHX3_01	140	0.16	-0.67	0.22	0.18	0.051	0.43	0.46	0.16	Good
GACTGTT,MIR-212,MIR-132	110	0.16	-0.67	0.18	0.14	0.22	0.38	0.42	0.43	Good
ST_FAS_SIGNALING_PATHWAY	56	0.16	-0.73	0.17	0.19	0.12	0.37	0.47	0.29	Good
POSITIVE_REGULATION_OF_PROTEIN_SECRETION	11	0.16	-0.75	0.03	0.11	0.18	0.13	0.36	0.38	Good
TRANSFORMING_GROWTH_FACTOR_BETA_RECEPTOR_SIGNALING_PATHWAY	34	0.16	-0.75	0.094	0.18	0.07	0.26	0.46	0.2	Good
BACOLOD_RESISTANCE_TO_ALKYLATING_AGENTS_UP	19	0.16	-0.75	0.066	0.18	0.001	0.21	0.46	0.007	Good
V$USF_Q6	160	0.16	-0.62	0.24	0.16	0.15	0.46	0.44	0.34	Good
KEGG_METABOLISM_OF_XENOBIOTICS_BY_CYTOCHROME_P450	54	0.16	-0.73	0.17	0.19	0.16	0.37	0.47	0.36	Good
YKACATTT_UNKNOWN	170	0.16	-0.62	0.24	0.16	0.021	0.47	0.44	0.083	Good
GCM_SMO	38	0.16	0.74	0.095	0.18	0.091	0.26	0.47	0.25	Poor
REGULATION_OF_CATALYTIC_ACTIVITY	240	0.16	-0.59	0.23	0.13	0.26	0.45	0.39	0.49	Good
MICROTUBULE_ORGANIZING_CENTER_PART	16	0.16	0.74	0.0067	0.046	0.18	0.055	0.24	0.38	Poor
PHOSPHOPROTEIN_PHOSPHATASE_ACTIVITY	78	0.16	-0.73	0.17	0.19	0.19	0.37	0.47	0.4	Good
V$TAXCREB_01	86	0.16	-0.72	0.15	0.18	0.19	0.35	0.46	0.4	Good
GCM_RAN	130	0.16	0.66	0.22	0.18	0.18	0.44	0.47	0.39	Poor
KEGG_FOCAL_ADHESION	190	0.16	-0.62	0.24	0.16	0.031	0.47	0.44	0.11	Good
KEGG_VASCULAR_SMOOTH_MUSCLE_CONTRACTION	100	0.16	-0.66	0.22	0.18	0.087	0.44	0.47	0.24	Good
MYLLYKANGAS_AMPLIFICATION_HOT_SPOT_16	7	0.16	0.78	0.05	0.17	0.12	0.18	0.45	0.29	Poor
GCTTGAA,MIR-498	82	0.16	-0.72	0.022	0.034	0.19	0.11	0.2	0.4	Good
V$SRF_C	150	0.16	-0.66	0.22	0.15	0.005	0.44	0.42	0.027	Good
KEGG_HISTIDINE_METABOLISM	24	0.16	-0.74	0.068	0.18	0.051	0.21	0.47	0.16	Good
GNATENKO_PLATELET_SIGNATURE	34	0.16	-0.74	0.096	0.18	0.001	0.26	0.47	0.007	Good
TAAYNRNNTCC_UNKNOWN	100	0.16	-0.65	0.027	0.02	0.22	0.12	0.15	0.44	Good
REACTOME_UNWINDING_OF_DNA	10	0.16	0.77	0.023	0.097	0.17	0.11	0.34	0.37	Poor
V$ELK1_02	140	0.16	0.65	0.22	0.19	0.19	0.44	0.47	0.4	Poor
OLSSON_E2F3_TARGETS_DN	23	0.17	0.74	0.00022	0.0073	0.18	0.0074	0.095	0.39	Poor
V$E2F1_Q3	140	0.17	0.65	0.096	0.076	0.22	0.26	0.3	0.44	Poor
OHASHI_AURKB_TARGETS	6	0.17	0.77	5.6e-05	0.0039	0.17	0.0027	0.073	0.37	Poor
REACTOME_THE_ROLE_OF_NEF_IN_HIV1_REPLICATION_AND_DISEASE_PATHOGENESIS	25	0.17	-0.74	0.097	0.18	0.001	0.27	0.47	0.007	Good
BIOCARTA_CLASSIC_PATHWAY	12	0.17	-0.74	0.07	0.18	0.001	0.22	0.47	0.007	Good
GNF2_CD97	36	0.17	-0.73	0.099	0.18	0.001	0.27	0.47	0.007	Good
REGULATION_OF_CYTOKINE_BIOSYNTHETIC_PROCESS	31	0.17	-0.73	0.099	0.19	0.061	0.27	0.47	0.18	Good
UZONYI_RESPONSE_TO_LEUKOTRIENE_AND_THROMBIN	37	0.17	-0.73	0.1	0.19	0.001	0.27	0.47	0.007	Good
WHITESIDE_CISPLATIN_RESISTANCE_DN	12	0.17	-0.73	0.07	0.18	0.001	0.22	0.47	0.007	Good
SPINDLE_MICROTUBULE	15	0.17	0.73	0.0001	0.0046	0.18	0.0041	0.077	0.39	Poor
LEE_LIVER_CANCER_HEPATOBLAST	15	0.17	-0.73	0.07	0.18	0.001	0.22	0.47	0.007	Good
V$MEF2_01	100	0.17	-0.72	0.15	0.12	0.19	0.34	0.37	0.4	Good
COFACTOR_TRANSPORTER_ACTIVITY	8	0.17	0.76	0.034	0.14	0.17	0.14	0.4	0.38	Poor
DEFENSE_RESPONSE_TO_VIRUS	10	0.17	-0.76	0.062	0.17	0.16	0.2	0.46	0.35	Good
G1_PHASE	15	0.17	0.73	0.071	0.19	0.02	0.22	0.47	0.081	Poor
POSITIVE_REGULATION_OF_CELL_DIFFERENTIATION	21	0.17	-0.73	0.071	0.19	0.0021	0.22	0.47	0.014	Good
PEPPER_CHRONIC_LYMPHOCYTIC_LEUKEMIA_UP	32	0.17	-0.73	0.069	0.15	0.19	0.22	0.42	0.4	Good
VERRECCHIA_EARLY_RESPONSE_TO_TGFB1	50	0.17	-0.73	0.17	0.19	0.001	0.37	0.47	0.007	Good
BIOCARTA_SKP2E2F_PATHWAY	10	0.17	0.76	0.018	0.082	0.17	0.095	0.31	0.38	Poor
PUJANA_BREAST_CANCER_LIT_INT_NETWORK	100	0.17	0.72	0.00073	0.0009	0.19	0.016	0.028	0.4	Poor
GNF2_CASP1	98	0.17	-0.71	0.17	0.19	0.001	0.38	0.48	0.007	Good
REACTOME_MAP_KINASES_ACTIVATION_IN_TLR_CASCADE	43	0.17	-0.72	0.1	0.19	0.0093	0.27	0.48	0.045	Good
V$USF_Q6_01	150	0.17	-0.6	0.25	0.17	0.05	0.48	0.46	0.16	Good
RIGGINS_TAMOXIFEN_RESISTANCE_DN	220	0.17	-0.57	0.27	0.16	0.001	0.5	0.44	0.007	Good
POSITIVE_REGULATION_OF_I_KAPPAB_KINASE_NF_KAPPAB_CASCADE	67	0.17	-0.71	0.18	0.19	0.001	0.38	0.48	0.007	Good
ZIRN_TRETINOIN_RESPONSE_WT1_DN	4	0.17	-0.75	0.00037	0.0098	0.18	0.01	0.11	0.38	Good
REACTOME_TRANSPORT_OF_THE_SLBP_INDEPENDENT_MATURE_MRNA	30	0.17	0.71	0.1	0.19	0.048	0.28	0.48	0.15	Poor
REACTOME_GLUCOSE_TRANSPORT	37	0.17	0.71	0.1	0.19	0.018	0.28	0.48	0.074	Poor
BLOOD_COAGULATION	41	0.17	-0.71	0.032	0.087	0.19	0.13	0.32	0.4	Good
MORF_ARAF1	71	0.17	0.71	0.16	0.18	0.2	0.35	0.46	0.41	Poor
REGULATION_OF_IMMUNE_EFFECTOR_PROCESS	14	0.17	-0.72	0.073	0.19	0.051	0.22	0.48	0.16	Good
MILICIC_FAMILIAL_ADENOMATOUS_POLYPOSIS_UP	9	0.17	-0.75	0.011	0.072	0.18	0.074	0.29	0.38	Good
WAESCH_ANAPHASE_PROMOTING_COMPLEX	6	0.17	0.75	0.055	0.18	0.17	0.19	0.46	0.37	Poor
BRUNEAU_HEART_GREAT_VESSELS_AND_VALVULOGENESIS	7	0.17	-0.75	0.056	0.18	0.14	0.19	0.46	0.33	Good
SCHAVOLT_TARGETS_OF_TP53_AND_TP63	15	0.17	-0.72	3.5e-05	0.002	0.19	0.002	0.049	0.4	Good
RUGO_STRESS_RESPONSE_SUBSET_H	39	0.17	-0.71	0.11	0.19	0.016	0.28	0.48	0.068	Good
KYNG_DNA_DAMAGE_BY_GAMMA_AND_UV_RADIATION	39	0.17	-0.71	0.11	0.19	0.021	0.28	0.48	0.083	Good
SENESE_HDAC2_TARGETS_DN	96	0.17	-0.7	0.18	0.2	0.0024	0.38	0.49	0.015	Good
REGULATION_OF_MAP_KINASE_ACTIVITY	56	0.17	-0.7	0.18	0.2	0.03	0.38	0.49	0.11	Good
INTERPHASE	63	0.17	0.7	0.00049	0.0014	0.2	0.012	0.037	0.41	Poor
YEGNASUBRAMANIAN_PROSTATE_CANCER	130	0.17	0.64	0.00016	0.0002	0.23	0.006	0.011	0.45	Poor
TONKS_TARGETS_OF_RUNX1_RUNX1T1_FUSION_ERYTHROCYTE_UP	160	0.17	-0.6	0.25	0.18	0.001	0.48	0.46	0.007	Good
SCIAN_CELL_CYCLE_TARGETS_OF_TP53_AND_TP73_UP	9	0.17	0.75	0.053	0.17	0.18	0.18	0.46	0.38	Poor
V$RORA2_01	100	0.17	-0.64	0.022	0.017	0.23	0.11	0.14	0.45	Good
HOMEOSTASIS_OF_NUMBER_OF_CELLS	20	0.17	-0.72	0.075	0.19	0.041	0.23	0.48	0.14	Good
FLECHNER_PBL_KIDNEY_TRANSPLANT_OK_VS_DONOR_DN	40	0.17	-0.71	0.11	0.2	0.044	0.28	0.48	0.14	Good
KAN_RESPONSE_TO_ARSENIC_TRIOXIDE	120	0.17	-0.64	0.088	0.07	0.23	0.25	0.29	0.45	Good
WU_HBX_TARGETS_2_DN	16	0.18	-0.72	0.075	0.19	0.001	0.23	0.48	0.007	Good
FERRANDO_TAL1_NEIGHBORS	16	0.18	-0.72	0.075	0.19	0.0048	0.23	0.48	0.027	Good
DEBOSSCHER_NFKB_TARGETS_REPRESSED_BY_GLUCOCORTICOIDS	5	0.18	-0.74	0.059	0.18	0.056	0.19	0.47	0.17	Good
BHATI_G2M_ARREST_BY_2METHOXYESTRADIOL_UP	100	0.18	0.64	0.017	0.012	0.23	0.092	0.12	0.45	Poor
V$GATA4_Q3	160	0.18	-0.59	0.26	0.18	0.001	0.49	0.46	0.007	Good
BOYAULT_LIVER_CANCER_SUBCLASS_G12_DN	15	0.18	-0.71	0.0098	0.059	0.19	0.068	0.27	0.4	Good
REGULATION_OF_CYTOKINE_SECRETION	14	0.18	-0.71	0.076	0.19	0.17	0.23	0.48	0.38	Good
V$NFMUE1_Q6	160	0.18	0.59	0.17	0.1	0.26	0.37	0.35	0.48	Poor
COENZYME_BIOSYNTHETIC_PROCESS	10	0.18	0.74	0.067	0.18	0.0018	0.21	0.47	0.012	Poor
ROPERO_HDAC2_TARGETS	100	0.18	0.63	0.11	0.089	0.23	0.29	0.33	0.45	Poor
BIOCARTA_TPO_PATHWAY	24	0.18	-0.71	0.073	0.19	0.19	0.22	0.48	0.4	Good
BIOCARTA_IL1R_PATHWAY	31	0.18	-0.7	0.11	0.2	0.001	0.28	0.49	0.007	Good
ADHERENS_JUNCTION	17	0.18	-0.71	0.0011	0.018	0.19	0.02	0.14	0.4	Good
GNF2_MSH2	26	0.18	0.7	0.11	0.2	0.04	0.28	0.49	0.13	Poor
GCM_PRKAG1	47	0.18	0.7	0.029	0.081	0.2	0.13	0.31	0.41	Poor
GCACCTT,MIR-18A,MIR-18B	76	0.18	0.69	0.0018	0.0044	0.2	0.027	0.076	0.42	Poor
MULLIGHAN_NPM1_MUTATED_SIGNATURE_2_DN	74	0.18	-0.69	0.18	0.2	0.2	0.38	0.49	0.42	Good
BUCKANOVICH_T_LYMPHOCYTE_HOMING_ON_TUMOR_UP	9	0.18	-0.74	0.059	0.18	0.12	0.2	0.47	0.3	Good
REACTOME_CLASSICAL_ANTIBODY_MEDIATED_COMPLEMENT_ACTIVATION	9	0.18	-0.74	0.059	0.18	0.001	0.2	0.47	0.007	Good
YANAGIHARA_ESX1_TARGETS	22	0.18	-0.71	0.077	0.19	0.043	0.23	0.48	0.14	Good
ACTIN_FILAMENT_ORGANIZATION	21	0.18	0.71	0.066	0.18	0.2	0.21	0.46	0.41	Poor
GCM_HDAC1	32	0.18	-0.7	0.11	0.2	0.076	0.28	0.49	0.22	Good
GCATTTG,MIR-105	120	0.18	-0.63	0.23	0.19	0.043	0.46	0.48	0.14	Good
V$RP58_01	140	0.18	-0.63	0.0097	0.0076	0.23	0.068	0.096	0.45	Good
SANA_RESPONSE_TO_IFNG_UP	55	0.18	-0.69	0.18	0.2	0.001	0.39	0.49	0.007	Good
NUCLEOTIDE_KINASE_ACTIVITY	13	0.18	0.71	0.078	0.2	0.059	0.23	0.48	0.18	Poor
LIU_TARGETS_OF_VMYB_VS_CMYB_DN	36	0.18	-0.7	0.11	0.2	0.0049	0.29	0.49	0.027	Good
ATTCTTT,MIR-186	190	0.18	-0.59	0.26	0.18	0.0077	0.49	0.47	0.038	Good
V$CEBP_Q3	160	0.18	-0.59	0.26	0.18	0.039	0.49	0.47	0.13	Good
MONTERO_THYROID_CANCER_POOR_SURVIVAL_DN	7	0.18	-0.73	0.03	0.12	0.19	0.13	0.39	0.39	Good
V$PAX4_02	150	0.18	-0.59	0.26	0.18	0.001	0.49	0.47	0.007	Good
LEUKOCYTE_CHEMOTAXIS	11	0.18	-0.7	0.079	0.2	0.039	0.24	0.49	0.13	Good
V$SP1_Q6_01	140	0.18	0.62	0.021	0.017	0.24	0.11	0.14	0.46	Poor
ORGANELLE_LOCALIZATION	21	0.18	0.7	1.2e-05	0.0008	0.2	0.001	0.026	0.41	Poor
GEORGANTAS_HSC_MARKERS	15	0.18	-0.7	0.079	0.2	0.001	0.24	0.49	0.007	Good
GAGCTGG,MIR-337	110	0.18	0.62	0.01	0.0079	0.24	0.068	0.098	0.46	Poor
SCHLESINGER_METHYLATED_DE_NOVO_IN_CANCER	78	0.18	-0.68	0.19	0.21	0.0049	0.4	0.5	0.027	Good
DAZARD_UV_RESPONSE_CLUSTER_G5	10	0.18	-0.72	0.016	0.076	0.19	0.087	0.3	0.4	Good
RUGO_STRESS_RESPONSE_SUBSET_G	32	0.19	-0.69	0.12	0.2	0.0049	0.29	0.49	0.027	Good
ZHAN_EARLY_DIFFERENTIATION_GENES_DN	38	0.19	-0.69	0.12	0.2	0.025	0.29	0.49	0.096	Good
IZADPANAH_STEM_CELL_ADIPOSE_VS_BONE_UP	110	0.19	-0.62	0.24	0.2	0.001	0.47	0.49	0.007	Good
BOGNI_TREATMENT_RELATED_MYELOID_LEUKEMIA_UP	27	0.19	-0.69	0.12	0.2	0.023	0.29	0.49	0.09	Good
CROMER_TUMORIGENESIS_DN	42	0.19	-0.69	0.12	0.2	0.046	0.29	0.49	0.15	Good
TOOKER_RESPONSE_TO_BEXAROTENE_DN	78	0.19	-0.68	0.19	0.21	0.001	0.4	0.5	0.007	Good
REACTOME_HOMOLOGOUS_RECOMBINATION_REPAIR	15	0.19	0.7	0.082	0.2	0.02	0.24	0.49	0.08	Poor
BIOCARTA_RARRXR_PATHWAY	15	0.19	0.7	0.082	0.2	0.11	0.24	0.49	0.28	Poor
DOANE_BREAST_CANCER_ESR1_UP	110	0.19	0.61	0.24	0.2	0.035	0.47	0.49	0.12	Poor
PAPASPYRIDONOS_UNSTABLE_ATEROSCLEROTIC_PLAQUE_UP	50	0.19	-0.68	0.19	0.21	0.001	0.4	0.5	0.007	Good
BIOCARTA_CERAMIDE_PATHWAY	22	0.19	-0.69	4.8e-05	0.0025	0.2	0.0025	0.058	0.42	Good
PROTEIN_MODIFICATION_BY_SMALL_PROTEIN_CONJUGATION	35	0.19	0.68	0.12	0.21	0.11	0.3	0.5	0.29	Poor
KUROKAWA_LIVER_CANCER_EARLY_RECURRENCE_DN	5	0.19	-0.71	0.067	0.19	0.073	0.21	0.48	0.21	Good
BIOCARTA_GLEEVEC_PATHWAY	23	0.19	-0.69	0.0082	0.052	0.2	0.062	0.25	0.42	Good
SPIRA_SMOKERS_LUNG_CANCER_DN	20	0.19	0.69	0.084	0.2	0.0035	0.24	0.49	0.021	Poor
BIOCARTA_CDC42RAC_PATHWAY	15	0.19	-0.69	0.084	0.2	0.12	0.24	0.49	0.3	Good
BOYAULT_LIVER_CANCER_SUBCLASS_G1_DN	40	0.19	-0.68	0.12	0.21	0.082	0.3	0.5	0.23	Good
VALK_AML_CLUSTER_10	32	0.19	-0.68	0.12	0.21	0.21	0.3	0.5	0.43	Good
GCM_HBP1	43	0.19	0.68	0.12	0.21	0.13	0.3	0.5	0.3	Poor
V$AP3_Q6	170	0.19	-0.58	0.27	0.19	0.24	0.5	0.47	0.47	Good
REACTOME_GLUTAMATE_NEUROTRANSMITTER_RELEASE_CYCLE	14	0.19	0.69	0.085	0.2	0.11	0.25	0.49	0.28	Poor
SERINE_TYPE_ENDOPEPTIDASE_INHIBITOR_ACTIVITY	24	0.19	-0.69	0.085	0.21	0.2	0.25	0.49	0.41	Good
GRATIAS_RETINOBLASTOMA_16Q24	17	0.19	0.69	0.085	0.21	0.011	0.25	0.49	0.05	Poor
MMS_MOUSE_LYMPH_HIGH_4HRS_UP	31	0.19	0.67	0.12	0.21	0.12	0.3	0.5	0.29	Poor
ZHAN_MULTIPLE_MYELOMA_PR_DN	33	0.19	-0.67	0.12	0.21	0.001	0.3	0.5	0.007	Good
TIEN_INTESTINE_PROBIOTICS_6HR_DN	170	0.19	-0.57	0.13	0.08	0.27	0.32	0.31	0.49	Good
REGULATION_OF_GENE_SPECIFIC_TRANSCRIPTION	10	0.19	0.7	0.081	0.2	0.14	0.24	0.49	0.32	Poor
CYTOKINE_METABOLIC_PROCESS	35	0.19	-0.67	0.12	0.21	0.0098	0.3	0.5	0.046	Good
V$AP2_Q6_01	160	0.19	0.57	0.27	0.19	0.12	0.5	0.48	0.3	Poor
DNA_DIRECTED_DNA_POLYMERASE_ACTIVITY	13	0.19	0.68	0.0051	0.04	0.21	0.047	0.22	0.42	Poor
GCM_USP6	42	0.19	0.67	0.12	0.21	0.0093	0.3	0.5	0.045	Poor
REACTOME_REMOVAL_OF_THE_FLAP_INTERMEDIATE	14	0.19	0.68	0.081	0.2	0.21	0.24	0.49	0.42	Poor
MATTIOLI_MULTIPLE_MYELOMA_WITH_14Q32_TRANSLOCATIONS	36	0.19	-0.67	0.12	0.21	0.001	0.31	0.5	0.007	Good
V$MEF2_03	160	0.19	-0.57	0.27	0.19	0.099	0.5	0.48	0.26	Good
REACTOME_PROSTANOID_HORMONES	11	0.2	-0.68	0.087	0.21	0.019	0.25	0.5	0.077	Good
CHEN_HOXA5_TARGETS_6HR_UP	10	0.2	-0.69	0.084	0.2	0.001	0.24	0.49	0.007	Good
YAATNRNNNYNATT_UNKNOWN	69	0.2	-0.66	0.093	0.11	0.22	0.26	0.37	0.44	Good
HORMONE_SECRETION	14	0.2	0.68	0.087	0.21	0.083	0.25	0.5	0.23	Poor
TOMLINS_METASTASIS_DN	13	0.2	-0.68	0.087	0.21	0.015	0.25	0.5	0.064	Good
WEI_MIR34A_TARGETS	120	0.2	-0.6	0.25	0.21	0.001	0.48	0.5	0.007	Good
OXIDOREDUCTASE_ACTIVITY_ACTING_ON_THE_CH_CH_GROUP_OF_DONORS	23	0.2	-0.68	0.068	0.18	0.21	0.21	0.47	0.43	Good
ZHAN_MULTIPLE_MYELOMA_SPIKED	20	0.2	-0.68	0.088	0.21	0.092	0.25	0.5	0.25	Good
CCTGTGA,MIR-513	94	0.2	0.65	0.017	0.027	0.22	0.093	0.18	0.44	Poor
AMIT_EGF_RESPONSE_40_HELA	42	0.2	-0.66	0.13	0.22	0.001	0.31	0.5	0.007	Good
RIBOSOME	30	0.2	-0.66	0.13	0.22	0.15	0.31	0.5	0.35	Good
SEIDEN_ONCOGENESIS_BY_MET	88	0.2	-0.65	0.2	0.22	0.0049	0.42	0.51	0.027	Good
REGULATION_OF_JNK_CASCADE	12	0.2	0.68	0.0029	0.03	0.21	0.034	0.19	0.43	Poor
GNF2_CASP8	25	0.2	-0.68	0.12	0.21	0.001	0.3	0.5	0.007	Good
VANHARANTA_UTERINE_FIBROID_WITH_7Q_DELETION_DN	35	0.2	-0.66	0.015	0.053	0.22	0.084	0.25	0.44	Good
SCHEIDEREIT_IKK_TARGETS	15	0.2	-0.67	0.089	0.21	0.11	0.25	0.5	0.27	Good
GNF2_CARD15	63	0.2	-0.65	0.21	0.23	0.001	0.42	0.52	0.007	Good
MORF_ITGA2	50	0.2	-0.66	0.012	0.021	0.22	0.077	0.16	0.44	Good
BROWNE_HCMV_INFECTION_2HR_DN	49	0.2	-0.66	0.0036	0.019	0.22	0.039	0.15	0.44	Good
BIOCARTA_EPONFKB_PATHWAY	11	0.2	-0.67	0.00022	0.0073	0.21	0.0072	0.095	0.43	Good
REACTOME_NUCLEOTIDE_LIKE_PURINERGIC_RECEPTORS	15	0.2	-0.67	0.09	0.21	0.21	0.25	0.5	0.43	Good
ENDOPLASMIC_RETICULUM_LUMEN	12	0.2	-0.67	0.091	0.21	0.027	0.25	0.5	0.1	Good
KEGG_SMALL_CELL_LUNG_CANCER	84	0.2	-0.64	0.21	0.23	0.075	0.42	0.52	0.21	Good
RICKMAN_HEAD_AND_NECK_CANCER_C	84	0.2	-0.64	0.21	0.23	0.0096	0.42	0.52	0.046	Good
V$OSF2_Q6	160	0.2	-0.56	0.28	0.2	0.041	0.51	0.49	0.14	Good
V$CDPCR1_01	82	0.2	0.64	0.0082	0.016	0.23	0.062	0.14	0.45	Poor
CYTOSKELETAL_PROTEIN_BINDING	140	0.2	-0.59	0.0086	0.007	0.26	0.063	0.093	0.48	Good
HUPER_BREAST_BASAL_VS_LUMINAL_UP	53	0.2	-0.64	0.21	0.23	0.001	0.42	0.52	0.007	Good
ACATATC,MIR-190	41	0.2	-0.66	0.011	0.042	0.22	0.07	0.22	0.44	Good
RESPONSE_TO_DNA_DAMAGE_STIMULUS	150	0.2	0.56	0.28	0.2	0.0081	0.51	0.49	0.04	Poor
MAINA_VHL_TARGETS_DN	15	0.2	0.66	0.093	0.22	0.099	0.26	0.5	0.26	Poor
NEGATIVE_REGULATION_OF_IMMUNE_SYSTEM_PROCESS	13	0.2	-0.66	0.093	0.22	0.17	0.26	0.5	0.37	Good
TUBULIN_BINDING	41	0.2	0.65	0.062	0.14	0.22	0.2	0.4	0.44	Poor
DORN_ADENOVIRUS_INFECTION_12HR_DN	26	0.2	-0.65	0.0014	0.0096	0.22	0.023	0.1	0.44	Good
ACTIVATION_OF_JNK_ACTIVITY	14	0.21	-0.66	0.093	0.22	0.056	0.26	0.5	0.17	Good
BOHN_PRIMARY_IMMUNODEFICIENCY_SYNDROM_UP	37	0.21	-0.65	0.089	0.17	0.22	0.25	0.46	0.44	Good
KORKOLA_TERATOMA_UP	15	0.21	-0.66	0.094	0.22	0.0044	0.26	0.51	0.025	Good
ACEVEDO_NORMAL_TISSUE_ADJACENT_TO_LIVER_TUMOR_UP	140	0.21	-0.59	0.26	0.21	0.01	0.49	0.5	0.047	Good
CHUNG_BLISTER_CYTOTOXICITY_UP	100	0.21	-0.59	0.26	0.22	0.16	0.49	0.5	0.35	Good
TURASHVILI_BREAST_DUCTAL_CARCINOMA_VS_LOBULAR_NORMAL_UP	60	0.21	0.64	0.21	0.23	0.0034	0.43	0.52	0.02	Poor
SPIELMAN_LYMPHOBLAST_EUROPEAN_VS_ASIAN_2FC_UP	12	0.21	0.66	0.019	0.083	0.22	0.097	0.31	0.44	Poor
MULTI_ORGANISM_PROCESS	140	0.21	-0.58	0.26	0.22	0.001	0.49	0.5	0.007	Good
XU_HGF_TARGETS_REPRESSED_BY_AKT1_UP	8	0.21	-0.67	0.081	0.22	0.21	0.24	0.5	0.43	Good
INTERLEUKIN_8_BIOSYNTHETIC_PROCESS	8	0.21	-0.67	0.081	0.22	0.054	0.24	0.5	0.17	Good
ENDODEOXYRIBONUCLEASE_ACTIVITY	11	0.21	0.66	0.08	0.2	0.22	0.24	0.49	0.44	Poor
VALK_AML_CLUSTER_4	31	0.21	-0.65	0.13	0.23	0.076	0.32	0.52	0.22	Good
ZHAN_MULTIPLE_MYELOMA_MF_DN	28	0.21	-0.65	0.13	0.23	0.068	0.32	0.52	0.2	Good
V$CREB_Q4	160	0.21	-0.55	0.28	0.2	0.062	0.52	0.49	0.19	Good
BUDHU_LIVER_CANCER_METASTASIS_DN	7	0.21	-0.66	0.082	0.22	0.015	0.24	0.5	0.064	Good
POSITIVE_REGULATION_OF_CELL_CYCLE	15	0.21	0.65	0.00037	0.0093	0.22	0.01	0.1	0.44	Poor
REACTOME_PLATELET_ADHESION_TO_EXPOSED_COLLAGEN	14	0.21	-0.65	0.097	0.22	0.065	0.27	0.51	0.19	Good
BIOCARTA_PTC1_PATHWAY	11	0.21	0.65	0.098	0.22	0.0073	0.27	0.51	0.037	Poor
MORF_ANP32B	170	0.21	-0.54	0.29	0.21	0.014	0.52	0.49	0.06	Good
V$GCM_Q2	150	0.21	0.58	0.26	0.22	0.24	0.49	0.51	0.46	Poor
LOPEZ_MESOTHELIOMA_SURVIVAL_UP	10	0.21	-0.66	0.094	0.22	0.013	0.26	0.51	0.059	Good
TURASHVILI_BREAST_CARCINOMA_DUCTAL_VS_LOBULAR_UP	15	0.21	0.65	0.098	0.22	0.057	0.27	0.51	0.17	Poor
REACTOME_DOPAMINE_NEUROTRANSMITTER_RELEASE_CYCLE	13	0.21	0.65	0.099	0.22	0.019	0.27	0.51	0.076	Poor
KUROKAWA_LIVER_CANCER_CHEMOTHERAPY_DN	16	0.21	0.65	0.099	0.22	0.089	0.27	0.51	0.24	Poor
WU_HBX_TARGETS_3_DN	13	0.21	-0.65	0.099	0.22	0.0022	0.27	0.51	0.014	Good
CELL_CELL_ADHESION	72	0.21	-0.63	0.22	0.24	0.065	0.43	0.53	0.19	Good
GNF2_FOS	35	0.21	-0.64	0.13	0.23	0.001	0.32	0.52	0.007	Good
V$TAL1ALPHAE47_01	150	0.21	-0.54	0.29	0.21	0.11	0.52	0.5	0.28	Good
HOFMANN_MYELODYSPLASTIC_SYNDROM_RISK_DN	22	0.21	-0.65	0.1	0.22	0.04	0.27	0.52	0.13	Good
FOURNIER_ACINAR_DEVELOPMENT_LATE_UP	11	0.21	-0.65	0.1	0.23	0.036	0.27	0.52	0.13	Good
CELLULAR_MONOVALENT_INORGANIC_CATION_HOMEOSTASIS	10	0.21	-0.66	0.00048	0.012	0.22	0.012	0.11	0.44	Good
FOCAL_ADHESION	9	0.21	-0.66	0.04	0.15	0.22	0.15	0.42	0.44	Good
GNF2_FGR	32	0.21	-0.64	0.14	0.23	0.001	0.32	0.52	0.007	Good
V$S8_01	160	0.21	-0.54	0.29	0.21	0.0052	0.52	0.5	0.028	Good
NAKAMURA_LUNG_CANCER_MARKERS	6	0.21	0.66	0.0051	0.047	0.22	0.047	0.24	0.44	Poor
CTCAGGG,MIR-125B,MIR-125A	220	0.21	0.51	0.046	0.012	0.31	0.17	0.12	0.55	Poor
NAKAMURA_LUNG_CANCER	6	0.22	0.66	0.078	0.21	0.22	0.23	0.5	0.44	Poor
SA_FAS_SIGNALING	6	0.22	-0.66	0.0094	0.064	0.22	0.067	0.28	0.44	Good
SHARMA_PILOCYTIC_ASTROCYTOMA_LOCATION_DN	5	0.22	-0.66	0.083	0.22	0.11	0.24	0.51	0.28	Good
TOMLINS_PROSTATE_CANCER_UP	34	0.22	-0.64	0.14	0.23	0.051	0.32	0.52	0.16	Good
PROTEIN_METHYLTRANSFERASE_ACTIVITY	14	0.22	0.64	0.1	0.23	0.011	0.27	0.52	0.049	Poor
MORF_PML	130	0.22	0.57	0.27	0.22	0.015	0.5	0.51	0.064	Poor
PASTURAL_RIZ1_TARGETS_UP	6	0.22	-0.65	0.086	0.22	0.022	0.25	0.51	0.085	Good
MISHRA_CARCINOMA_ASSOCIATED_FIBROBLAST_DN	20	0.22	-0.64	0.1	0.23	0.059	0.27	0.52	0.18	Good
V$STAT6_01	160	0.22	-0.53	0.29	0.21	0.019	0.53	0.5	0.076	Good
BIOCARTA_RAC1_PATHWAY	23	0.22	-0.64	0.1	0.23	0.15	0.28	0.52	0.34	Good
BIOCARTA_MCM_PATHWAY	18	0.22	0.63	0.1	0.23	0.11	0.28	0.52	0.28	Poor
BIOCARTA_GATA3_PATHWAY	15	0.22	-0.63	0.1	0.23	0.093	0.28	0.52	0.25	Good
BIOCARTA_CELLCYCLE_PATHWAY	23	0.22	0.63	0.00076	0.015	0.23	0.016	0.13	0.45	Poor
ZHAN_MULTIPLE_MYELOMA_CD1_VS_CD2_UP	50	0.22	-0.63	0.088	0.11	0.23	0.25	0.36	0.45	Good
CAMPS_COLON_CANCER_COPY_NUMBER_UP	50	0.22	0.63	0.0048	0.0094	0.23	0.046	0.1	0.45	Poor
DNA_PACKAGING	29	0.22	0.63	0.028	0.08	0.23	0.13	0.31	0.45	Poor
VALK_AML_CLUSTER_15	30	0.22	-0.63	0.0035	0.019	0.23	0.039	0.15	0.45	Good
NATSUME_RESPONSE_TO_INTERFERON_BETA_DN	49	0.22	-0.63	0.11	0.2	0.23	0.28	0.48	0.45	Good
HASLINGER_B_CLL_WITH_6Q21_DELETION	8	0.22	-0.64	0.089	0.23	0.001	0.25	0.52	0.007	Good
GUTIERREZ_WALDENSTROEMS_MACROGLOBULINEMIA_2	9	0.22	-0.64	0.09	0.23	0.0064	0.25	0.52	0.034	Good
MORF_RPA2	170	0.22	0.53	0.29	0.21	0.02	0.53	0.5	0.08	Poor
MYLLYKANGAS_AMPLIFICATION_HOT_SPOT_12	9	0.22	0.64	0.09	0.23	0.15	0.25	0.52	0.34	Poor
BIOCARTA_LONGEVITY_PATHWAY	15	0.22	-0.63	0.0029	0.03	0.23	0.034	0.19	0.45	Good
MOLECULAR_ADAPTOR_ACTIVITY	46	0.22	-0.63	0.14	0.23	0.16	0.33	0.53	0.36	Good
REACTOME_MAPK_TARGETS_NUCLEAR_EVENTS_MEDIATED_BY_MAP_KINASES	30	0.22	-0.63	0.14	0.24	0.072	0.33	0.53	0.21	Good
KEGG_DNA_REPLICATION	34	0.22	0.63	0.14	0.24	0.031	0.33	0.53	0.11	Poor
PHAGOCYTOSIS	16	0.22	-0.63	0.053	0.16	0.23	0.18	0.43	0.46	Good
RICKMAN_METASTASIS_DN	220	0.22	-0.5	0.32	0.2	0.001	0.56	0.49	0.007	Good
DACOSTA_ERCC3_ALLELE_XPCS_VS_TTD_DN	27	0.22	-0.63	0.14	0.24	0.013	0.33	0.53	0.059	Good
REGULATION_OF_ENDOCYTOSIS	14	0.22	0.63	0.11	0.24	0.21	0.28	0.53	0.43	Poor
MORF_G22P1	150	0.22	-0.57	0.27	0.23	0.18	0.5	0.52	0.38	Good
RNA_HELICASE_ACTIVITY	23	0.23	0.63	0.11	0.24	0.012	0.28	0.53	0.056	Poor
REACTOME_MRNA_PROCESSING	31	0.23	0.62	0.14	0.24	0.055	0.34	0.53	0.17	Poor
MONOVALENT_INORGANIC_CATION_HOMEOSTASIS	13	0.23	-0.63	0.11	0.24	0.13	0.28	0.53	0.32	Good
MAPKKK_CASCADE_GO_0000165	90	0.23	-0.61	0.00048	0.0014	0.25	0.012	0.037	0.47	Good
CELL_FATE_COMMITMENT	13	0.23	0.63	0.11	0.24	0.16	0.28	0.53	0.35	Poor
TAKAO_RESPONSE_TO_UVB_RADIATION_DN	88	0.23	-0.61	0.23	0.25	0.17	0.45	0.54	0.37	Good
BIOCARTA_RELA_PATHWAY	16	0.23	-0.62	0.11	0.24	0.17	0.28	0.53	0.37	Good
PHOSPHOLIPASE_A2_ACTIVITY	12	0.23	-0.62	0.11	0.24	0.22	0.28	0.53	0.43	Good
WHITESIDE_CISPLATIN_RESISTANCE_UP	11	0.23	0.62	0.008	0.051	0.24	0.061	0.25	0.46	Poor
V$GATA1_04	170	0.23	-0.52	0.3	0.22	0.076	0.54	0.51	0.22	Good
YATTNATC_UNKNOWN	230	0.23	-0.49	0.33	0.21	0.094	0.57	0.5	0.25	Good
HISTONE_DEACETYLASE_BINDING	6	0.23	0.63	0.095	0.23	0.0036	0.26	0.53	0.021	Poor
FONTAINE_THYROID_TUMOR_UNCERTAIN_MALIGNANCY_DN	21	0.23	-0.62	0.11	0.24	0.051	0.29	0.53	0.16	Good
TRAYNOR_RETT_SYNDROM_UP	22	0.23	-0.62	0.11	0.24	0.0022	0.29	0.53	0.014	Good
V$NFY_C	150	0.23	0.56	0.13	0.079	0.28	0.32	0.31	0.51	Poor
GCM_APEX1	100	0.23	-0.56	0.28	0.23	0.011	0.51	0.52	0.049	Good
V$CREBP1_01	100	0.23	-0.56	0.28	0.23	0.01	0.51	0.52	0.049	Good
CHENG_RESPONSE_TO_NICKEL_ACETATE	24	0.23	-0.61	0.018	0.082	0.24	0.095	0.31	0.47	Good
SCIAN_INVERSED_TARGETS_OF_TP53_AND_TP73_DN	28	0.23	-0.61	0.12	0.21	0.24	0.3	0.5	0.47	Good
GNF2_CD33	46	0.23	-0.61	0.15	0.25	0.001	0.35	0.54	0.007	Good
NEGATIVE_REGULATION_OF_MULTICELLULAR_ORGANISMAL_PROCESS	27	0.23	-0.61	0.013	0.049	0.25	0.079	0.24	0.47	Good
INTEGRAL_TO_ORGANELLE_MEMBRANE	42	0.23	0.61	0.15	0.25	0.16	0.35	0.54	0.36	Poor
AGTTCTC,MIR-146A,MIR-146B	39	0.23	0.61	0.15	0.25	0.25	0.35	0.54	0.47	Poor
CHOW_RASSF1_TARGETS_UP	27	0.23	0.61	0.0023	0.014	0.25	0.03	0.13	0.47	Poor
GENERATION_OF_A_SIGNAL_INVOLVED_IN_CELL_CELL_SIGNALING	25	0.23	0.61	0.15	0.24	0.083	0.34	0.54	0.23	Poor
SERINE_TYPE_ENDOPEPTIDASE_ACTIVITY	36	0.23	-0.61	0.0016	0.011	0.25	0.024	0.11	0.47	Good
MORF_RAGE	130	0.23	0.55	0.28	0.24	0.02	0.52	0.53	0.081	Poor
TONKS_TARGETS_OF_RUNX1_RUNX1T1_FUSION_SUSTAINED_IN_MONOCYTE_DN	8	0.23	-0.62	0.098	0.24	0.009	0.27	0.53	0.044	Good
CGCAAAA,MIR-450	8	0.24	-0.62	0.099	0.24	0.071	0.27	0.53	0.21	Good
SENGUPTA_NASOPHARYNGEAL_CARCINOMA_DN	190	0.24	-0.52	0.3	0.22	0.013	0.54	0.52	0.057	Good
BUCKANOVICH_T_LYMPHOCYTE_HOMING_ON_TUMOR_DN	11	0.24	0.61	0.076	0.19	0.25	0.23	0.48	0.47	Poor
REGULATION_OF_HORMONE_SECRETION	12	0.24	0.61	0.11	0.25	0.05	0.29	0.54	0.16	Poor
MCGARVEY_SILENCED_BY_METHYLATION_IN_COLON_CANCER	31	0.24	-0.6	0.093	0.18	0.25	0.26	0.46	0.48	Good
OXFORD_RALA_AND_RALB_TARGETS_UP	5	0.24	0.62	0.097	0.24	0.2	0.27	0.53	0.41	Poor
RESPONSE_TO_HEAT	10	0.24	0.62	0.11	0.24	0.18	0.29	0.53	0.38	Poor
RRAGTTGT_UNKNOWN	150	0.24	-0.55	0.28	0.2	0.11	0.52	0.49	0.27	Good
AMIT_EGF_RESPONSE_20_HELA	11	0.24	-0.61	0.12	0.25	0.044	0.29	0.54	0.15	Good
BENPORATH_NOS_TARGETS	150	0.24	-0.51	0.0017	0.0007	0.31	0.025	0.023	0.54	Good
MOROSETTI_FACIOSCAPULOHUMERAL_MUSCULAR_DISTROPHY_DN	12	0.24	-0.61	0.12	0.25	0.047	0.29	0.54	0.15	Good
LU_TUMOR_ANGIOGENESIS_UP	24	0.24	-0.61	0.0043	0.037	0.25	0.044	0.21	0.47	Good
KONDO_HYPOXIA	5	0.24	-0.62	0.086	0.22	0.24	0.25	0.51	0.46	Good
ARGGGTTAA_UNKNOWN	83	0.24	0.59	0.054	0.071	0.26	0.18	0.29	0.48	Poor
HUANG_DASATINIB_RESISTANCE_DN	46	0.24	0.6	0.13	0.23	0.25	0.32	0.52	0.48	Poor
KANG_FLUOROURACIL_RESISTANCE_DN	16	0.24	0.6	0.12	0.25	0.067	0.3	0.54	0.2	Poor
BIOCARTA_RACCYCD_PATHWAY	26	0.24	0.59	0.00044	0.0049	0.25	0.011	0.077	0.48	Poor
KEGG_AMINOACYL_TRNA_BIOSYNTHESIS	31	0.24	0.59	0.16	0.25	0.23	0.36	0.55	0.45	Poor
GROWTH	59	0.24	-0.59	0.24	0.26	0.16	0.47	0.56	0.37	Good
GARGALOVIC_RESPONSE_TO_OXIDIZED_PHOSPHOLIPIDS_GREEN_DN	18	0.24	0.6	1.8e-05	0.001	0.25	0.0013	0.03	0.48	Poor
REACTOME_REGULATED_PROTEOLYSIS_OF_P75NTR	11	0.24	-0.6	0.12	0.25	0.0082	0.3	0.54	0.04	Good
NIKOLSKY_OVERCONNECTED_IN_BREAST_CANCER	16	0.24	-0.6	0.12	0.25	0.011	0.3	0.54	0.051	Good
V$NF1_Q6_01	160	0.24	-0.51	0.31	0.23	0.11	0.55	0.52	0.28	Good
BIOCARTA_CD40_PATHWAY	15	0.24	-0.6	0.12	0.25	0.047	0.3	0.55	0.15	Good
KYNG_DNA_DAMAGE_BY_GAMMA_RADIATION	43	0.24	-0.59	0.16	0.26	0.019	0.36	0.55	0.077	Good
GNF2_TNFRSF1B	61	0.24	-0.58	0.24	0.26	0.001	0.47	0.56	0.007	Good
SERINE_HYDROLASE_ACTIVITY	41	0.24	-0.59	0.0015	0.01	0.26	0.024	0.11	0.48	Good
APOPTOTIC_MITOCHONDRIAL_CHANGES	11	0.24	-0.6	0.12	0.25	0.2	0.3	0.55	0.41	Good
ELVIDGE_HYPOXIA_UP	170	0.25	-0.5	0.31	0.23	0.001	0.55	0.52	0.007	Good
NIKOLSKY_BREAST_CANCER_16Q24_AMPLICON	39	0.25	0.59	0.16	0.26	0.001	0.36	0.56	0.007	Poor
LEE_LIVER_CANCER	32	0.25	-0.59	0.16	0.26	0.26	0.36	0.56	0.49	Good
BOYAULT_LIVER_CANCER_SUBCLASS_G5_UP	4	0.25	-0.61	0.1	0.25	0.18	0.27	0.54	0.38	Good
REACTOME_ORC1_REMOVAL_FROM_CHROMATIN	60	0.25	0.58	0.24	0.26	0.0053	0.47	0.56	0.029	Poor
SASSON_RESPONSE_TO_GONADOTROPHINS_UP	70	0.25	-0.58	0.24	0.26	0.15	0.47	0.56	0.34	Good
REACTOME_ASSOCIATION_OF_LICENSING_FACTORS_WITH_THE_PREREPLICATIVE_COMPLEX	11	0.25	0.59	0.0056	0.042	0.26	0.05	0.22	0.48	Poor
REGULATION_OF_CELLULAR_COMPONENT_ORGANIZATION_AND_BIOGENESIS	100	0.25	0.54	0.12	0.092	0.29	0.29	0.33	0.53	Poor
YANG_BREAST_CANCER_ESR1_LASER_UP	28	0.25	0.58	0.15	0.25	0.26	0.35	0.54	0.49	Poor
PENG_RAPAMYCIN_RESPONSE_UP	39	0.25	-0.58	0.17	0.26	0.17	0.36	0.56	0.37	Good
HOFMANN_CELL_LYMPHOMA_UP	42	0.25	-0.58	0.051	0.12	0.26	0.18	0.38	0.49	Good
LIGASE_ACTIVITY_FORMING_CARBON_NITROGEN_BONDS	59	0.25	0.57	0.25	0.27	0.11	0.47	0.56	0.27	Poor
TCGA_GLIOBLASTOMA_COPY_NUMBER_DN	24	0.25	-0.59	0.12	0.26	0.014	0.31	0.56	0.06	Good
MACLACHLAN_BRCA1_TARGETS_DN	16	0.25	-0.59	0.12	0.26	0.12	0.31	0.56	0.3	Good
GNF2_SELL	42	0.25	-0.58	0.17	0.26	0.001	0.37	0.56	0.007	Good
AAAYWAACM_V$HFH4_01	170	0.25	-0.5	0.028	0.01	0.32	0.12	0.11	0.55	Good
V$MYOGNF1_01	30	0.25	-0.58	0.077	0.16	0.26	0.23	0.43	0.49	Good
V$E2F1_Q6	140	0.25	0.53	0.07	0.056	0.3	0.22	0.26	0.53	Poor
POSITIVE_REGULATION_OF_CYTOKINE_SECRETION	9	0.25	-0.6	0.098	0.24	0.25	0.27	0.53	0.48	Good
HAHTOLA_CTCL_CUTANEOUS	25	0.25	-0.58	0.16	0.26	0.0091	0.36	0.56	0.044	Good
GU_PDEF_TARGETS_DN	30	0.25	-0.58	0.17	0.27	0.15	0.37	0.56	0.35	Good
COLLER_MYC_TARGETS_UP	12	0.25	-0.58	0.13	0.26	0.16	0.31	0.56	0.36	Good
ARYLSULFATASE_ACTIVITY	7	0.26	-0.6	0.11	0.25	0.19	0.28	0.55	0.4	Good
DAMAGED_DNA_BINDING	19	0.26	0.58	0.13	0.26	0.086	0.31	0.56	0.24	Poor
KEGG_ADIPOCYTOKINE_SIGNALING_PATHWAY	64	0.26	-0.57	0.25	0.27	0.05	0.48	0.57	0.16	Good
TSUDA_ALVEOLAR_SOFT_PART_SARCOMA	10	0.26	-0.59	0.071	0.19	0.25	0.22	0.47	0.48	Good
V$AP1_Q6_01	170	0.26	0.49	0.32	0.24	0.066	0.56	0.53	0.19	Poor
SARRIO_EPITHELIAL_MESENCHYMAL_TRANSITION_DN	5	0.26	-0.59	0.11	0.26	0.017	0.29	0.55	0.07	Good
BIOCARTA_ARENRF2_PATHWAY	13	0.26	-0.58	0.13	0.26	0.25	0.31	0.56	0.47	Good
MELLMAN_TUT1_TARGETS_DN	43	0.26	0.57	0.086	0.17	0.27	0.25	0.45	0.49	Poor
ALONSO_METASTASIS_EMT_UP	28	0.26	-0.57	0.17	0.27	0.042	0.37	0.56	0.14	Good
TOMIDA_METASTASIS_DN	14	0.26	-0.58	0.0031	0.031	0.26	0.036	0.19	0.49	Good
PORE_COMPLEX	33	0.26	-0.57	0.17	0.27	0.011	0.37	0.56	0.051	Good
KOYAMA_SEMA3B_TARGETS_UP	180	0.26	-0.49	0.022	0.0082	0.32	0.11	0.098	0.56	Good
REACTOME_DEADENYLATION_OF_MRNA	17	0.26	0.58	0.012	0.066	0.26	0.075	0.28	0.49	Poor
GENTILE_UV_RESPONSE_CLUSTER_D1	15	0.26	-0.58	0.1	0.23	0.26	0.27	0.52	0.49	Good
REGULATION_OF_DEFENSE_RESPONSE	15	0.26	-0.58	0.13	0.26	0.017	0.31	0.56	0.072	Good
MICROTUBULE_ORGANIZING_CENTER_ORGANIZATION_AND_BIOGENESIS	13	0.26	0.58	0.13	0.27	0.13	0.32	0.56	0.31	Poor
MA_PITUITARY_FETAL_VS_ADULT_UP	6	0.26	-0.59	0.077	0.21	0.26	0.23	0.5	0.49	Good
POSITIVE_REGULATION_OF_CYTOKINE_PRODUCTION	13	0.26	-0.57	0.13	0.27	0.052	0.32	0.56	0.16	Good
COULOUARN_TEMPORAL_TGFB1_SIGNATURE_UP	76	0.26	-0.56	0.26	0.28	0.051	0.49	0.57	0.16	Good
ACEVEDO_LIVER_TUMOR_VS_NORMAL_ADJACENT_TISSUE_DN	240	0.26	-0.45	0.35	0.24	0.11	0.59	0.53	0.28	Good
COENZYME_BINDING	14	0.26	0.57	0.13	0.27	0.1	0.32	0.56	0.26	Poor
MORF_CASP2	87	0.26	0.56	0.16	0.18	0.28	0.36	0.47	0.51	Poor
BIOCARTA_DC_PATHWAY	20	0.26	-0.57	0.13	0.27	0.001	0.32	0.57	0.007	Good
RIZKI_TUMOR_INVASIVENESS_2D_UP	61	0.26	0.56	0.26	0.28	0.13	0.49	0.57	0.31	Poor
DEVELOPMENTAL_GROWTH	6	0.26	-0.58	0.12	0.26	0.059	0.29	0.56	0.18	Good
INNATE_IMMUNE_RESPONSE	19	0.26	-0.57	0.14	0.27	0.0064	0.32	0.57	0.033	Good
EXTRACELLULAR_LIGAND_GATED_ION_CHANNEL_ACTIVITY	19	0.26	-0.57	0.12	0.25	0.27	0.3	0.54	0.5	Good
POSITIVE_REGULATION_OF_CYTOKINE_BIOSYNTHETIC_PROCESS	21	0.26	-0.57	0.14	0.27	0.0021	0.32	0.57	0.014	Good
MORF_CSNK1D	64	0.26	0.56	0.26	0.28	0.0067	0.49	0.57	0.035	Poor
CHANG_CORE_SERUM_RESPONSE_DN	27	0.27	-0.56	0.019	0.062	0.27	0.098	0.27	0.5	Good
V$OCT_C	170	0.27	-0.48	0.33	0.25	0.09	0.57	0.54	0.24	Good
DAZARD_UV_RESPONSE_CLUSTER_G2	21	0.27	-0.57	0.00087	0.016	0.27	0.018	0.14	0.5	Good
HASLINGER_B_CLL_WITH_MUTATED_VH_GENES	14	0.27	-0.57	0.14	0.27	0.0066	0.32	0.57	0.034	Good
REACTOME_CLATHRIN_DERIVED_VESICLE_BUDDING	52	0.27	-0.55	0.013	0.021	0.28	0.078	0.16	0.51	Good
MORF_EI24	130	0.27	0.51	0.31	0.26	0.001	0.54	0.56	0.007	Poor
V$SRF_Q4	170	0.27	-0.48	0.33	0.25	0.001	0.57	0.54	0.007	Good
GARGALOVIC_RESPONSE_TO_OXIDIZED_PHOSPHOLIPIDS_BLACK_DN	10	0.27	-0.58	0.066	0.18	0.26	0.21	0.46	0.49	Good
NUCLEAR_MEMBRANE	45	0.27	-0.56	0.1	0.19	0.27	0.27	0.47	0.5	Good
WANG_CISPLATIN_RESPONSE_AND_XPC_DN	140	0.27	0.51	0.31	0.26	0.22	0.55	0.56	0.44	Poor
DANG_REGULATED_BY_MYC_UP	64	0.27	0.55	0.26	0.28	0.0018	0.49	0.58	0.012	Poor
PARK_TRETINOIN_RESPONSE	9	0.27	-0.58	0.12	0.26	0.0044	0.3	0.56	0.026	Good
BIOCARTA_CARM_ER_PATHWAY	31	0.27	0.56	0.18	0.27	0.095	0.38	0.57	0.25	Poor
GTGTTGA,MIR-505	74	0.27	-0.55	0.05	0.065	0.28	0.18	0.28	0.51	Good
WEIGEL_OXIDATIVE_STRESS_BY_HNE_AND_TBH	57	0.27	-0.55	0.017	0.027	0.28	0.092	0.18	0.51	Good
V$PITX2_Q2	170	0.27	-0.48	0.33	0.25	0.099	0.57	0.54	0.26	Good
RESPONSE_TO_ABIOTIC_STIMULUS	79	0.27	0.55	0.27	0.28	0.17	0.5	0.58	0.37	Poor
V$ARNT_01	160	0.27	-0.48	0.19	0.12	0.33	0.39	0.37	0.57	Good
CTACTAG,MIR-325	9	0.27	-0.58	0.12	0.27	0.1	0.3	0.56	0.27	Good
INORGANIC_ANION_TRANSMEMBRANE_TRANSPORTER_ACTIVITY	18	0.27	-0.56	0.037	0.13	0.27	0.15	0.39	0.5	Good
HENDRICKS_SMARCA4_TARGETS_UP	43	0.27	-0.56	0.18	0.28	0.009	0.38	0.57	0.044	Good
KORKOLA_EMBRYONIC_CARCINOMA_VS_SEMINOMA_DN	19	0.27	-0.56	0.00093	0.016	0.27	0.018	0.14	0.5	Good
S_ADENOSYLMETHIONINE_DEPENDENT_METHYLTRANSFERASE_ACTIVITY	21	0.27	0.56	0.11	0.23	0.27	0.28	0.53	0.5	Poor
NUCLEAR_MEMBRANE_PART	39	0.27	-0.56	0.067	0.14	0.28	0.21	0.41	0.51	Good
TATTATA,MIR-374	200	0.27	-0.44	0.027	0.0053	0.36	0.12	0.079	0.6	Good
FUNG_IL2_TARGETS_WITH_STAT5_BINDING_SITES	7	0.27	-0.57	0.03	0.13	0.27	0.13	0.39	0.5	Good
ATCMNTCCGY_UNKNOWN	31	0.27	0.56	0.13	0.22	0.28	0.31	0.51	0.51	Poor
WATANABE_RECTAL_CANCER_RADIOTHERAPY_RESPONSIVE_UP	100	0.27	-0.51	0.31	0.27	0.1	0.55	0.56	0.26	Good
REGULATION_OF_G_PROTEIN_COUPLED_RECEPTOR_PROTEIN_SIGNALING_PATHWAY	23	0.27	0.56	0.032	0.12	0.28	0.14	0.37	0.51	Poor
V$POU3F2_01	69	0.27	-0.54	0.21	0.23	0.29	0.43	0.52	0.52	Good
NUCLEOPLASM_PART	180	0.27	0.47	0.23	0.16	0.34	0.46	0.43	0.57	Poor
SENSORY_ORGAN_DEVELOPMENT	14	0.27	0.56	0.014	0.07	0.28	0.082	0.29	0.51	Poor
BIOCARTA_BAD_PATHWAY	26	0.27	-0.56	0.18	0.28	0.0045	0.38	0.57	0.026	Good
MAYBURD_RESPONSE_TO_L663536_DN	49	0.27	-0.56	0.18	0.28	0.055	0.38	0.57	0.17	Good
GUTIERREZ_CHRONIC_LYMPHOCYTIC_LEUKEMIA_UP	12	0.27	-0.56	0.14	0.28	0.011	0.33	0.57	0.05	Good
ENDOPLASMIC_RETICULUM_PART	83	0.27	-0.54	0.27	0.29	0.14	0.5	0.58	0.33	Good
MARTINEZ_RESPONSE_TO_TRABECTEDIN_UP	56	0.27	-0.54	0.27	0.29	0.063	0.5	0.59	0.19	Good
KAUFFMANN_DNA_REPAIR_GENES	180	0.27	0.47	0.34	0.26	0.001	0.58	0.55	0.007	Poor
ST_INTEGRIN_SIGNALING_PATHWAY	73	0.27	-0.54	0.011	0.019	0.29	0.073	0.15	0.52	Good
V$FOXO4_01	150	0.27	-0.5	0.31	0.27	0.17	0.55	0.57	0.37	Good
BIOCARTA_CARDIACEGF_PATHWAY	18	0.27	-0.56	0.14	0.28	0.019	0.33	0.57	0.079	Good
NUCLEOPLASM	240	0.27	0.44	0.37	0.25	0.072	0.6	0.55	0.21	Poor
MORF_PRKAG1	200	0.27	0.44	0.37	0.25	0.0099	0.6	0.55	0.047	Poor
MCAATNNNNNGCG_UNKNOWN	60	0.28	0.54	0.27	0.29	0.0068	0.51	0.59	0.035	Poor
BILD_CTNNB1_ONCOGENIC_SIGNATURE	71	0.28	-0.54	0.27	0.29	0.074	0.51	0.59	0.21	Good
KANG_CISPLATIN_RESISTANCE_UP	19	0.28	-0.55	0.14	0.28	0.017	0.33	0.58	0.072	Good
BILD_MYC_ONCOGENIC_SIGNATURE	160	0.28	0.47	0.13	0.075	0.34	0.31	0.3	0.58	Poor
PASTURAL_RIZ1_TARGETS_DN	5	0.28	-0.56	0.12	0.27	0.09	0.31	0.57	0.24	Good
REGULATION_OF_INTERFERON_GAMMA_BIOSYNTHETIC_PROCESS	8	0.28	-0.56	0.12	0.27	0.057	0.31	0.57	0.17	Good
REGULATION_OF_PROTEIN_IMPORT_INTO_NUCLEUS	15	0.28	-0.55	0.046	0.14	0.28	0.17	0.41	0.51	Good
BIOCARTA_CELL2CELL_PATHWAY	13	0.28	-0.55	0.094	0.22	0.28	0.26	0.5	0.51	Good
KEGG_MISMATCH_REPAIR	22	0.28	0.55	0.14	0.28	0.26	0.33	0.58	0.48	Poor
REACTOME_RHO_GTPASE_CYCLE	98	0.28	-0.54	0.28	0.29	0.0094	0.51	0.59	0.045	Good
V$MYOD_01	160	0.28	0.47	0.33	0.25	0.34	0.57	0.54	0.58	Poor
AMIT_EGF_RESPONSE_240_HELA	58	0.28	-0.54	0.0038	0.0081	0.29	0.04	0.098	0.52	Good
GCM_RAB10	120	0.28	0.5	0.32	0.27	0.3	0.56	0.57	0.54	Poor
MONOCARBOXYLIC_ACID_TRANSMEMBRANE_TRANSPORTER_ACTIVITY	11	0.28	-0.55	0.062	0.17	0.28	0.2	0.46	0.51	Good
BROWNE_HCMV_INFECTION_10HR_UP	98	0.28	-0.53	0.089	0.11	0.29	0.25	0.36	0.53	Good
ESTABLISHMENT_AND_OR_MAINTENANCE_OF_CHROMATIN_ARCHITECTURE	65	0.28	0.53	0.28	0.29	0.11	0.51	0.59	0.28	Poor
BIOCARTA_ASBCELL_PATHWAY	12	0.28	-0.55	0.14	0.28	0.001	0.34	0.58	0.007	Good
COVALENT_CHROMATIN_MODIFICATION	22	0.28	0.55	0.14	0.28	0.16	0.34	0.58	0.36	Poor
REACTOME_SYNTHESIS_AND_INTERCONVERSION_OF_NUCLEOTIDE_DI_AND_TRIPHOSPHATES	16	0.28	0.55	0.0028	0.029	0.28	0.033	0.18	0.51	Poor
MORF_ATRX	190	0.28	0.46	0.34	0.26	0.029	0.58	0.56	0.11	Poor
REACTOME_METABOLISM_OF_CARBOHYDRATES	110	0.28	0.49	0.32	0.27	0.001	0.56	0.57	0.007	Poor
SHAFFER_IRF4_TARGETS_IN_MYELOMA_VS_MATURE_B_LYMPHOCYTE	94	0.28	-0.53	0.28	0.29	0.0024	0.51	0.59	0.015	Good
PROTEIN_AUTOPROCESSING	24	0.28	0.55	0.11	0.24	0.28	0.28	0.53	0.51	Poor
MORF_SP3	68	0.28	-0.53	0.28	0.3	0.072	0.52	0.6	0.21	Good
MORF_RAF1	96	0.28	0.53	0.26	0.28	0.3	0.5	0.58	0.53	Poor
REACTOME_PP2A_MEDIATED_DEPHOSPHORYLATION_OF_KEY_METABOLIC_FACTORS	10	0.28	0.55	0.14	0.28	0.13	0.33	0.58	0.3	Poor
ISHIKAWA_STING_SIGNALING	9	0.28	-0.55	0.13	0.28	0.19	0.31	0.58	0.4	Good
XU_AKT1_TARGETS_6HR	24	0.28	-0.55	0.13	0.27	0.29	0.32	0.57	0.52	Good
WANG_BARRETTS_ESOPHAGUS_DN	25	0.28	-0.54	0.19	0.29	0.017	0.39	0.58	0.07	Good
INGA_TP53_TARGETS	16	0.28	-0.54	0.15	0.29	0.048	0.34	0.58	0.15	Good
AIGNER_ZEB1_TARGETS	24	0.28	-0.54	0.15	0.29	0.23	0.34	0.58	0.45	Good
DEOXYRIBONUCLEASE_ACTIVITY	20	0.28	0.54	0.15	0.29	0.26	0.34	0.58	0.49	Poor
V$NMYC_01	160	0.28	-0.46	0.35	0.26	0.25	0.58	0.56	0.47	Good
YANG_BREAST_CANCER_ESR1_DN	18	0.29	-0.54	0.15	0.29	0.0047	0.34	0.58	0.026	Good
REACTOME_METABOLISM_OF_VITAMINS_AND_COFACTORS	34	0.29	0.54	0.19	0.29	0.04	0.4	0.59	0.14	Poor
JIANG_TIP30_TARGETS_DN	21	0.29	-0.54	0.15	0.29	0.048	0.34	0.59	0.16	Good
WALLACE_PROSTATE_CANCER_DN	5	0.29	-0.55	0.13	0.28	0.2	0.32	0.58	0.41	Good
WANG_RESPONSE_TO_PACLITAXEL_VIA_MAPK8_UP	13	0.29	-0.54	0.15	0.29	0.14	0.35	0.59	0.32	Good
PHOSPHOLIPID_TRANSPORTER_ACTIVITY	12	0.29	0.54	0.15	0.29	0.2	0.35	0.59	0.41	Poor
REACTOME_CONVERSION_FROM_APC_CDC20_TO_APC_CDH1_IN_LATE_ANAPHASE	13	0.29	0.54	0.15	0.29	0.074	0.35	0.59	0.21	Poor
ZHAN_VARIABLE_EARLY_DIFFERENTIATION_GENES_DN	27	0.29	0.54	0.0059	0.027	0.29	0.051	0.18	0.52	Poor
BHATTACHARYA_EMBRYONIC_STEM_CELL	67	0.29	0.52	0.0081	0.016	0.3	0.061	0.14	0.54	Poor
JI_RESPONSE_TO_FSH_DN	47	0.29	-0.53	0.19	0.29	0.0098	0.4	0.59	0.047	Good
LOPEZ_MESOTHELIOMA_SURVIVAL_WORST_VS_BEST_DN	6	0.29	-0.54	0.13	0.29	0.002	0.32	0.58	0.013	Good
SAKAI_CHRONIC_HEPATITIS_VS_LIVER_CANCER_UP	80	0.29	-0.52	0.29	0.3	0.017	0.52	0.6	0.07	Good
GCM_RBM8A	54	0.29	0.52	0.29	0.3	0.22	0.52	0.6	0.44	Poor
PARK_TRETINOIN_RESPONSE_AND_PML_RARA_FUSION	24	0.29	-0.53	0.15	0.29	0.001	0.35	0.59	0.007	Good
KANNAN_TP53_TARGETS_UP	47	0.29	-0.53	0.19	0.29	0.074	0.4	0.59	0.21	Good
LUI_THYROID_CANCER_CLUSTER_2	42	0.29	0.53	0.2	0.29	0.12	0.4	0.59	0.3	Poor
MAHADEVAN_IMATINIB_RESISTANCE_UP	19	0.29	-0.53	0.16	0.29	0.04	0.35	0.59	0.14	Good
TGCAAAC,MIR-452	73	0.29	-0.52	0.18	0.2	0.3	0.38	0.49	0.54	Good
UDAYAKUMAR_MED1_TARGETS_DN	240	0.29	-0.42	0.019	0.0033	0.38	0.099	0.069	0.61	Good
INOSITOL_OR_PHOSPHATIDYLINOSITOL_PHOSPHODIESTERASE_ACTIVITY	12	0.29	-0.53	0.099	0.22	0.29	0.27	0.52	0.53	Good
LEE_LIVER_CANCER_CIPROFIBRATE_DN	65	0.29	-0.52	0.29	0.3	0.001	0.52	0.6	0.007	Good
GCM_SUPT4H1	54	0.29	0.52	0.29	0.3	0.23	0.53	0.6	0.45	Poor
GCM_PRKCG	58	0.29	0.52	0.12	0.15	0.3	0.31	0.42	0.54	Poor
TACAATC,MIR-508	46	0.3	-0.53	0.2	0.3	0.12	0.41	0.59	0.3	Good
KORKOLA_SEMINOMA_UP	39	0.3	-0.53	0.081	0.16	0.3	0.24	0.44	0.53	Good
TAKEDA_TARGETS_OF_NUP98_HOXA9_FUSION_8D_UP	120	0.3	-0.48	0.33	0.29	0.001	0.57	0.58	0.007	Good
REACTOME_MITOCHONDRIAL_FATTY_ACID_BETA_OXIDATION	10	0.3	-0.54	0.15	0.29	0.1	0.35	0.59	0.26	Good
BIOCARTA_PROTEASOME_PATHWAY	18	0.3	0.53	0.16	0.3	0.045	0.35	0.59	0.15	Poor
MISHRA_CARCINOMA_ASSOCIATED_FIBROBLAST_UP	20	0.3	-0.53	0.16	0.3	0.022	0.35	0.59	0.087	Good
KORKOLA_EMBRYONIC_CARCINOMA_VS_SEMINOMA_UP	20	0.3	-0.53	0.016	0.076	0.3	0.087	0.3	0.53	Good
BIOCARTA_G1_PATHWAY	28	0.3	0.53	0.0014	0.0096	0.3	0.023	0.1	0.53	Poor
GNF2_CD1D	41	0.3	-0.53	0.2	0.3	0.001	0.41	0.6	0.007	Good
ST_INTERLEUKIN_4_PATHWAY	26	0.3	-0.53	0.2	0.3	0.12	0.41	0.6	0.29	Good
BARIS_THYROID_CANCER_UP	20	0.3	0.53	0.13	0.26	0.3	0.31	0.56	0.53	Poor
TCGA_GLIOBLASTOMA_MUTATED	8	0.3	-0.53	0.14	0.29	0.11	0.33	0.59	0.28	Good
REGULATION_OF_DNA_BINDING	36	0.3	-0.53	0.2	0.3	0.22	0.41	0.6	0.44	Good
REACTOME_RNA_POLYMERASE_II_TRANSCRIPTION	88	0.3	0.51	0.29	0.31	0.036	0.53	0.6	0.13	Poor
CERVERA_SDHB_TARGETS_1_UP	81	0.3	-0.51	0.29	0.31	0.11	0.53	0.6	0.28	Good
BROWNE_HCMV_INFECTION_10HR_DN	55	0.3	-0.51	0.29	0.31	0.14	0.53	0.6	0.32	Good
KEGG_LYSOSOME	110	0.3	-0.47	0.34	0.29	0.076	0.58	0.59	0.22	Good
TCCCRNNRTGC_UNKNOWN	120	0.3	0.47	0.27	0.22	0.34	0.5	0.51	0.57	Poor
NIKOLSKY_BREAST_CANCER_21Q22_AMPLICON	12	0.3	0.53	0.16	0.3	0.024	0.36	0.6	0.093	Poor
LEE_LIVER_CANCER_MYC_TGFA_DN	62	0.3	-0.51	0.16	0.18	0.31	0.36	0.47	0.54	Good
DITTMER_PTHLH_TARGETS_UP	110	0.3	-0.47	0.34	0.29	0.13	0.58	0.59	0.31	Good
REACTOME_TRANSCRIPTION	160	0.3	0.44	0.36	0.28	0.001	0.6	0.58	0.007	Poor
V$ARNT_02	160	0.3	-0.44	0.12	0.066	0.36	0.29	0.28	0.6	Good
GNF2_CD14	32	0.3	-0.52	0.2	0.3	0.001	0.41	0.6	0.007	Good
REACTOME_P53_INDEPENDENT_DNA_DAMAGE_RESPONSE	41	0.3	0.52	0.2	0.3	0.0051	0.42	0.6	0.028	Poor
NUCLEAR_PORE	28	0.3	-0.52	0.2	0.3	0.17	0.42	0.6	0.37	Good
KEGG_BASAL_CELL_CARCINOMA	46	0.31	-0.52	0.2	0.3	0.077	0.42	0.6	0.22	Good
GRANDVAUX_IRF3_TARGETS_DN	10	0.31	-0.52	0.16	0.3	0.24	0.36	0.6	0.46	Good
AMIT_EGF_RESPONSE_60_HELA	45	0.31	-0.52	0.21	0.3	0.12	0.42	0.6	0.29	Good
WALLACE_PROSTATE_CANCER_RACE_DN	86	0.31	0.51	0.22	0.24	0.31	0.43	0.53	0.55	Poor
HOEGERKORP_CD44_TARGETS_DIRECT_UP	14	0.31	-0.52	0.0045	0.037	0.3	0.045	0.21	0.54	Good
TAKEDA_TARGETS_OF_NUP98_HOXA9_FUSION_10D_DN	120	0.31	-0.46	0.34	0.3	0.001	0.58	0.59	0.007	Good
TSUNODA_CISPLATIN_RESISTANCE_UP	9	0.31	-0.52	0.15	0.3	0.0022	0.34	0.6	0.015	Good
GUENTHER_GROWTH_SPHERICAL_VS_ADHERENT_DN	26	0.31	-0.51	0.21	0.31	0.011	0.42	0.6	0.051	Good
V$SPZ1_01	160	0.31	-0.43	0.37	0.29	0.001	0.6	0.58	0.007	Good
V$CEBPGAMMA_Q6	160	0.31	-0.43	0.011	0.0038	0.37	0.074	0.071	0.6	Good
V$ER_Q6	170	0.31	-0.43	0.37	0.29	0.19	0.6	0.58	0.4	Good
REACTOME_SCF_SKP2_MEDIATED_DEGRADATION_OF_P27_P21	50	0.31	0.51	0.29	0.31	0.0092	0.53	0.6	0.044	Poor
PROTEIN_TYROSINE_PHOSPHATASE_ACTIVITY	52	0.31	-0.5	0.3	0.31	0.24	0.53	0.61	0.46	Good
CLIMENT_BREAST_CANCER_COPY_NUMBER_UP	20	0.31	0.52	0.0099	0.06	0.3	0.068	0.27	0.54	Poor
REGULATION_OF_BINDING	46	0.31	-0.51	0.21	0.31	0.074	0.42	0.6	0.21	Good
GRADE_COLON_VS_RECTAL_CANCER_UP	24	0.31	-0.52	0.015	0.072	0.31	0.084	0.29	0.54	Good
GATED_CHANNEL_ACTIVITY	110	0.31	0.46	0.35	0.3	0.28	0.58	0.6	0.51	Poor
BOGNI_TREATMENT_RELATED_MYELOID_LEUKEMIA_DN	33	0.31	-0.51	0.014	0.052	0.31	0.083	0.25	0.54	Good
TONKS_TARGETS_OF_RUNX1_RUNX1T1_FUSION_SUSTAINED_IN_MONOCYTE_UP	20	0.31	-0.51	0.0063	0.045	0.31	0.053	0.23	0.54	Good
OHM_EMBRYONIC_CARCINOMA_UP	4	0.31	-0.52	0.048	0.16	0.3	0.17	0.44	0.54	Good
ABE_VEGFA_TARGETS	12	0.31	-0.51	0.17	0.31	0.21	0.37	0.6	0.43	Good
SERINE_TYPE_PEPTIDASE_ACTIVITY	40	0.31	-0.51	0.0015	0.01	0.31	0.024	0.11	0.55	Good
CONCANNON_APOPTOSIS_BY_EPOXOMICIN_UP	230	0.31	0.41	0.2	0.1	0.39	0.41	0.35	0.62	Poor
NUCLEAR_UBIQUITIN_LIGASE_COMPLEX	8	0.31	0.52	0.15	0.3	0.055	0.34	0.6	0.17	Poor
REACTOME_NF_KB_IS_ACTIVATED_AND_SIGNALS_SURVIVAL	9	0.31	-0.52	0.15	0.3	0.18	0.34	0.6	0.38	Good
KERATINOCYTE_DIFFERENTIATION	14	0.31	-0.51	0.06	0.17	0.31	0.2	0.45	0.54	Good
SUZUKI_AMPLIFIED_IN_ORAL_CANCER	16	0.31	-0.51	0.17	0.31	0.084	0.37	0.6	0.23	Good
YAMASHITA_LIVER_CANCER_WITH_EPCAM_DN	10	0.31	0.52	0.17	0.3	0.25	0.36	0.6	0.47	Poor
POSITIVE_REGULATION_OF_DNA_BINDING	18	0.31	-0.51	0.17	0.31	0.075	0.37	0.6	0.22	Good
KEGG_VALINE_LEUCINE_AND_ISOLEUCINE_BIOSYNTHESIS	10	0.31	0.51	0.17	0.31	0.27	0.37	0.6	0.5	Poor
KAAB_FAILED_HEART_ATRIUM_DN	140	0.31	-0.45	0.35	0.3	0.25	0.59	0.6	0.47	Good
LEE_NEURAL_CREST_STEM_CELL_UP	150	0.31	-0.45	0.35	0.3	0.0076	0.59	0.6	0.038	Good
V$MYB_Q6	160	0.31	-0.43	0.012	0.004	0.37	0.076	0.074	0.61	Good
GOUYER_TUMOR_INVASIVENESS	9	0.31	-0.51	0.094	0.23	0.31	0.26	0.53	0.54	Good
LIAO_HAVE_SOX4_BINDING_SITES	31	0.31	0.51	0.048	0.12	0.31	0.17	0.37	0.55	Poor
MOLENAAR_TARGETS_OF_CCND1_AND_CDK4_UP	45	0.31	-0.51	0.072	0.15	0.31	0.22	0.43	0.55	Good
KINASE_REGULATOR_ACTIVITY	40	0.31	-0.51	0.046	0.11	0.31	0.17	0.36	0.55	Good
AMIT_EGF_RESPONSE_240_MCF10A	20	0.31	-0.51	0.17	0.31	0.25	0.37	0.6	0.48	Good
WATANABE_RECTAL_CANCER_RADIOTHERAPY_RESPONSIVE_DN	89	0.31	-0.5	0.3	0.32	0.026	0.54	0.61	0.097	Good
ENDOPEPTIDASE_ACTIVITY	100	0.31	-0.45	0.011	0.009	0.35	0.074	0.1	0.59	Good
V$MEIS1AHOXA9_01	75	0.32	-0.49	0.039	0.052	0.32	0.15	0.25	0.56	Good
SEMBA_FHIT_TARGETS_UP	8	0.32	-0.51	0.11	0.25	0.31	0.28	0.54	0.54	Good
HEDVAT_ELF4_TARGETS_UP	9	0.32	-0.51	0.0013	0.023	0.31	0.022	0.17	0.54	Good
KESHELAVA_MULTIPLE_DRUG_RESISTANCE	85	0.32	0.49	0.3	0.32	0.076	0.54	0.61	0.22	Poor
BIOCARTA_CDMAC_PATHWAY	16	0.32	-0.51	0.013	0.069	0.31	0.081	0.29	0.55	Good
REGULATION_OF_TRANSLATIONAL_INITIATION	25	0.32	-0.5	0.095	0.18	0.31	0.26	0.46	0.55	Good
CCTNTMAGA_UNKNOWN	83	0.32	-0.49	0.089	0.11	0.32	0.25	0.36	0.56	Good
DETECTION_OF_BIOTIC_STIMULUS	7	0.32	-0.51	0.16	0.31	0.23	0.35	0.6	0.45	Good
KEGG_MELANOGENESIS	88	0.32	-0.49	0.31	0.32	0.07	0.54	0.62	0.2	Good
CYTOKINE_SECRETION	15	0.32	-0.5	0.038	0.13	0.32	0.15	0.4	0.55	Good
CROONQUIST_IL6_DEPRIVATION_UP	16	0.32	-0.5	0.17	0.32	0.17	0.38	0.61	0.37	Good
KIM_MYCL1_AMPLIFICATION_TARGETS_DN	11	0.32	0.5	0.11	0.24	0.32	0.29	0.53	0.55	Poor
PROTEIN_AMINO_ACID_AUTOPHOSPHORYLATION	24	0.32	0.5	0.078	0.2	0.32	0.23	0.48	0.55	Poor
ZHAN_MULTIPLE_MYELOMA_LB_UP	25	0.32	-0.5	0.22	0.32	0.15	0.44	0.61	0.34	Good
KEGG_PRION_DISEASES	33	0.32	-0.5	0.22	0.32	0.031	0.44	0.61	0.11	Good
ONDER_CDH1_TARGETS_3_UP	16	0.32	-0.5	0.011	0.064	0.32	0.074	0.28	0.55	Good
LOPEZ_MESOTHELIOMA_SURVIVAL_DN	12	0.32	0.5	0.086	0.21	0.32	0.25	0.5	0.55	Poor
CHUANG_OXIDATIVE_STRESS_RESPONSE_UP	25	0.32	0.5	0.0015	0.01	0.32	0.024	0.11	0.55	Poor
TAKEDA_TARGETS_OF_NUP98_HOXA9_FUSION_3D_DN	27	0.32	-0.5	0.22	0.32	0.001	0.44	0.61	0.007	Good
OHM_METHYLATED_IN_ADULT_CANCERS	25	0.32	-0.5	0.2	0.3	0.32	0.41	0.6	0.56	Good
CELL_SUBSTRATE_ADHERENS_JUNCTION	11	0.32	-0.5	0.047	0.14	0.32	0.17	0.42	0.56	Good
WU_HBX_TARGETS_1_DN	22	0.32	-0.5	0.18	0.32	0.001	0.38	0.61	0.007	Good
S_PHASE	13	0.32	0.5	0.009	0.055	0.32	0.065	0.26	0.56	Poor
SENESE_HDAC1_AND_HDAC2_TARGETS_DN	180	0.32	-0.42	0.38	0.3	0.001	0.62	0.6	0.007	Good
V$CREB_Q2	170	0.32	-0.42	0.38	0.3	0.035	0.62	0.6	0.12	Good
POSITIVE_REGULATION_OF_TRANSLATION	28	0.32	-0.5	0.22	0.32	0.0069	0.44	0.61	0.035	Good
POSITIVE_REGULATION_OF_BINDING	19	0.32	-0.49	0.18	0.32	0.081	0.38	0.61	0.23	Good
PROTEIN_IMPORT_INTO_NUCLEUS_TRANSLOCATION	11	0.32	-0.49	0.18	0.32	0.1	0.38	0.61	0.26	Good
REGULATION_OF_RAS_PROTEIN_SIGNAL_TRANSDUCTION	11	0.32	0.49	0.18	0.32	0.27	0.38	0.61	0.5	Poor
OXYGEN_AND_REACTIVE_OXYGEN_SPECIES_METABOLIC_PROCESS	18	0.32	0.49	0.18	0.32	0.05	0.38	0.61	0.16	Poor
HASLINGER_B_CLL_WITH_17P13_DELETION	15	0.32	-0.49	0.18	0.32	0.14	0.38	0.61	0.33	Good
LIANG_SILENCED_BY_METHYLATION_DN	10	0.32	0.5	0.00092	0.016	0.31	0.018	0.14	0.55	Poor
REGULATION_OF_CELL_CELL_ADHESION	9	0.32	-0.5	0.16	0.32	0.18	0.36	0.61	0.39	Good
FIRESTEIN_CTNNB1_PATHWAY_AND_PROLIFERATION	8	0.32	-0.5	0.16	0.32	0.25	0.36	0.61	0.48	Good
AMIT_SERUM_RESPONSE_40_MCF10A	33	0.32	-0.5	0.22	0.32	0.001	0.44	0.61	0.007	Good
GAUSSMANN_MLL_AF4_FUSION_TARGETS_B_UP	18	0.32	-0.49	0.18	0.32	0.3	0.39	0.61	0.53	Good
DER_IFN_GAMMA_RESPONSE_DN	9	0.32	0.5	0.16	0.32	0.057	0.36	0.61	0.18	Poor
REACTOME_REPAIR_SYNTHESIS_OF_PATCH_27_30_BASES_LONG_BY_DNA_POLYMERASE	15	0.32	0.49	0.074	0.19	0.32	0.22	0.48	0.56	Poor
HINATA_NFKB_TARGETS_KERATINOCYTE_DN	17	0.32	-0.49	0.0034	0.032	0.32	0.038	0.2	0.56	Good
V$PAX4_04	140	0.33	-0.44	0.041	0.031	0.36	0.16	0.19	0.6	Good
RECEPTOR_SIGNALING_PROTEIN_SERINE_THREONINE_KINASE_ACTIVITY	31	0.33	-0.49	0.026	0.076	0.32	0.12	0.3	0.56	Good
NIELSEN_SCHWANNOMA_DN	3	0.33	-0.5	0.032	0.13	0.32	0.13	0.4	0.56	Good
MORF_CTSB	170	0.33	-0.41	0.38	0.3	0.23	0.62	0.6	0.45	Good
[truncated: 3,321 more rows]

## Sheet: ER_L
	Size	SAPS_Q	SAPS_Score	P_pure	P_random	P_enrichment	Q_pure	Q_random	Q_enrichment	Direction
BERTUCCI_INVASIVE_CARCINOMA_DUCTAL_VS_LOBULAR_DN	43	0.0029	-3	2.9e-05	0.0001	0.001	0.045	0.0076	0.013	Good
MITOTIC_SPINDLE_ORGANIZATION_AND_BIOGENESIS	8	0.0029	3	4.1e-05	0.0001	0.001	0.045	0.0076	0.013	Poor
KINESIN_COMPLEX	14	0.0029	3	5.5e-05	0.0001	0.001	0.045	0.0076	0.013	Poor
M_PHASE	98	0.0029	3	6.8e-05	0.0001	0.001	0.045	0.0076	0.013	Poor
MORF_BUB1B	61	0.0029	3	8.5e-05	0.0001	0.001	0.045	0.0076	0.013	Poor
BENPORATH_PROLIFERATION	130	0.0029	3	0.00014	0.0001	0.001	0.049	0.0076	0.013	Poor
BROWNE_HCMV_INFECTION_2HR_UP	39	0.0029	-3	0.00039	0.0001	0.001	0.061	0.0076	0.013	Good
CHROMOSOME_SEGREGATION	28	0.0029	3	0.00036	0.0001	0.001	0.06	0.0076	0.013	Poor
CHROMOSOMEPERICENTRIC_REGION	30	0.0029	3	0.00024	0.0001	0.001	0.055	0.0076	0.013	Poor
FERREIRA_EWINGS_SARCOMA_UNSTABLE_VS_STABLE_UP	120	0.0029	3	0.00081	0.0001	0.001	0.076	0.0076	0.013	Poor
FINETTI_BREAST_CANCER_KINOME_RED	14	0.0029	3	0.00012	0.0001	0.001	0.049	0.0076	0.013	Poor
FURUKAWA_DUSP6_TARGETS_PCI35_DN	60	0.0029	3	0.00059	0.0001	0.001	0.07	0.0076	0.013	Poor
GNF2_CKS1B	36	0.0029	3	0.00057	0.0001	0.001	0.07	0.0076	0.013	Poor
GNF2_FEN1	49	0.0029	3	0.00053	0.0001	0.001	0.07	0.0076	0.013	Poor
GNF2_RRM1	81	0.0029	3	0.00034	0.0001	0.001	0.06	0.0076	0.013	Poor
GRAHAM_CML_DIVIDING_VS_NORMAL_QUIESCENT_UP	180	0.0029	3	0.00085	0.0001	0.001	0.076	0.0076	0.013	Poor
GRAHAM_CML_QUIESCENT_VS_NORMAL_QUIESCENT_UP	88	0.0029	3	0.00052	0.0001	0.001	0.07	0.0076	0.013	Poor
GRAHAM_NORMAL_QUIESCENT_VS_NORMAL_DIVIDING_DN	86	0.0029	3	0.0008	0.0001	0.001	0.076	0.0076	0.013	Poor
JEON_SMAD6_TARGETS_DN	18	0.0029	3	0.00017	0.0001	0.001	0.049	0.0076	0.013	Poor
KOBAYASHI_EGFR_SIGNALING_24HR_DN	250	0.0029	3	0.00095	0.0001	0.001	0.077	0.0076	0.013	Poor
LEE_EARLY_T_LYMPHOCYTE_UP	81	0.0029	3	0.00089	0.0001	0.001	0.077	0.0076	0.013	Poor
M_PHASE_OF_MITOTIC_CELL_CYCLE	72	0.0029	3	0.0002	0.0001	0.001	0.052	0.0076	0.013	Poor
MITOSIS	70	0.0029	3	0.00046	0.0001	0.001	0.067	0.0076	0.013	Poor
MITSIADES_RESPONSE_TO_APLIDIN_DN	250	0.0029	3	0.00019	0.0001	0.001	0.05	0.0076	0.013	Poor
MOLENAAR_TARGETS_OF_CCND1_AND_CDK4_DN	39	0.0029	3	0.00014	0.0001	0.001	0.049	0.0076	0.013	Poor
MORF_BUB1	50	0.0029	3	0.00024	0.0001	0.001	0.055	0.0076	0.013	Poor
NADERI_BREAST_CANCER_PROGNOSIS_UP	34	0.0029	3	0.00029	0.0001	0.001	0.059	0.0076	0.013	Poor
NAKAYAMA_SOFT_TISSUE_TUMORS_PCA2_UP	87	0.0029	3	0.00046	0.0001	0.001	0.067	0.0076	0.013	Poor
REGULATION_OF_MITOSIS	33	0.0029	3	0.00034	0.0001	0.001	0.06	0.0076	0.013	Poor
RHODES_UNDIFFERENTIATED_CANCER	59	0.0029	3	0.00059	0.0001	0.001	0.07	0.0076	0.013	Poor
RUIZ_TNC_TARGETS_DN	140	0.0029	3	0.00087	0.0001	0.001	0.076	0.0076	0.013	Poor
SABATES_COLORECTAL_ADENOMA_DN	220	0.0029	-3	0.00017	0.0001	0.001	0.049	0.0076	0.013	Good
SENGUPTA_NASOPHARYNGEAL_CARCINOMA_UP	240	0.0029	3	0.00096	0.0001	0.001	0.077	0.0076	0.013	Poor
SLEBOS_HEAD_AND_NECK_CANCER_WITH_HPV_UP	53	0.0029	3	0.00062	0.0001	0.001	0.07	0.0076	0.013	Poor
SMID_BREAST_CANCER_LUMINAL_A_UP	84	0.0029	-3	0.0006	0.0001	0.001	0.07	0.0076	0.013	Good
SMID_BREAST_CANCER_RELAPSE_IN_LUNG_DN	37	0.0029	-3	0.00011	0.0001	0.001	0.049	0.0076	0.013	Good
SOTIRIOU_BREAST_CANCER_GRADE_1_VS_3_UP	150	0.0029	3	0.00061	0.0001	0.001	0.07	0.0076	0.013	Poor
URS_ADIPOCYTE_DIFFERENTIATION_UP	59	0.0029	-3	0.00083	0.0001	0.001	0.076	0.0076	0.013	Good
VANHARANTA_UTERINE_FIBROID_DN	65	0.0029	-3	0.00017	0.0001	0.001	0.049	0.0076	0.013	Good
VANTVEER_BREAST_CANCER_METASTASIS_DN	100	0.0029	3	0.00039	0.0001	0.001	0.061	0.0076	0.013	Poor
WEST_ADRENOCORTICAL_TUMOR_MARKERS_UP	21	0.0029	3	0.00025	0.0001	0.001	0.055	0.0076	0.013	Poor
WINNEPENNINCKX_MELANOMA_METASTASIS_UP	140	0.0029	3	0.00083	0.0001	0.001	0.076	0.0076	0.013	Poor
BOQUEST_STEM_CELL_CULTURED_VS_FRESH_DN	31	0.0029	-3	0.00065	0.0002	0.001	0.07	0.014	0.013	Good
CHANG_CYCLING_GENES	38	0.0029	3	0.00086	0.0002	0.001	0.076	0.014	0.013	Poor
NAKAMURA_CANCER_MICROENVIRONMENT_DN	42	0.0029	3	0.00065	0.0002	0.001	0.07	0.014	0.013	Poor
XU_HGF_SIGNALING_NOT_VIA_AKT1_48HR_DN	18	0.0029	3	0.00083	0.0002	0.001	0.076	0.014	0.013	Poor
MITOTIC_CELL_CYCLE	130	0.0029	3	0.001	0.0001	0.001	0.077	0.0076	0.013	Poor
GNF2_RFC3	38	0.0029	3	0.001	0.0003	0.001	0.077	0.016	0.013	Poor
GNF2_RFC4	57	0.0029	3	0.001	0.0001	0.001	0.077	0.0076	0.013	Poor
SISTER_CHROMATID_SEGREGATION	16	0.0029	3	0.001	0.0003	0.001	0.077	0.016	0.013	Poor
MITOTIC_SISTER_CHROMATID_SEGREGATION	15	0.0029	2.9	0.0011	0.0003	0.001	0.08	0.016	0.013	Poor
SHEPARD_BMYB_MORPHOLINO_DN	140	0.0029	2.9	0.0012	0.0001	0.001	0.083	0.0076	0.013	Poor
LI_WILMS_TUMOR_VS_FETAL_KIDNEY_1_DN	160	0.0029	2.9	0.0012	0.0001	0.001	0.084	0.0076	0.013	Poor
EGUCHI_CELL_CYCLE_RB1_TARGETS	19	0.0029	2.8	0.0014	0.0006	0.001	0.093	0.027	0.013	Poor
LY_AGING_OLD_DN	47	0.0029	2.8	0.0014	0.0003	0.001	0.093	0.016	0.013	Poor
SHEPARD_BMYB_TARGETS	52	0.0029	2.8	0.0016	0.0001	0.0015	0.1	0.0076	0.019	Poor
LOPEZ_MESOTELIOMA_SURVIVAL_TIME_UP	14	0.0029	2.8	0.001	0.0003	0.0016	0.077	0.016	0.02	Poor
MITOTIC_CELL_CYCLE_CHECKPOINT	19	0.0029	2.8	9.3e-05	0.0001	0.0016	0.045	0.0076	0.02	Poor
KINETOCHORE	24	0.0029	2.8	6.5e-05	0.0001	0.0016	0.045	0.0076	0.02	Poor
TANG_SENESCENCE_TP53_TARGETS_DN	40	0.0029	2.8	0.0017	0.0003	0.001	0.1	0.016	0.013	Poor
NAKAYAMA_SOFT_TISSUE_TUMORS_PCA2_DN	80	0.0029	-2.8	0.0017	0.0001	0.001	0.1	0.0076	0.013	Good
GNF2_CCNA2	61	0.0029	2.8	0.0017	0.0001	0.001	0.1	0.0076	0.013	Poor
SPINDLE_ORGANIZATION_AND_BIOGENESIS	9	0.0029	2.8	0.00036	0.0011	0.0017	0.06	0.038	0.021	Poor
ROSTY_CERVICAL_CANCER_PROLIFERATION_CLUSTER	140	0.0029	2.7	0.0018	0.0001	0.001	0.1	0.0076	0.013	Poor
REACTOME_CYCLIN_A1_ASSOCIATED_EVENTS_DURING_G2_M_TRANSITION	15	0.0029	2.7	0.0018	0.0008	0.001	0.1	0.033	0.013	Poor
GNF2_CKS2	45	0.0029	2.7	0.0018	0.0003	0.001	0.1	0.016	0.013	Poor
GNF2_CENPF	55	0.0029	2.7	0.0019	0.0001	0.001	0.1	0.0076	0.013	Poor
BHATI_G2M_ARREST_BY_2METHOXYESTRADIOL_UP	100	0.0029	2.7	0.002	0.0002	0.0014	0.11	0.014	0.018	Poor
CELL_CYCLE_PHASE	150	0.0029	2.7	0.002	0.0001	0.001	0.11	0.0076	0.013	Poor
AMUNDSON_GAMMA_RADIATION_RESPONSE	35	0.0029	2.7	0.0021	0.0003	0.001	0.11	0.016	0.013	Poor
SOTIRIOU_BREAST_CANCER_GRADE_1_VS_3_DN	52	0.0029	-2.7	0.0021	0.0001	0.001	0.11	0.0076	0.013	Good
REACTOME_E2F_MEDIATED_REGULATION_OF_DNA_REPLICATION	31	0.0029	2.7	0.0021	0.0003	0.001	0.11	0.016	0.013	Poor
MONTERO_THYROID_CANCER_POOR_SURVIVAL_UP	9	0.0029	2.7	0.0011	0.0021	0.001	0.077	0.055	0.013	Poor
SEMBA_FHIT_TARGETS_DN	9	0.0029	2.7	0.001	0.0021	0.001	0.077	0.055	0.013	Poor
GNF2_SMC4L1	76	0.0029	2.7	0.0022	0.0001	0.001	0.11	0.0076	0.013	Poor
WHITEFORD_PEDIATRIC_CANCER_MARKERS	84	0.0029	2.6	0.0023	0.0001	0.001	0.12	0.0076	0.013	Poor
WU_APOPTOSIS_BY_CDKN1A_VIA_TP53	37	0.0029	2.6	0.0024	0.0003	0.001	0.12	0.016	0.013	Poor
GNF2_BUB1B	46	0.0029	2.6	0.0024	0.0004	0.001	0.12	0.02	0.013	Poor
CHANDRAN_METASTASIS_TOP50_DN	13	0.0029	-2.6	0.0011	0.0003	0.0026	0.077	0.016	0.031	Good
GNF2_PCNA	61	0.0029	2.5	0.0028	0.0002	0.001	0.13	0.014	0.013	Poor
ZHAN_MULTIPLE_MYELOMA_PR_UP	37	0.0029	2.5	0.0029	0.0004	0.001	0.13	0.02	0.013	Poor
GNF2_ESPL1	35	0.0029	2.5	0.003	0.0004	0.001	0.13	0.02	0.013	Poor
BOYAULT_LIVER_CANCER_SUBCLASS_G23_UP	52	0.0029	2.5	0.0031	0.0003	0.001	0.13	0.016	0.013	Poor
VANTVEER_BREAST_CANCER_POOR_PROGNOSIS	44	0.0029	2.5	0.0031	0.0004	0.0031	0.13	0.02	0.034	Poor
GNF2_CDC20	51	0.0029	2.5	0.0032	0.0003	0.001	0.14	0.016	0.013	Poor
REACTOME_SYNTHESIS_AND_INTERCONVERSION_OF_NUCLEOTIDE_DI_AND_TRIPHOSPHATES	16	0.0029	2.5	0.0019	0.0009	0.0033	0.1	0.033	0.035	Poor
SPINDLE	35	0.0029	2.5	0.0033	0.0004	0.001	0.14	0.02	0.013	Poor
SARRIO_EPITHELIAL_MESENCHYMAL_TRANSITION_UP	15	0.0029	2.5	0.0034	0.0013	0.0016	0.14	0.042	0.02	Poor
MICROTUBULE_MOTOR_ACTIVITY	16	0.0029	2.5	0.0029	0.0011	0.0034	0.13	0.038	0.037	Poor
MISSIAGLIA_REGULATED_BY_METHYLATION_DN	94	0.0029	2.4	0.0036	0.0003	0.001	0.15	0.016	0.013	Poor
GNF2_MKI67	25	0.0029	2.4	0.0037	0.0006	0.001	0.15	0.027	0.013	Poor
V$SRF_01	41	0.0029	-2.4	0.0038	0.0006	0.001	0.15	0.027	0.013	Good
GNF2_BUB1	25	0.0029	2.4	0.0039	0.0006	0.001	0.16	0.027	0.013	Poor
WATTEL_AUTONOMOUS_THYROID_ADENOMA_DN	23	0.0029	-2.4	0.004	0.0015	0.001	0.16	0.045	0.013	Good
CHROMOSOME	110	0.0029	2.4	0.004	0.0006	0.001	0.16	0.027	0.013	Poor
REN_ALVEOLAR_RHABDOMYOSARCOMA_UP	98	0.0029	-2.4	0.004	0.0003	0.001	0.16	0.016	0.013	Good
FINETTI_BREAST_CANCER_BASAL_VS_LUMINAL	15	0.0029	2.4	0.004	0.0016	0.001	0.16	0.047	0.013	Poor
JAEGER_METASTASIS_UP	43	0.0029	2.4	0.0041	0.0006	0.001	0.16	0.027	0.013	Poor
REACTOME_MITOTIC_PROMETAPHASE	81	0.0029	2.4	0.0041	0.0003	0.001	0.16	0.016	0.013	Poor
FARMER_BREAST_CANCER_CLUSTER_2	33	0.0029	2.4	0.0044	0.0006	0.001	0.16	0.027	0.013	Poor
SHEPARD_CRUSH_AND_BURN_MUTANT_DN	130	0.0029	2.4	0.0044	0.0009	0.001	0.16	0.033	0.013	Poor
SMID_BREAST_CANCER_LUMINAL_A_DN	18	0.0029	2.3	0.0045	0.002	0.001	0.16	0.053	0.013	Poor
NUCLEOBASENUCLEOSIDENUCLEOTIDE_AND_NUCLEIC_ACID_TRANSPORT	26	0.0029	2.3	0.003	0.0004	0.0049	0.13	0.02	0.048	Poor
CHIANG_LIVER_CANCER_SUBCLASS_PROLIFERATION_UP	120	0.0029	2.3	0.0049	0.0009	0.001	0.18	0.033	0.013	Poor
MOTOR_ACTIVITY	27	0.0029	2.3	0.005	0.0007	0.0033	0.18	0.03	0.035	Poor
CHEMNITZ_RESPONSE_TO_PROSTAGLANDIN_E2_UP	120	0.0029	2.3	0.005	0.0009	0.001	0.18	0.033	0.013	Poor
GNF2_SMC2L1	29	0.0029	2.3	0.005	0.0007	0.001	0.18	0.03	0.013	Poor
GNF2_RRM2	36	0.0029	2.3	0.005	0.0007	0.001	0.18	0.03	0.013	Poor
GNF2_TTK	34	0.0029	2.3	0.0053	0.0007	0.001	0.19	0.03	0.013	Poor
AMIT_DELAYED_EARLY_GENES	17	0.0029	-2.3	0.0054	0.0027	0.0026	0.19	0.064	0.031	Good
CELL_CYCLE_CHECKPOINT_GO_0000075	45	0.0029	2.2	0.0057	0.001	0.001	0.19	0.036	0.013	Poor
DELYS_THYROID_CANCER_DN	210	0.0029	-2.2	0.0058	0.0001	0.001	0.19	0.0076	0.013	Good
REACTOME_G2_M_CHECKPOINTS	41	0.0029	2.2	0.0061	0.0012	0.001	0.19	0.04	0.013	Poor
REN_BOUND_BY_E2F	47	0.0029	2.2	0.0061	0.0012	0.001	0.19	0.04	0.013	Poor
FUJII_YBX1_TARGETS_DN	120	0.0029	2.2	0.0062	0.0009	0.001	0.19	0.033	0.013	Poor
SCIBETTA_KDM5B_TARGETS_DN	77	0.0029	2.2	0.0062	0.0006	0.001	0.19	0.027	0.013	Poor
STEIN_ESRRA_TARGETS_RESPONSIVE_TO_ESTROGEN_DN	41	0.0029	2.2	0.0064	0.0012	0.001	0.2	0.04	0.013	Poor
CHROMOSOMAL_PART	86	0.0029	2.2	0.0065	0.0007	0.001	0.2	0.03	0.013	Poor
PUJANA_BREAST_CANCER_WITH_BRCA1_MUTATED_UP	55	0.0029	2.2	0.0067	0.0008	0.001	0.2	0.033	0.013	Poor
TAKEDA_TARGETS_OF_NUP98_HOXA9_FUSION_6HR_UP	69	0.0029	-2.2	0.0067	0.0008	0.0062	0.2	0.033	0.058	Good
CROONQUIST_IL6_DEPRIVATION_DN	80	0.0029	2.2	0.007	0.0008	0.001	0.2	0.033	0.013	Poor
CHEMOKINE_ACTIVITY	38	0.0029	-2.1	0.0071	0.0013	0.0055	0.2	0.042	0.052	Good
GNF2_PA2G4	73	0.0029	2.1	0.0071	0.0008	0.001	0.2	0.033	0.013	Poor
BOYAULT_LIVER_CANCER_SUBCLASS_G3_UP	180	0.0029	2.1	0.0074	0.0001	0.001	0.21	0.0076	0.013	Poor
BIDUS_METASTASIS_UP	190	0.0029	2.1	0.0075	0.0001	0.001	0.21	0.0076	0.013	Poor
KANG_DOXORUBICIN_RESISTANCE_UP	54	0.0029	2.1	0.0077	0.0009	0.001	0.21	0.033	0.013	Poor
GNF2_MCM5	52	0.0029	2.1	0.0082	0.0009	0.001	0.22	0.033	0.013	Poor
CELL_CYCLE_PROCESS	170	0.0029	2.1	0.0085	0.0004	0.001	0.23	0.02	0.013	Poor
RICKMAN_HEAD_AND_NECK_CANCER_F	47	0.0029	-2.1	0.0055	0.0009	0.0087	0.19	0.033	0.074	Good
PUJANA_BRCA_CENTERED_NETWORK	93	0.0029	2.1	0.0088	0.0011	0.001	0.24	0.038	0.013	Poor
GNF2_HMMR	43	0.0029	2	0.0089	0.0015	0.001	0.24	0.045	0.013	Poor
GNF2_FBL	120	0.0029	-2	0.0096	0.0017	0.001	0.25	0.049	0.013	Good
JISON_SICKLE_CELL_DISEASE_DN	170	0.0029	-2	0.0096	0.0005	0.001	0.25	0.024	0.013	Good
KEGG_PPAR_SIGNALING_PATHWAY	63	0.0029	-2	0.0011	0.0001	0.0099	0.08	0.0076	0.079	Good
GNF2_CCNB2	52	0.0029	2	0.011	0.0013	0.001	0.27	0.042	0.013	Poor
PUJANA_XPRSS_INT_NETWORK	170	0.0029	1.9	0.012	0.0005	0.001	0.28	0.024	0.013	Poor
MAHAJAN_RESPONSE_TO_IL1A_UP	66	0.0029	-1.9	0.0079	0.0009	0.012	0.22	0.033	0.091	Good
GOZGIT_ESR1_TARGETS_UP	120	0.0029	-1.9	0.012	0.0019	0.001	0.29	0.053	0.013	Good
KAUFFMANN_MELANOMA_RELAPSE_UP	52	0.0029	1.9	0.014	0.0015	0.001	0.31	0.045	0.013	Poor
WILCOX_PRESPONSE_TO_ROGESTERONE_UP	150	0.0029	1.8	0.016	0.0024	0.001	0.33	0.06	0.013	Poor
MORF_JUND	57	0.0029	-1.8	0.016	0.0019	0.001	0.33	0.053	0.013	Good
MORF_ACTG1	130	0.0029	-1.8	0.016	0.0024	0.001	0.33	0.06	0.013	Good
MORF_RAD21	160	0.0029	1.8	0.017	0.0009	0.0027	0.34	0.033	0.032	Poor
GNF2_CDC2	55	0.0029	1.8	0.017	0.002	0.001	0.34	0.053	0.013	Poor
BIOCARTA_PPARA_PATHWAY	55	0.0029	-1.8	0.017	0.002	0.001	0.34	0.053	0.013	Good
PYEON_CANCER_HEAD_AND_NECK_VS_CERVICAL_UP	140	0.0029	1.8	0.017	0.0025	0.001	0.34	0.062	0.013	Poor
TIEN_INTESTINE_PROBIOTICS_6HR_UP	51	0.0029	-1.7	0.018	0.002	0.001	0.34	0.053	0.013	Good
STRUCTURAL_MOLECULE_ACTIVITY	220	0.0029	-1.7	0.019	0.0011	0.001	0.35	0.038	0.013	Good
GARCIA_TARGETS_OF_FLI1_AND_DAX1_DN	110	0.0029	1.7	0.019	0.0025	0.001	0.35	0.062	0.013	Poor
MORF_ESPL1	56	0.0029	1.7	0.019	0.002	0.0015	0.35	0.053	0.019	Poor
TURASHVILI_BREAST_LOBULAR_CARCINOMA_VS_DUCTAL_NORMAL_DN	74	0.0029	-1.7	0.02	0.002	0.001	0.36	0.053	0.013	Good
GEORGES_CELL_CYCLE_MIR192_TARGETS	57	0.0029	1.7	0.02	0.002	0.0015	0.37	0.053	0.019	Poor
CROONQUIST_NRAS_VS_STROMAL_STIMULATION_DN	82	0.0029	1.7	0.02	0.0021	0.001	0.37	0.055	0.013	Poor
MORF_TPT1	93	0.0029	-1.7	0.022	0.0023	0.001	0.39	0.059	0.013	Good
REACTOME_INFLUENZA_LIFE_CYCLE	130	0.0029	-1.7	0.022	0.0029	0.001	0.39	0.066	0.013	Good
LEE_LIVER_CANCER_ACOX1_UP	59	0.0029	-1.7	0.022	0.0023	0.0098	0.39	0.059	0.079	Good
HAHTOLA_MYCOSIS_FUNGOIDES_SKIN_UP	170	0.0029	-1.6	0.024	0.0013	0.001	0.4	0.042	0.013	Good
STRUCTURAL_CONSTITUENT_OF_RIBOSOME	70	0.0029	-1.6	0.024	0.0026	0.001	0.4	0.063	0.013	Good
KEGG_CELL_CYCLE	120	0.0029	1.6	0.024	0.0029	0.001	0.41	0.066	0.013	Poor
OSWALD_HEMATOPOIETIC_STEM_CELL_IN_COLLAGEN_GEL_UP	220	0.0029	-1.6	0.025	0.0015	0.001	0.41	0.045	0.013	Good
ODONNELL_TFRC_TARGETS_DN	100	0.0029	1.6	0.025	0.0029	0.001	0.41	0.066	0.013	Poor
MORF_RAB5A	82	0.0029	1.6	0.025	0.0029	0.0014	0.41	0.066	0.019	Poor
MARTINEZ_RESPONSE_TO_TRABECTEDIN_DN	200	0.0029	1.6	0.026	0.0015	0.0066	0.41	0.045	0.06	Poor
REACTOME_REGULATION_OF_BETA_CELL_DEVELOPMENT	100	0.0029	-1.6	0.027	0.0029	0.001	0.42	0.066	0.013	Good
MORF_HAT1	160	0.0029	1.6	0.027	0.0015	0.0013	0.42	0.045	0.017	Poor
BASSO_B_LYMPHOCYTE_NETWORK	140	0.0029	1.5	0.029	0.0031	0.0027	0.44	0.067	0.032	Poor
CHEN_LVAD_SUPPORT_OF_FAILING_HEART_UP	100	0.0029	-1.5	0.029	0.0031	0.001	0.44	0.067	0.013	Good
REACTOME_ELECTRON_TRANSPORT_CHAIN	58	0.0029	1.5	0.03	0.0037	0.022	0.44	0.074	0.14	Poor
V$OLF1_01	160	0.0029	-1.5	0.03	0.0018	0.016	0.44	0.051	0.11	Good
GNF2_ST13	57	0.0029	-1.5	0.03	0.0038	0.001	0.44	0.075	0.013	Good
SEIDEN_ONCOGENESIS_BY_MET	88	0.0029	1.5	0.031	0.0038	0.025	0.44	0.075	0.15	Poor
MORF_EIF4A2	120	0.0029	-1.5	0.032	0.0031	0.001	0.45	0.067	0.013	Good
BASAKI_YBX1_TARGETS_UP	250	0.0029	1.5	0.035	0.0015	0.001	0.47	0.045	0.013	Poor
V$SRF_Q5_01	160	0.0029	-1.4	0.037	0.0022	0.001	0.48	0.057	0.013	Good
WONG_MITOCHONDRIA_GENE_MODULE	180	0.0029	1.4	0.04	0.0024	0.001	0.49	0.06	0.013	Poor
TURASHVILI_BREAST_DUCTAL_CARCINOMA_VS_DUCTAL_NORMAL_DN	160	0.0029	-1.4	0.041	0.0024	0.001	0.5	0.06	0.013	Good
TRANSLATION	150	0.0029	-1.4	0.042	0.0043	0.001	0.5	0.08	0.013	Good
MORF_RFC4	140	0.0029	1.4	0.042	0.0046	0.001	0.5	0.082	0.013	Poor
KEGG_AXON_GUIDANCE	110	0.0029	-1.4	0.03	0.0031	0.044	0.44	0.067	0.22	Good
SMID_BREAST_CANCER_ERBB2_UP	140	0.0029	1.4	0.044	0.0047	0.0066	0.51	0.082	0.06	Poor
REACTOME_METABOLISM_OF_PROTEINS	190	0.0029	-1.3	0.051	0.0027	0.001	0.54	0.064	0.013	Good
SASAKI_ADULT_T_CELL_LEUKEMIA	140	0.0029	1.3	0.053	0.0059	0.001	0.55	0.092	0.013	Poor
ALCALAY_AML_BY_NPM1_LOCALIZATION_DN	180	0.0029	1.3	0.053	0.0028	0.001	0.56	0.066	0.013	Poor
MILICIC_FAMILIAL_ADENOMATOUS_POLYPOSIS_DN	9	0.0047	-2.6	7.9e-05	0.0002	0.0025	0.045	0.014	0.03	Good
LY_AGING_MIDDLE_DN	15	0.0047	2.2	0.0061	0.0031	0.001	0.19	0.067	0.013	Poor
HAHTOLA_MYCOSIS_FUNGOIDES_DN	16	0.0047	-2.2	0.0061	0.0031	0.001	0.19	0.067	0.013	Good
XU_HGF_TARGETS_INDUCED_BY_AKT1_48HR_DN	18	0.0047	2.2	0.001	0.0003	0.0064	0.077	0.016	0.059	Poor
TANG_SENESCENCE_TP53_TARGETS_UP	24	0.0047	-2.2	0.0065	0.0031	0.001	0.2	0.067	0.013	Good
SCIAN_CELL_CYCLE_TARGETS_OF_TP53_AND_TP73_DN	22	0.0047	2.2	0.0068	0.0034	0.0016	0.2	0.071	0.02	Poor
SPINDLE_POLE	16	0.0047	2.2	0.00017	0.0001	0.007	0.049	0.0076	0.063	Poor
CAFFAREL_RESPONSE_TO_THC_DN	25	0.0047	2	0.009	0.0015	0.0047	0.24	0.045	0.047	Poor
ESTABLISHMENT_OF_ORGANELLE_LOCALIZATION	16	0.0047	2	0.0003	0.0001	0.0098	0.06	0.0076	0.079	Poor
ORGANELLE_LOCALIZATION	21	0.0047	2	0.00031	0.0001	0.01	0.06	0.0076	0.08	Poor
VERNELL_RETINOBLASTOMA_PATHWAY_UP	39	0.0047	1.9	0.011	0.0019	0.001	0.28	0.053	0.013	Poor
VALK_AML_CLUSTER_10	32	0.0047	-1.9	0.013	0.0027	0.0026	0.31	0.064	0.031	Good
GARGALOVIC_RESPONSE_TO_OXIDIZED_PHOSPHOLIPIDS_TURQUOISE_DN	46	0.0047	1.9	0.014	0.0027	0.001	0.31	0.064	0.013	Poor
AMIT_EGF_RESPONSE_60_MCF10A	39	0.0047	-1.8	0.015	0.0028	0.001	0.33	0.066	0.013	Good
GNF2_MCM4	50	0.0047	1.8	0.015	0.0018	0.001	0.33	0.051	0.013	Poor
GNF2_H2AFX	28	0.0047	1.8	0.016	0.0033	0.001	0.33	0.07	0.013	Poor
VANTVEER_BREAST_CANCER_METASTASIS_UP	40	0.0047	-1.8	0.017	0.0037	0.011	0.34	0.074	0.084	Good
REACTOME_ACTIVATION_OF_THE_PRE_REPLICATIVE_COMPLEX	29	0.0047	1.8	0.017	0.0037	0.0031	0.34	0.074	0.034	Poor
VALK_AML_WITH_CEBPA	36	0.0047	-1.8	0.018	0.0037	0.0057	0.34	0.074	0.054	Good
CHEMOKINE_RECEPTOR_BINDING	39	0.0047	-1.7	0.01	0.0018	0.019	0.26	0.051	0.12	Good
GNF2_MSH2	26	0.0047	1.7	0.019	0.004	0.001	0.35	0.078	0.013	Poor
CYTOKINE_BINDING	42	0.0047	-1.7	0.02	0.0041	0.001	0.36	0.078	0.013	Good
BOYAULT_LIVER_CANCER_SUBCLASS_G123_UP	44	0.0047	1.7	0.021	0.0043	0.001	0.37	0.08	0.013	Poor
STEIN_ESR1_TARGETS	83	0.0047	1.5	0.032	0.0039	0.001	0.45	0.077	0.013	Poor
LIN_SILENCED_BY_TUMOR_MICROENVIRONMENT	84	0.0047	-1.5	0.033	0.0041	0.023	0.45	0.078	0.14	Good
NAKAYAMA_SOFT_TISSUE_TUMORS_PCA1_DN	73	0.0047	-1.5	0.00065	0.0001	0.034	0.07	0.0076	0.19	Good
PUJANA_BREAST_CANCER_LIT_INT_NETWORK	100	0.0047	1.5	0.035	0.0034	0.0055	0.47	0.071	0.052	Poor
TURASHVILI_BREAST_DUCTAL_CARCINOMA_VS_LOBULAR_NORMAL_DN	57	0.0047	-1.4	0.038	0.0047	0.001	0.48	0.082	0.013	Good
MORF_MSH2	52	0.0047	1.4	0.039	0.0047	0.0064	0.49	0.082	0.059	Poor
CHANDRAN_METASTASIS_DN	91	0.0047	-1.4	0.04	0.0047	0.001	0.49	0.082	0.013	Good
BHATTACHARYA_EMBRYONIC_STEM_CELL	67	0.0047	1.4	0.042	0.0049	0.016	0.5	0.084	0.11	Poor
REACTOME_VIRAL_MRNA_TRANSLATION	77	0.0047	-1.4	0.042	0.005	0.001	0.5	0.084	0.013	Good
NAGASHIMA_EGF_SIGNALING_UP	58	0.0047	-1.4	0.042	0.005	0.001	0.5	0.084	0.013	Good
TURASHVILI_BREAST_LOBULAR_CARCINOMA_VS_LOBULAR_NORMAL_UP	78	0.0047	-1.4	0.043	0.005	0.001	0.51	0.084	0.013	Good
ZHANG_TARGETS_OF_EWSR1_FLI1_FUSION	85	0.0047	-1.4	0.043	0.005	0.014	0.51	0.084	0.1	Good
CROONQUIST_NRAS_SIGNALING_DN	62	0.0047	1.4	0.045	0.0051	0.001	0.51	0.084	0.013	Poor
GCM_TPT1	63	0.0047	-1.3	0.046	0.0052	0.001	0.52	0.085	0.013	Good
GNF2_DAP3	100	0.0047	-1.2	0.059	0.0066	0.001	0.58	0.097	0.013	Good
V$SRF_Q4	170	0.0047	-1.2	0.065	0.0033	0.001	0.61	0.07	0.013	Good
MORF_PSMC1	160	0.0047	1.2	0.066	0.0036	0.0013	0.62	0.074	0.017	Poor
SCHLOSSER_MYC_TARGETS_REPRESSED_BY_SERUM	160	0.0047	1.2	0.068	0.0038	0.001	0.63	0.075	0.013	Poor
REACTOME_INSULIN_SYNTHESIS_AND_SECRETION	120	0.0047	-1.2	0.069	0.0078	0.001	0.63	0.11	0.013	Good
CAIRO_HEPATOBLASTOMA_CLASSES_DN	210	0.0047	-1.1	0.074	0.0031	0.001	0.64	0.067	0.013	Good
PHOSPHOTRANSFERASE_ACTIVITY_PHOSPHATE_GROUP_AS_ACCEPTOR	17	0.0068	1.9	0.0028	0.0011	0.012	0.13	0.038	0.09	Poor
NAKAMURA_ALVEOLAR_EPITHELIUM	5	0.0068	-1.8	0.01	0.015	0.012	0.26	0.15	0.091	Good
REACTOME_INFLUENZA_VIRAL_RNA_TRANSCRIPTION_AND_REPLICATION	93	0.0068	-1.3	0.048	0.0053	0.001	0.53	0.086	0.013	Good
RAMASWAMY_METASTASIS_DN	60	0.0068	-1.3	0.048	0.0053	0.019	0.53	0.086	0.13	Good
REACTOME_TELOMERE_MAINTENANCE	56	0.0068	1.3	0.049	0.0054	0.001	0.53	0.087	0.013	Poor
GRAHAM_CML_DIVIDING_VS_NORMAL_QUIESCENT_DN	94	0.0068	-1.3	0.049	0.0054	0.014	0.53	0.087	0.1	Good
SANA_TNF_SIGNALING_DN	71	0.0068	-1.3	0.05	0.0056	0.001	0.54	0.088	0.013	Good
MORF_FEN1	58	0.0068	1.3	0.052	0.0057	0.001	0.55	0.089	0.013	Poor
GNF2_EIF3S6	110	0.0068	-1.1	0.074	0.0082	0.001	0.64	0.11	0.013	Good
MORF_EI24	130	0.0068	1.1	0.079	0.0089	0.0082	0.65	0.11	0.07	Poor
MEINHOLD_OVARIAN_CANCER_LOW_GRADE_DN	18	0.0081	1.9	0.013	0.0062	0.0094	0.3	0.095	0.077	Poor
FERRARI_RESPONSE_TO_FENRETINIDE_UP	17	0.0081	-1.9	0.014	0.0065	0.001	0.31	0.096	0.013	Good
BIOCARTA_PTC1_PATHWAY	11	0.0081	1.9	0.014	0.0065	0.001	0.31	0.096	0.013	Poor
REACTOME_HORMONE_SENSITIVE_LIPASE_HSL_MEDIATED_TRIACYLGLYCEROL_HYDROLYSIS	12	0.0081	-1.8	0.0076	0.004	0.015	0.21	0.078	0.1	Good
STREICHER_LSM1_TARGETS_DN	17	0.0081	-1.8	0.0042	0.0017	0.015	0.16	0.049	0.11	Good
KUUSELO_PANCREATIC_CANCER_19Q13_AMPLIFICATION	17	0.0081	-1.8	0.016	0.008	0.0026	0.33	0.11	0.031	Good
REGULATION_OF_TRANSFORMING_GROWTH_FACTOR_BETA_RECEPTOR_SIGNALING_PATHWAY	12	0.0081	-1.8	0.016	0.0086	0.005	0.33	0.11	0.048	Good
KALMA_E2F1_TARGETS	11	0.0081	1.8	0.017	0.0092	0.001	0.34	0.11	0.013	Poor
NAKAJIMA_MAST_CELL	30	0.0081	-1.7	0.021	0.0044	0.001	0.37	0.081	0.013	Good
BIOCARTA_KERATINOCYTE_PATHWAY	46	0.0081	-1.7	0.022	0.0045	0.001	0.39	0.081	0.013	Good
WANG_METHYLATED_IN_BREAST_CANCER	31	0.0081	-1.6	0.023	0.005	0.0053	0.4	0.084	0.05	Good
UZONYI_RESPONSE_TO_LEUKOTRIENE_AND_THROMBIN	37	0.0081	-1.6	0.024	0.0051	0.001	0.4	0.084	0.013	Good
ST_GAQ_PATHWAY	27	0.0081	-1.6	0.013	0.0026	0.024	0.3	0.063	0.15	Good
BROWNE_HCMV_INFECTION_2HR_DN	49	0.0081	1.6	0.025	0.0054	0.0061	0.41	0.087	0.057	Poor
SONG_TARGETS_OF_IE86_CMV_PROTEIN	49	0.0081	1.6	0.026	0.0056	0.001	0.41	0.088	0.013	Poor
DORN_ADENOVIRUS_INFECTION_32HR_DN	34	0.0081	-1.6	0.028	0.0063	0.001	0.43	0.096	0.013	Good
G_PROTEIN_COUPLED_RECEPTOR_BINDING	45	0.0081	-1.6	0.028	0.0063	0.0089	0.43	0.096	0.075	Good
KIM_MYCN_AMPLIFICATION_TARGETS_UP	59	0.0081	-1.3	0.054	0.0064	0.001	0.56	0.096	0.013	Good
DNA_REPLICATION	97	0.0081	1.3	0.055	0.0064	0.001	0.56	0.096	0.013	Poor
MORF_SKP1A	180	0.0081	1.1	0.074	0.0042	0.008	0.64	0.08	0.069	Poor
V$GATA1_05	180	0.0081	-1.1	0.072	0.0041	0.082	0.63	0.078	0.32	Good
TAKEDA_TARGETS_OF_NUP98_HOXA9_FUSION_16D_UP	130	0.0081	-1.1	0.082	0.0092	0.001	0.66	0.11	0.013	Good
REACTOME_TRANSLATION	110	0.0081	-1.1	0.086	0.0099	0.001	0.68	0.12	0.013	Good
OUELLET_OVARIAN_CANCER_INVASIVE_VS_LMP_UP	120	0.0081	1.1	0.088	0.01	0.001	0.68	0.12	0.013	Poor
MOREAUX_MULTIPLE_MYELOMA_BY_TACI_DN	130	0.0081	1	0.09	0.01	0.001	0.68	0.12	0.013	Poor
LIU_SOX4_TARGETS_UP	120	0.0081	-1	0.091	0.01	0.022	0.69	0.12	0.14	Good
WU_APOPTOSIS_BY_CDKN1A_NOT_VIA_TP53	10	0.0093	2.1	0.0052	0.0026	0.0085	0.18	0.063	0.073	Poor
LU_TUMOR_VASCULATURE_DN	9	0.0093	-2	0.00068	0.0016	0.0092	0.071	0.047	0.076	Good
LIANG_SILENCED_BY_METHYLATION_DN	10	0.0093	2	0.0095	0.0047	0.0016	0.25	0.082	0.02	Poor
KUMAMOTO_RESPONSE_TO_NUTLIN_3A_DN	10	0.0093	2	0.01	0.0049	0.001	0.26	0.084	0.013	Poor
REICHERT_G1S_REGULATORS_AS_PI3K_TARGETS	8	0.0093	1.9	0.0024	0.0042	0.013	0.12	0.08	0.094	Poor
ZERBINI_RESPONSE_TO_SULINDAC_DN	6	0.0093	1.8	0.00057	0.0014	0.014	0.07	0.044	0.1	Poor
REACTOME_P38MAPK_EVENTS	13	0.0093	1.7	0.019	0.01	0.017	0.35	0.12	0.12	Poor
DNA_RECOMBINATION	45	0.0093	1.6	0.026	0.0057	0.028	0.41	0.089	0.16	Poor
GNF2_GLTSCR2	30	0.0093	-1.5	0.028	0.0065	0.001	0.43	0.096	0.013	Good
GNF2_CENPE	36	0.0093	1.5	0.028	0.0065	0.001	0.43	0.096	0.013	Poor
REACTOME_PEPTIDE_CHAIN_ELONGATION	77	0.0093	-1.2	0.057	0.0072	0.001	0.57	0.1	0.013	Good
BROWNE_HCMV_INFECTION_12HR_DN	99	0.0093	-1.2	0.057	0.0072	0.001	0.57	0.1	0.013	Good
WINTER_HYPOXIA_UP	75	0.0093	1.2	0.058	0.0074	0.001	0.58	0.11	0.013	Poor
KOKKINAKIS_METHIONINE_DEPRIVATION_96HR_DN	67	0.0093	1.2	0.037	0.0045	0.059	0.48	0.081	0.26	Poor
GNF2_RAN	79	0.0093	1.2	0.059	0.0075	0.001	0.58	0.11	0.013	Poor
REACTOME_REGULATION_OF_GENE_EXPRESSION_IN_BETA_CELLS	92	0.0093	-1.2	0.061	0.0078	0.001	0.59	0.11	0.013	Good
RHODES_CANCER_META_SIGNATURE	53	0.0093	1.2	0.062	0.0079	0.001	0.6	0.11	0.013	Poor
MORF_PCNA	72	0.0093	1.2	0.063	0.0079	0.012	0.6	0.11	0.091	Poor
MORF_CCNF	67	0.0093	1.2	0.066	0.0085	0.001	0.62	0.11	0.013	Poor
REACTOME_FORMATION_OF_A_POOL_OF_FREE_40S_SUBUNITS	87	0.0093	-1.2	0.066	0.0087	0.001	0.62	0.11	0.013	Good
JIANG_HYPOXIA_CANCER	52	0.0093	1.2	0.062	0.0078	0.067	0.59	0.11	0.28	Poor
SCHLESINGER_METHYLATED_DE_NOVO_IN_CANCER	78	0.0093	-1.2	0.069	0.0093	0.0066	0.63	0.12	0.06	Good
WAMUNYOKOLI_OVARIAN_CANCER_GRADES_1_2_DN	57	0.0093	-1.2	0.071	0.0096	0.001	0.63	0.12	0.013	Good
CELLULAR_MONOVALENT_INORGANIC_CATION_HOMEOSTASIS	10	0.01	-1.8	0.016	0.0082	0.0023	0.33	0.11	0.029	Good
CHASSOT_SKIN_WOUND	10	0.01	-1.8	0.017	0.0088	0.001	0.34	0.11	0.013	Good
AMUNDSON_DNA_DAMAGE_RESPONSE_TP53	16	0.01	-1.7	0.006	0.0029	0.021	0.19	0.066	0.14	Good
KEGG_TERPENOID_BACKBONE_BIOSYNTHESIS	15	0.01	1.7	0.022	0.012	0.001	0.38	0.13	0.013	Poor
ABE_VEGFA_TARGETS	12	0.01	-1.7	0.0012	0.0004	0.022	0.08	0.02	0.14	Good
REACTOME_E2F_TRANSCRIPTIONAL_TARGETS_AT_G1_S	21	0.01	1.7	0.022	0.012	0.001	0.39	0.13	0.013	Poor
LY_AGING_PREMATURE_DN	24	0.01	1.6	4e-05	0.0001	0.025	0.045	0.0076	0.15	Poor
REACTOME_INACTIVATION_OF_APC_VIA_DIRECT_INHIBITION_OF_THE_APCOMPLEX	14	0.01	1.6	0.011	0.0051	0.025	0.27	0.084	0.15	Poor
REACTOME_PHOSPHOLIPASE_CMEDIATED_CASCADE	21	0.01	-1.6	0.025	0.013	0.016	0.41	0.14	0.11	Good
BIOCARTA_LAIR_PATHWAY	17	0.01	-1.6	0.026	0.013	0.0071	0.41	0.14	0.063	Good
MICROTUBULE_ORGANIZING_CENTER_ORGANIZATION_AND_BIOGENESIS	13	0.01	1.6	0.026	0.013	0.0052	0.41	0.14	0.05	Poor
WINNEPENNINCKX_MELANOMA_METASTASIS_DN	37	0.01	-1.5	0.029	0.0067	0.001	0.44	0.098	0.013	Good
CHANG_CORE_SERUM_RESPONSE_DN	27	0.01	-1.5	0.032	0.0075	0.0084	0.45	0.11	0.072	Good
OXIDOREDUCTASE_ACTIVITY_GO_0016616	52	0.01	-1.1	0.071	0.0096	0.026	0.63	0.12	0.15	Good
MORF_SOD1	250	0.01	1	0.092	0.0053	0.0038	0.69	0.086	0.039	Poor
V$HSF_Q6	120	0.01	-1	0.093	0.01	0.091	0.69	0.12	0.34	Good
V$E2F_Q4_01	150	0.01	0.99	0.1	0.0076	0.1	0.71	0.11	0.36	Poor
BORCZUK_MALIGNANT_MESOTHELIOMA_DN	100	0.01	-0.99	0.1	0.012	0.028	0.71	0.13	0.16	Good
INTRACELLULAR_TRANSPORT	250	0.01	0.98	0.1	0.0065	0.021	0.71	0.096	0.13	Poor
POOLA_INVASIVE_BREAST_CANCER_DN	130	0.01	-0.98	0.1	0.012	0.001	0.71	0.13	0.013	Good
V$E2F_Q3	140	0.01	0.97	0.11	0.013	0.088	0.72	0.14	0.33	Poor
KIM_MYCL1_AMPLIFICATION_TARGETS_DN	11	0.012	1.6	0.026	0.013	0.017	0.42	0.14	0.11	Poor
OLSSON_E2F3_TARGETS_DN	23	0.012	1.6	0.01	0.0049	0.027	0.26	0.084	0.16	Poor
BIOCARTA_IGF1_PATHWAY	21	0.012	-1.6	0.027	0.014	0.02	0.42	0.14	0.13	Good
MICROTUBULE_CYTOSKELETON_ORGANIZATION_AND_BIOGENESIS	31	0.012	1.4	0.036	0.0083	0.0092	0.47	0.11	0.076	Poor
REACTOME_ACTIVATION_OF_ATR_IN_RESPONSE_TO_REPLICATION_STRESS	35	0.012	1.4	0.036	0.0083	0.001	0.47	0.11	0.013	Poor
REACTOME_FORMATION_OF_PLATELET_PLUG	170	0.012	-1.1	0.089	0.0061	0.013	0.68	0.094	0.094	Good
MORF_RRM1	91	0.013	1.1	0.072	0.0098	0.001	0.63	0.12	0.013	Poor
LEE_LIVER_CANCER_MYC_TGFA_DN	62	0.013	-1.1	0.072	0.0098	0.051	0.63	0.12	0.24	Good
GCCNNNWTAAR_UNKNOWN	98	0.013	-1.1	0.072	0.0098	0.014	0.63	0.12	0.1	Good
ACTIN_BINDING	64	0.013	-1.1	0.072	0.0099	0.051	0.63	0.12	0.24	Good
GRADE_COLON_AND_RECTAL_CANCER_UP	200	0.013	1	0.092	0.0067	0.001	0.69	0.098	0.013	Poor
V$ER_Q6_02	160	0.013	-1	0.054	0.0029	0.092	0.56	0.066	0.34	Good
GAUSSMANN_MLL_AF4_FUSION_TARGETS_F_UP	120	0.013	-0.96	0.11	0.013	0.0036	0.72	0.14	0.038	Good
DORN_ADENOVIRUS_INFECTION_24HR_UP	8	0.015	-1.7	0.014	0.02	0.001	0.31	0.18	0.013	Good
CHROMOSOME_CONDENSATION	8	0.015	1.6	0.015	0.023	0.0036	0.33	0.18	0.038	Poor
SPINDLE_MICROTUBULE	15	0.015	1.5	0.014	0.0065	0.031	0.31	0.096	0.17	Poor
MICROTUBULE_BASED_PROCESS	75	0.015	1.1	0.042	0.005	0.074	0.5	0.084	0.3	Poor
REACTOME_UNWINDING_OF_DNA	10	0.016	1.6	0.025	0.013	0.005	0.41	0.13	0.048	Poor
REACTOME_PROSTANOID_HORMONES	11	0.016	-1.5	0.031	0.016	0.023	0.45	0.16	0.14	Good
LEE_LIVER_CANCER_TOP50	32	0.016	-1.4	0.039	0.0089	0.011	0.49	0.11	0.086	Good
BROWNE_HCMV_INFECTION_18HR_UP	180	0.016	1	0.1	0.0076	0.001	0.71	0.11	0.013	Poor
MORF_NME2	140	0.016	-0.95	0.11	0.014	0.001	0.73	0.14	0.013	Good
CONTRACTILE_FIBER_PART	22	0.017	-1.5	0.033	0.017	0.0098	0.45	0.16	0.079	Good
BIOCARTA_SPRY_PATHWAY	17	0.017	-1.5	0.013	0.006	0.035	0.3	0.093	0.19	Good
MICROTUBULE	31	0.017	1.4	0.0011	0.0003	0.041	0.08	0.016	0.21	Poor
ST_TUMOR_NECROSIS_FACTOR_PATHWAY	28	0.017	-1.4	0.032	0.0075	0.043	0.45	0.11	0.21	Good
GNF2_TPT1	37	0.017	-1.4	0.043	0.01	0.001	0.51	0.12	0.013	Good
ZHU_CMV_8_HR_DN	31	0.017	-1.3	0.045	0.01	0.043	0.52	0.12	0.22	Good
SMITH_LIVER_CANCER	31	0.017	1.3	0.046	0.011	0.032	0.52	0.12	0.18	Poor
REACTOME_TRANSLATION_INITIATION_COMPLEX_FORMATION	52	0.017	-1.1	0.077	0.01	0.001	0.64	0.12	0.013	Good
BLALOCK_ALZHEIMERS_DISEASE_INCIPIENT_DN	160	0.017	0.98	0.11	0.0087	0.0051	0.71	0.11	0.05	Poor
V$HEB_Q6	160	0.017	-0.98	0.11	0.0087	0.021	0.71	0.11	0.14	Good
BIDUS_METASTASIS_DN	130	0.017	-0.93	0.12	0.016	0.06	0.74	0.16	0.26	Good
REACTOME_HIV_LIFE_CYCLE	100	0.017	0.92	0.12	0.016	0.034	0.74	0.16	0.19	Poor
KAUFFMANN_DNA_REPLICATION_GENES	120	0.017	0.92	0.12	0.017	0.0027	0.74	0.16	0.032	Poor
ELVIDGE_HYPOXIA_BY_DMOG_UP	130	0.017	-0.92	0.12	0.017	0.0078	0.74	0.16	0.068	Good
IMMUNE_RESPONSE	210	0.017	-0.91	0.078	0.0033	0.12	0.65	0.07	0.4	Good
NAKAMURA_LUNG_CANCER_DIFFERENTIATION_MARKERS	10	0.018	-1.6	0.01	0.0049	0.027	0.26	0.084	0.16	Good
WONG_IFNA2_RESISTANCE_UP	8	0.018	-1.6	0.019	0.027	0.0095	0.35	0.21	0.077	Good
OHM_METHYLATED_IN_ADULT_CANCERS	25	0.018	-1.4	0.0057	0.001	0.036	0.19	0.036	0.19	Good
TIAN_TNF_SIGNALING_VIA_NFKB	21	0.018	-1.4	0.036	0.02	0.001	0.47	0.17	0.013	Good
REACTOME_APCDC20_MEDIATED_DEGRADATION_OF_CYCLIN_B	13	0.018	1.4	0.00027	0.0001	0.036	0.057	0.0076	0.19	Poor
VALK_AML_WITH_EVI1	24	0.018	-1.4	0.038	0.021	0.021	0.48	0.18	0.14	Good
CYTOSOLIC_PART	21	0.018	-1.4	0.032	0.017	0.038	0.45	0.16	0.2	Good
MAINTENANCE_OF_PROTEIN_LOCALIZATION	12	0.018	-1.4	0.025	0.012	0.039	0.41	0.13	0.2	Good
BIOCARTA_EGF_PATHWAY	31	0.018	-1.3	0.048	0.011	0.001	0.53	0.13	0.013	Good
ODONNELL_TARGETS_OF_MYC_AND_TFRC_DN	36	0.018	1.3	0.049	0.011	0.001	0.53	0.13	0.013	Poor
CROMER_TUMORIGENESIS_DN	42	0.018	-1.3	0.0021	0.0003	0.05	0.11	0.016	0.24	Good
CONDENSED_CHROMOSOME	29	0.018	1.3	0.051	0.012	0.0048	0.54	0.13	0.047	Poor
REACTOME_MITOTIC_M_M_G1_PHASES	140	0.018	0.92	0.12	0.017	0.001	0.74	0.16	0.013	Poor
KEGG_REGULATION_OF_AUTOPHAGY	30	0.021	1.3	0.055	0.013	0.001	0.56	0.14	0.013	Poor
MMS_MOUSE_LYMPH_HIGH_4HRS_UP	31	0.021	1.3	0.056	0.013	0.035	0.57	0.14	0.19	Poor
REACTOME_DNA_STRAND_ELONGATION	30	0.021	1.2	0.057	0.014	0.001	0.57	0.14	0.013	Poor
KORKOLA_TERATOMA	32	0.021	1.2	0.051	0.012	0.059	0.54	0.13	0.26	Poor
UDAYAKUMAR_MED1_TARGETS_UP	130	0.021	0.91	0.074	0.0083	0.12	0.64	0.11	0.4	Poor
KOBAYASHI_EGFR_SIGNALING_6HR_UP	7	0.022	-1.5	0.021	0.029	0.0095	0.37	0.21	0.077	Good
AMIT_SERUM_RESPONSE_40_MCF10A	33	0.022	-1.2	0.059	0.015	0.001	0.58	0.15	0.013	Good
LOCKWOOD_AMPLIFIED_IN_LUNG_CANCER	170	0.022	0.94	0.12	0.01	0.001	0.74	0.12	0.013	Poor
CASORELLI_ACUTE_PROMYELOCYTIC_LEUKEMIA_UP	170	0.022	-0.92	0.07	0.004	0.12	0.63	0.078	0.39	Good
V$ATF_01	170	0.022	-0.92	0.12	0.012	0.063	0.74	0.13	0.27	Good
CHROMOSOME_ORGANIZATION_AND_BIOGENESIS	110	0.022	0.9	0.12	0.017	0.058	0.75	0.16	0.26	Poor
REACTOME_CHEMOKINE_RECEPTORS_BIND_CHEMOKINES	51	0.023	-1.1	0.085	0.012	0.057	0.67	0.13	0.26	Good
NING_CHRONIC_OBSTRUCTIVE_PULMONARY_DISEASE_UP	66	0.023	-1.1	0.085	0.012	0.0031	0.67	0.13	0.034	Good
RAMASWAMY_METASTASIS_UP	64	0.023	1.1	0.042	0.005	0.086	0.5	0.084	0.33	Poor
MORF_RPA1	54	0.023	1.1	0.059	0.0075	0.088	0.58	0.11	0.33	Poor
V$HFH8_01	150	0.023	0.9	0.13	0.017	0.046	0.75	0.16	0.23	Poor
BHATI_G2M_ARREST_BY_2METHOXYESTRADIOL_DN	96	0.024	-1.1	0.089	0.012	0.085	0.68	0.13	0.32	Good
DACOSTA_ERCC3_ALLELE_XPCS_VS_TTD_DN	27	0.025	-1.2	0.06	0.015	0.001	0.59	0.15	0.013	Good
MORF_UNG	66	0.025	1	0.091	0.013	0.0015	0.69	0.14	0.019	Poor
FLOTHO_PEDIATRIC_ALL_THERAPY_RESPONSE_UP	52	0.025	-1	0.092	0.013	0.001	0.69	0.14	0.013	Good
RAAGNYNNCTTY_UNKNOWN	87	0.025	-1	0.05	0.0056	0.092	0.54	0.088	0.34	Good
LI_WILMS_TUMOR_VS_FETAL_KIDNEY_1_UP	180	0.025	-0.9	0.13	0.012	0.001	0.75	0.13	0.013	Good
TONKS_TARGETS_OF_RUNX1_RUNX1T1_FUSION_ERYTHROCYTE_UP	160	0.025	-0.89	0.13	0.012	0.098	0.75	0.13	0.35	Good
KIM_WT1_TARGETS_12HR_DN	210	0.025	0.87	0.14	0.011	0.03	0.76	0.13	0.17	Poor
REACTOME_PROTEOLYTIC_CLEAVAGE_OF_SNARE_COMPLEX_PROTEINS	15	0.026	1.4	0.043	0.024	0.043	0.51	0.19	0.21	Poor
KEGG_ONE_CARBON_POOL_BY_FOLATE	15	0.026	1.4	0.044	0.024	0.04	0.51	0.19	0.21	Poor
REACTOME_RNA_POLYMERASE_I_PROMOTER_CLEARANCE	49	0.026	1.2	0.061	0.016	0.001	0.59	0.15	0.013	Poor
BOYAULT_LIVER_CANCER_SUBCLASS_G3_DN	51	0.026	-1	0.093	0.013	0.018	0.69	0.14	0.12	Good
OSWALD_HEMATOPOIETIC_STEM_CELL_IN_COLLAGEN_GEL_DN	220	0.026	-0.85	0.14	0.012	0.001	0.77	0.13	0.013	Good
BIOCARTA_MCM_PATHWAY	18	0.027	1.3	0.0068	0.0034	0.045	0.2	0.071	0.22	Poor
V$STAT3_01	14	0.027	-1.3	0.047	0.027	0.02	0.53	0.21	0.13	Good
GNF2_UBE2I	35	0.027	-1.2	0.063	0.016	0.001	0.6	0.16	0.013	Good
KEGG_SYSTEMIC_LUPUS_ERYTHEMATOSUS	88	0.027	1	0.094	0.013	0.089	0.69	0.14	0.33	Poor
V$E2F4DP2_01	140	0.027	0.88	0.13	0.018	0.001	0.76	0.16	0.013	Poor
V$CREB_Q4_01	130	0.027	-0.88	0.13	0.019	0.068	0.76	0.17	0.28	Good
V$STAT5B_01	170	0.027	-0.88	0.13	0.013	0.001	0.76	0.14	0.013	Good
KEGG_OOCYTE_MEIOSIS	92	0.028	1	0.095	0.014	0.0028	0.69	0.14	0.032	Poor
V$PAX4_04	140	0.028	-0.87	0.098	0.011	0.13	0.7	0.12	0.42	Good
HORIUCHI_WTAP_TARGETS_UP	240	0.028	-0.84	0.12	0.0086	0.14	0.75	0.11	0.43	Good
ABE_INNER_EAR	20	0.029	-1.3	0.048	0.028	0.0028	0.53	0.21	0.033	Good
CHNG_MULTIPLE_MYELOMA_HYPERPLOID_UP	48	0.029	-1.2	0.065	0.017	0.001	0.61	0.16	0.013	Good
CREIGHTON_AKT1_SIGNALING_VIA_MTOR_UP	34	0.029	1.2	0.059	0.015	0.066	0.58	0.15	0.28	Poor
MICROTUBULE_CYTOSKELETON	130	0.029	0.87	0.13	0.019	0.001	0.76	0.17	0.013	Poor
REACTOME_COMPLEMENT_CASCADE	23	0.03	-1.3	0.049	0.028	0.021	0.53	0.21	0.14	Good
CHOW_RASSF1_TARGETS_UP	27	0.03	1.2	0.059	0.015	0.068	0.58	0.15	0.28	Poor
BAELDE_DIABETIC_NEPHROPATHY_UP	31	0.03	-1.2	0.068	0.018	0.001	0.63	0.16	0.013	Good
GARGALOVIC_RESPONSE_TO_OXIDIZED_PHOSPHOLIPIDS_TURQUOISE_UP	55	0.03	-1	0.099	0.015	0.07	0.71	0.15	0.29	Good
MORF_REV3L	52	0.03	1	0.053	0.0061	0.1	0.55	0.094	0.36	Poor
MASSARWEH_RESPONSE_TO_ESTRADIOL	61	0.03	-1	0.054	0.0064	0.1	0.56	0.096	0.36	Good
REACTOME_GTP_HYDROLYSIS_AND_JOINING_OF_THE_60S_RIBOSOMAL_SUBUNIT	98	0.03	-0.99	0.1	0.016	0.001	0.71	0.15	0.013	Good
V$NKX61_01	150	0.03	0.87	0.023	0.0012	0.14	0.4	0.04	0.42	Poor
V$TFIIA_Q6	180	0.03	-0.87	0.14	0.015	0.0095	0.76	0.15	0.077	Good
LEE_NEURAL_CREST_STEM_CELL_DN	120	0.03	-0.86	0.14	0.02	0.001	0.77	0.17	0.013	Good
VERHAAK_AML_WITH_NPM1_MUTATED_DN	240	0.03	-0.82	0.15	0.014	0.001	0.78	0.14	0.013	Good
LOPEZ_MESOTHELIOMA_SURVIVAL_OVERALL_DN	15	0.031	1.3	0.0061	0.0031	0.05	0.19	0.067	0.24	Poor
PROTEIN_FOLDING	55	0.032	0.98	0.1	0.016	0.047	0.71	0.16	0.23	Poor
OKAWA_NEUROBLASTOMA_1P36_31_DELETION	16	0.033	-1.3	0.0028	0.0011	0.053	0.13	0.038	0.25	Good
SA_REG_CASCADE_OF_CYCLIN_EXPR	13	0.033	1.3	0.053	0.031	0.034	0.55	0.22	0.19	Poor
AMIT_EGF_RESPONSE_40_HELA	42	0.033	-1.1	0.073	0.021	0.001	0.63	0.18	0.013	Good
DAVICIONI_MOLECULAR_ARMS_VS_ERMS_DN	180	0.033	-0.84	0.14	0.016	0.001	0.77	0.16	0.013	Good
NIKOLSKY_BREAST_CANCER_11Q12_Q14_AMPLICON	110	0.034	0.84	0.14	0.021	0.0028	0.77	0.18	0.032	Poor
V$E2F1_Q6	140	0.034	0.84	0.14	0.021	0.0014	0.77	0.18	0.018	Poor
REACTOME_PLATELET_ACTIVATION	150	0.034	-0.83	0.15	0.017	0.02	0.78	0.16	0.13	Good
OHM_EMBRYONIC_CARCINOMA_DN	8	0.035	-1.4	0.029	0.04	0.0095	0.43	0.25	0.077	Good
WONG_ENDMETRIUM_CANCER_DN	37	0.035	-1.1	0.077	0.022	0.0027	0.64	0.18	0.032	Good
NUTT_GBM_VS_AO_GLIOMA_DN	45	0.035	-1.1	0.078	0.022	0.0055	0.65	0.18	0.052	Good
SIG_BCR_SIGNALING_PATHWAY	45	0.036	-1.1	0.077	0.022	0.078	0.64	0.18	0.31	Good
CAFFAREL_RESPONSE_TO_THC_24HR_5_DN	40	0.036	1.1	0.079	0.022	0.067	0.65	0.18	0.28	Poor
CHROMATIN	31	0.036	1.1	0.079	0.023	0.042	0.65	0.18	0.21	Poor
KEGG_B_CELL_RECEPTOR_SIGNALING_PATHWAY	69	0.036	-0.95	0.11	0.018	0.013	0.73	0.16	0.096	Good
MORF_CDH4	130	0.036	0.83	0.15	0.022	0.058	0.78	0.18	0.26	Poor
BONOME_OVARIAN_CANCER_SURVIVAL_OPTIMAL_DEBULKING	240	0.036	0.8	0.16	0.016	0.028	0.79	0.15	0.16	Poor
RUNNE_GENDER_EFFECT_UP	9	0.037	1.4	0.03	0.042	0.036	0.44	0.26	0.19	Poor
LOPEZ_MESOTELIOMA_SURVIVAL_TIME_DN	6	0.037	-1.4	0.032	0.043	0.019	0.45	0.26	0.13	Good
XU_HGF_TARGETS_REPRESSED_BY_AKT1_DN	75	0.037	0.95	0.11	0.018	0.001	0.73	0.16	0.013	Poor
TONKS_TARGETS_OF_RUNX1_RUNX1T1_FUSION_GRANULOCYTE_UP	55	0.037	-0.95	0.086	0.012	0.11	0.68	0.13	0.38	Good
V$CEBPB_02	170	0.037	-0.81	0.16	0.02	0.022	0.79	0.17	0.14	Good
CREIGHTON_AKT1_SIGNALING_VIA_MTOR_DN	22	0.038	1.3	0.016	0.0085	0.054	0.33	0.11	0.25	Poor
GNF2_FOS	35	0.038	-1.1	0.081	0.024	0.001	0.66	0.19	0.013	Good
DIRMEIER_LMP1_RESPONSE_EARLY	52	0.038	-0.94	0.11	0.019	0.003	0.73	0.17	0.034	Good
MORF_IL4	180	0.038	0.8	0.16	0.02	0.085	0.79	0.17	0.32	Poor
REGULATION_OF_RESPONSE_TO_EXTERNAL_STIMULUS	12	0.039	-1.3	0.0018	0.0009	0.055	0.1	0.033	0.25	Good
CHANDRAN_METASTASIS_TOP50_UP	15	0.04	1.3	0.056	0.032	0.019	0.57	0.23	0.13	Poor
NIKOLSKY_BREAST_CANCER_12Q13_Q21_AMPLICON	37	0.04	1.1	0.082	0.025	0.04	0.66	0.19	0.21	Poor
KEGG_RIBOSOME	79	0.04	-0.93	0.12	0.02	0.001	0.74	0.17	0.013	Good
NAM_FXYD5_TARGETS_DN	18	0.04	1.2	0.057	0.033	0.026	0.57	0.23	0.16	Poor
REACTOME_BOTULINUM_NEUROTOXICITY	17	0.04	1.2	0.057	0.033	0.012	0.57	0.23	0.091	Poor
TARTE_PLASMA_CELL_VS_B_LYMPHOCYTE_DN	38	0.04	-1.1	0.084	0.025	0.047	0.67	0.2	0.23	Good
CHUNG_BLISTER_CYTOTOXICITY_DN	36	0.04	-1.1	0.051	0.012	0.084	0.54	0.13	0.32	Good
OXIDOREDUCTASE_ACTIVITY_ACTING_ON_CH_OH_GROUP_OF_DONORS	57	0.04	-0.93	0.1	0.016	0.12	0.71	0.16	0.39	Good
GRAHAM_NORMAL_QUIESCENT_VS_NORMAL_DIVIDING_UP	65	0.04	-0.92	0.12	0.02	0.035	0.74	0.18	0.19	Good
SGCGSSAAA_V$E2F1DP2_01	100	0.041	0.82	0.15	0.023	0.022	0.78	0.19	0.14	Poor
V$HNF1_01	160	0.041	0.79	0.16	0.021	0.16	0.8	0.18	0.45	Poor
KAAB_HEART_ATRIUM_VS_VENTRICLE_UP	240	0.041	-0.76	0.18	0.02	0.0049	0.81	0.17	0.048	Good
REACTOME_SHCMEDIATED_CASCADE	20	0.042	-1.2	0.049	0.028	0.058	0.53	0.21	0.26	Good
BASSO_CD40_SIGNALING_DN	67	0.042	-0.92	0.12	0.022	0.025	0.75	0.18	0.15	Good
BILD_E2F3_ONCOGENIC_SIGNATURE	180	0.042	0.78	0.16	0.022	0.017	0.8	0.18	0.12	Poor
SIG_IL4RECEPTOR_IN_B_LYPHOCYTES	27	0.043	-1.1	0.085	0.026	0.062	0.67	0.2	0.27	Good
DITTMER_PTHLH_TARGETS_UP	110	0.044	0.81	0.15	0.024	0.11	0.79	0.19	0.38	Poor
V$PAX_Q6	160	0.044	-0.77	0.17	0.023	0.048	0.8	0.19	0.23	Good
V$PAX4_02	150	0.044	-0.77	0.17	0.024	0.16	0.8	0.19	0.45	Good
NUCLEOTIDE_BINDING	190	0.044	0.77	0.16	0.02	0.17	0.79	0.17	0.47	Poor
GAL_LEUKEMIC_STEM_CELL_DN	240	0.044	0.75	0.18	0.021	0.001	0.81	0.18	0.013	Poor
LOPEZ_MESOTHELIOMA_SURVIVAL_OVERALL_UP	7	0.045	-1.3	0.0056	0.0089	0.051	0.19	0.11	0.24	Good
V$STAT5A_01	170	0.045	-0.77	0.17	0.024	0.0044	0.8	0.19	0.044	Good
KYNG_DNA_DAMAGE_BY_4NQO_OR_GAMMA_RADIATION	8	0.046	-1.3	0.0063	0.0097	0.053	0.19	0.12	0.25	Good
BARRIER_CANCER_RELAPSE_NORMAL_SAMPLE_DN	30	0.047	-1	0.091	0.028	0.085	0.69	0.21	0.32	Good
REACTOME_GLUCONEOGENESIS	31	0.047	1	0.0013	0.0003	0.092	0.085	0.016	0.34	Poor
KEGG_VIBRIO_CHOLERAE_INFECTION	50	0.047	1	0.093	0.013	0.025	0.69	0.14	0.15	Poor
GGAANCGGAANY_UNKNOWN	64	0.047	0.91	0.12	0.022	0.1	0.75	0.18	0.36	Poor
LIU_NASOPHARYNGEAL_CARCINOMA	60	0.047	-0.91	0.076	0.01	0.12	0.64	0.12	0.4	Good
TONKS_TARGETS_OF_RUNX1_RUNX1T1_FUSION_SUSTAINDED_IN_ERYTHROCYTE_UP	43	0.048	-1	0.036	0.0083	0.095	0.47	0.11	0.35	Good
SEITZ_NEOPLASTIC_TRANSFORMATION_BY_8P_DELETION_UP	72	0.048	0.9	0.11	0.016	0.13	0.71	0.16	0.4	Poor
V$HAND1E47_01	160	0.048	-0.75	0.18	0.026	0.012	0.81	0.2	0.091	Good
LIU_TARGETS_OF_VMYB_VS_CMYB_DN	36	0.048	-1	0.096	0.032	0.069	0.69	0.23	0.29	Good
HALMOS_CEBPA_TARGETS_UP	41	0.048	-1	0.069	0.018	0.096	0.63	0.17	0.35	Good
TTTNNANAGCYR_UNKNOWN	88	0.048	0.89	0.074	0.0099	0.13	0.64	0.12	0.41	Poor
MORF_PSMC2	99	0.048	0.88	0.038	0.0047	0.13	0.48	0.082	0.41	Poor
PURINE_NUCLEOTIDE_BINDING	180	0.048	0.74	0.13	0.013	0.18	0.76	0.14	0.48	Poor
BIOCARTA_AKAP95_PATHWAY	12	0.049	1.2	0.048	0.028	0.066	0.53	0.21	0.28	Poor
NAKAMURA_LUNG_CANCER_MARKERS	6	0.05	1.2	0.045	0.057	0.01	0.51	0.3	0.082	Poor
NAKAMURA_LUNG_CANCER	6	0.05	1.2	0.045	0.057	0.027	0.51	0.3	0.16	Poor
FRASOR_RESPONSE_TO_SERM_OR_FULVESTRANT_DN	43	0.05	1	0.097	0.033	0.001	0.7	0.23	0.013	Poor
SAKAI_CHRONIC_HEPATITIS_VS_LIVER_CANCER_UP	80	0.05	0.87	0.13	0.027	0.12	0.76	0.2	0.39	Poor
DAZARD_RESPONSE_TO_UV_NHEK_UP	150	0.05	-0.74	0.18	0.028	0.0038	0.81	0.21	0.04	Good
TRANSMEMBRANE_RECEPTOR_PROTEIN_TYROSINE_KINASE_SIGNALING_PATHWAY	76	0.051	-0.87	0.14	0.027	0.12	0.76	0.21	0.39	Good
RNA_EXPORT_FROM_NUCLEUS	17	0.052	1.2	0.029	0.015	0.068	0.43	0.15	0.28	Poor
DORN_ADENOVIRUS_INFECTION_12HR_UP	24	0.052	-1.1	0.072	0.042	0.013	0.63	0.26	0.098	Good
TAKEDA_TARGETS_OF_NUP98_HOXA9_FUSION_10D_DN	120	0.052	-0.79	0.16	0.028	0.001	0.8	0.21	0.013	Good
REACTOME_PI3K_AKT_SIGNALLING	34	0.052	-0.99	0.1	0.036	0.035	0.71	0.24	0.19	Good
KENNY_CTNNB1_TARGETS_UP	44	0.052	0.99	0.1	0.036	0.0015	0.71	0.24	0.019	Poor
CHIANG_LIVER_CANCER_SUBCLASS_UNANNOTATED_DN	140	0.052	0.78	0.17	0.03	0.0054	0.8	0.22	0.051	Poor
SARCOMERE	13	0.054	-1.1	0.074	0.043	0.067	0.64	0.26	0.28	Good
REACTOME_TRANSCRIPTION_COUPLED_NER	42	0.054	0.98	0.1	0.037	0.024	0.71	0.25	0.15	Poor
HENDRICKS_SMARCA4_TARGETS_DN	35	0.054	-0.98	0.11	0.038	0.01	0.71	0.25	0.08	Good
KEGG_ADHERENS_JUNCTION	70	0.054	-0.86	0.14	0.029	0.001	0.77	0.21	0.013	Good
HINATA_NFKB_TARGETS_KERATINOCYTE_UP	71	0.054	-0.86	0.14	0.029	0.063	0.77	0.21	0.27	Good
LIEN_BREAST_CARCINOMA_METAPLASTIC_VS_DUCTAL_UP	71	0.055	-0.85	0.14	0.03	0.001	0.77	0.22	0.013	Good
MORF_ATOX1	73	0.055	0.85	0.14	0.03	0.083	0.77	0.22	0.32	Poor
RODRIGUES_NTN1_TARGETS_DN	140	0.055	-0.77	0.11	0.014	0.17	0.73	0.14	0.46	Good
BIOCARTA_CCR5_PATHWAY	15	0.056	-1.1	0.075	0.044	0.0025	0.64	0.27	0.03	Good
BOHN_PRIMARY_IMMUNODEFICIENCY_SYNDROM_UP	37	0.057	0.97	0.014	0.0027	0.11	0.31	0.064	0.37	Poor
NEGATIVE_REGULATION_OF_GROWTH	35	0.057	-0.96	0.11	0.039	0.058	0.72	0.25	0.26	Good
KEGG_CYTOSOLIC_DNA_SENSING_PATHWAY	47	0.057	0.96	0.11	0.04	0.001	0.73	0.25	0.013	Poor
ZIRN_TRETINOIN_RESPONSE_WT1_DN	4	0.058	-1.2	0.00076	0.0037	0.059	0.076	0.074	0.26	Good
LEE_LIVER_CANCER_CIPROFIBRATE_UP	58	0.058	-0.83	0.0015	0.0001	0.15	0.094	0.0076	0.43	Good
CCAWWNAAGG_V$SRF_Q4	61	0.058	-0.83	0.15	0.032	0.001	0.78	0.23	0.013	Good
V$STAT5A_03	160	0.058	-0.72	0.19	0.03	0.076	0.82	0.22	0.3	Good
RESPONSE_TO_DNA_DAMAGE_STIMULUS	150	0.059	0.71	0.19	0.03	0.076	0.82	0.22	0.3	Poor
CORRE_MULTIPLE_MYELOMA_DN	48	0.06	-0.95	0.11	0.041	0.051	0.73	0.26	0.24	Good
REACTOME_SHC_MEDIATED_SIGNALLING	12	0.061	1.1	0.056	0.032	0.079	0.57	0.23	0.31	Poor
MULLIGHAN_NPM1_SIGNATURE_3_DN	160	0.061	-0.71	0.19	0.03	0.001	0.83	0.22	0.013	Good
V$IRF_Q6	150	0.063	0.75	0.078	0.0089	0.18	0.65	0.11	0.47	Poor
PURINE_NUCLEOTIDE_METABOLIC_PROCESS	11	0.064	1.1	0.032	0.017	0.082	0.45	0.16	0.32	Poor
SHAFFER_IRF4_TARGETS_IN_ACTIVATED_B_LYMPHOCYTE	75	0.064	0.82	0.044	0.0051	0.15	0.51	0.084	0.44	Poor
OHASHI_AURKB_TARGETS	6	0.064	1.2	0.0065	0.01	0.065	0.2	0.12	0.28	Poor
KEGG_TAURINE_AND_HYPOTAURINE_METABOLISM	8	0.064	-1.2	0.053	0.065	0.048	0.55	0.32	0.23	Good
WATTEL_AUTONOMOUS_THYROID_ADENOMA_UP	20	0.064	-1.1	0.022	0.012	0.082	0.39	0.13	0.32	Good
BIOCARTA_MONOCYTE_PATHWAY	11	0.066	-1.1	0.084	0.05	0.045	0.67	0.28	0.22	Good
CYTOKINESIS	17	0.066	1.1	0.028	0.014	0.084	0.43	0.15	0.32	Poor
GNF2_SMC1L1	24	0.066	1.1	0.038	0.021	0.084	0.48	0.18	0.32	Poor
AIYAR_COBRA1_TARGETS_DN	29	0.066	0.93	0.12	0.043	0.021	0.74	0.26	0.14	Poor
SYMPORTER_ACTIVITY	30	0.066	0.93	0.12	0.043	0.057	0.74	0.26	0.26	Poor
TAKEDA_TARGETS_OF_NUP98_HOXA9_FUSION_3D_UP	140	0.066	-0.74	0.1	0.012	0.18	0.71	0.13	0.49	Good
ACEVEDO_LIVER_TUMOR_VS_NORMAL_ADJACENT_TISSUE_DN	240	0.066	-0.66	0.22	0.032	0.001	0.84	0.23	0.013	Good
HUPER_BREAST_BASAL_VS_LUMINAL_DN	59	0.067	-0.82	0.15	0.033	0.027	0.78	0.23	0.16	Good
REACTOME_TRANSCRIPTION	160	0.067	0.69	0.2	0.034	0.001	0.84	0.23	0.013	Poor
MORF_MAGEA8	240	0.067	0.66	0.22	0.033	0.068	0.84	0.23	0.28	Poor
FOURNIER_ACINAR_DEVELOPMENT_EARLY_UP	21	0.068	-1.1	0.018	0.0096	0.085	0.35	0.12	0.32	Good
V$OCT1_Q6	160	0.068	-0.69	0.2	0.034	0.069	0.84	0.23	0.29	Good
CONCANNON_APOPTOSIS_BY_EPOXOMICIN_DN	160	0.068	0.69	0.2	0.034	0.0013	0.84	0.23	0.017	Poor
VART_KSHV_INFECTION_ANGIOGENIC_MARKERS_DN	120	0.069	-0.73	0.19	0.036	0.001	0.82	0.24	0.013	Good
BIOCARTA_RANMS_PATHWAY	9	0.069	1.2	0.0054	0.0085	0.07	0.19	0.11	0.29	Poor
DANG_MYC_TARGETS_DN	28	0.069	-0.92	0.12	0.044	0.0053	0.74	0.27	0.05	Good
MORF_CCNI	76	0.069	-0.81	0.16	0.035	0.001	0.79	0.24	0.013	Good
TOOKER_GEMCITABINE_RESISTANCE_UP	78	0.07	-0.81	0.16	0.035	0.072	0.79	0.24	0.29	Good
TOOKER_RESPONSE_TO_BEXAROTENE_DN	78	0.07	-0.81	0.16	0.035	0.064	0.79	0.24	0.27	Good
GNF2_HAT1	47	0.07	0.92	0.12	0.044	0.001	0.74	0.27	0.013	Poor
GNF2_MLH1	38	0.07	0.92	0.12	0.045	0.001	0.75	0.27	0.013	Poor
MORF_ERH	100	0.07	0.73	0.19	0.036	0.007	0.82	0.24	0.063	Poor
RUGO_STRESS_RESPONSE_SUBSET_F	8	0.072	-1.1	0.0063	0.0097	0.072	0.19	0.12	0.29	Good
REACTOME_FACILITATIVE_NA_INDEPENDENT_GLUCOSE_TRANSPORTERS	10	0.072	1.1	0.036	0.02	0.072	0.47	0.17	0.29	Poor
BROWNE_HCMV_INFECTION_48HR_UP	180	0.073	0.68	0.21	0.035	0.071	0.84	0.24	0.29	Poor
REACTOME_PACKAGING_OF_TELOMERE_ENDS	28	0.073	0.91	0.12	0.047	0.0016	0.75	0.28	0.02	Poor
NIKOLSKY_BREAST_CANCER_1Q21_AMPLICON	28	0.073	0.9	0.087	0.027	0.13	0.68	0.21	0.4	Poor
MORF_SMC1L1	48	0.073	0.9	0.13	0.047	0.041	0.75	0.28	0.21	Poor
PUIFFE_INVASION_INHIBITED_BY_ASCITES_DN	140	0.073	0.72	0.19	0.038	0.096	0.82	0.25	0.35	Poor
CHEN_HOXA5_TARGETS_9HR_UP	220	0.073	0.64	0.23	0.036	0.0013	0.85	0.24	0.017	Poor
AMIT_EGF_RESPONSE_480_HELA	160	0.074	-0.67	0.21	0.037	0.11	0.84	0.25	0.36	Good
REACTOME_NUCLEAR_EVENTS_KINASE_AND_TRANSCRIPTION_FACTOR_ACTIVATION	24	0.075	-1	0.089	0.054	0.01	0.68	0.29	0.081	Good
VALK_AML_CLUSTER_12	30	0.075	-0.9	0.13	0.048	0.073	0.75	0.28	0.3	Good
BIOCARTA_TCR_PATHWAY	42	0.076	-0.89	0.13	0.049	0.039	0.75	0.28	0.2	Good
GCM_AQP4	32	0.076	-0.89	0.13	0.049	0.072	0.75	0.28	0.29	Good
MORF_CTSB	170	0.076	0.67	0.21	0.038	0.008	0.84	0.25	0.069	Poor
DORN_ADENOVIRUS_INFECTION_48HR_UP	12	0.077	-1	0.0018	0.0009	0.092	0.1	0.033	0.34	Good
WHITESIDE_CISPLATIN_RESISTANCE_DN	12	0.077	-1	0.092	0.057	0.012	0.69	0.3	0.091	Good
WANG_CISPLATIN_RESPONSE_AND_XPC_UP	130	0.077	0.7	0.2	0.041	0.0069	0.83	0.26	0.062	Poor
RHO_GUANYL_NUCLEOTIDE_EXCHANGE_FACTOR_ACTIVITY	9	0.077	-1.1	0.014	0.02	0.076	0.31	0.17	0.3	Good
REACTOME_EGFR_DOWNREGULATION	21	0.077	-1	0.0028	0.0011	0.092	0.13	0.038	0.34	Good
BOWIE_RESPONSE_TO_TAMOXIFEN	14	0.077	1	0.093	0.058	0.0017	0.69	0.3	0.02	Poor
REACTOME_FORMATION_OF_THE_TERNARY_COMPLEX_AND_SUBSEQUENTLY_THE_43S_COMPLEX	45	0.077	-0.89	0.13	0.05	0.001	0.76	0.28	0.013	Good
GRAHAM_CML_QUIESCENT_VS_NORMAL_DIVIDING_UP	56	0.077	-0.79	0.16	0.038	0.057	0.8	0.25	0.26	Good
GNF2_DENR	38	0.08	0.87	0.13	0.052	0.096	0.76	0.29	0.35	Poor
GNF2_XRCC5	63	0.081	0.78	0.061	0.0078	0.16	0.59	0.11	0.46	Poor
REACTOME_GLUCOSE_AND_OTHER_SUGAR_SLC_TRANSPORTERS	60	0.081	0.78	0.17	0.039	0.15	0.8	0.25	0.44	Poor
RUTELLA_RESPONSE_TO_HGF_DN	230	0.081	-0.61	0.24	0.04	0.001	0.86	0.25	0.013	Good
WU_SILENCED_BY_METHYLATION_IN_BLADDER_CANCER	44	0.081	-0.87	0.14	0.052	0.0058	0.76	0.29	0.055	Good
ST_INTEGRIN_SIGNALING_PATHWAY	73	0.081	-0.78	0.17	0.039	0.12	0.8	0.25	0.39	Good
LAIHO_COLORECTAL_CANCER_SERRATED_DN	85	0.081	0.78	0.12	0.019	0.17	0.74	0.17	0.46	Poor
LINDSTEDT_DENDRITIC_CELL_MATURATION_C	59	0.081	-0.78	0.17	0.04	0.0031	0.8	0.25	0.034	Good
MORF_DMPK	160	0.081	0.66	0.22	0.039	0.098	0.84	0.25	0.35	Poor
MORF_MAP2K7	170	0.081	0.66	0.22	0.039	0.016	0.84	0.25	0.11	Poor
KEGG_ARACHIDONIC_ACID_METABOLISM	51	0.082	-0.78	0.067	0.0089	0.17	0.62	0.11	0.46	Good
MAINTENANCE_OF_CELLULAR_LOCALIZATION	11	0.083	-1	0.05	0.029	0.097	0.54	0.21	0.35	Good
MASSARWEH_TAMOXIFEN_RESISTANCE_DN	190	0.084	-0.65	0.15	0.017	0.22	0.78	0.16	0.54	Good
MORF_RAD23B	160	0.084	0.65	0.22	0.041	0.05	0.84	0.26	0.24	Poor
NUCLEAR_ENVELOPE_ENDOPLASMIC_RETICULUM_NETWORK	81	0.084	-0.77	0.062	0.0079	0.17	0.6	0.11	0.47	Good
REACTOME_RNA_POLYMERASE_I_PROMOTER_OPENING	28	0.086	0.85	0.14	0.054	0.011	0.77	0.29	0.088	Poor
KEGG_DNA_REPLICATION	34	0.087	0.85	0.14	0.054	0.001	0.77	0.29	0.013	Poor
TTGGGAG,MIR-150	58	0.087	-0.77	0.17	0.042	0.17	0.8	0.26	0.46	Good
MULLIGHAN_NPM1_MUTATED_SIGNATURE_2_UP	140	0.087	0.68	0.12	0.016	0.21	0.74	0.16	0.52	Poor
KEGG_PARKINSONS_DISEASE	100	0.087	0.68	0.21	0.045	0.016	0.84	0.27	0.11	Poor
MAINTENANCE_OF_CELLULAR_PROTEIN_LOCALIZATION	10	0.089	-1.1	0.066	0.039	0.086	0.62	0.25	0.33	Good
SMOOTH_MUSCLE_CONTRACTION_GO_0006939	11	0.089	-1	0.05	0.029	0.1	0.54	0.21	0.36	Good
V$MSX1_01	120	0.09	0.68	0.21	0.046	0.021	0.84	0.28	0.13	Poor
TURASHVILI_BREAST_CARCINOMA_DUCTAL_VS_LOBULAR_DN	7	0.09	-1.1	0.041	0.053	0.087	0.5	0.29	0.33	Good
GILMORE_CORE_NFKB_PATHWAY	10	0.09	-1.1	0.087	0.052	0.038	0.68	0.29	0.2	Good
MIDORIKAWA_AMPLIFIED_IN_LIVER_CANCER	30	0.09	-0.85	0.12	0.044	0.14	0.74	0.27	0.43	Good
REGULATION_OF_TRANSLATIONAL_INITIATION	25	0.091	-1	0.1	0.035	0.057	0.71	0.24	0.26	Good
FOURNIER_ACINAR_DEVELOPMENT_LATE_DN	21	0.091	1	0.011	0.0049	0.1	0.27	0.084	0.36	Poor
V$TFIII_Q6	140	0.091	-0.67	0.21	0.047	0.19	0.84	0.28	0.5	Good
V$LBP1_Q6	140	0.091	-0.67	0.21	0.047	0.15	0.84	0.28	0.44	Good
TAKEDA_TARGETS_OF_NUP98_HOXA9_FUSION_16D_DN	110	0.092	-0.67	0.21	0.048	0.21	0.84	0.28	0.53	Good
V$E2F4DP1_01	150	0.092	0.67	0.21	0.048	0.001	0.84	0.28	0.013	Poor
GARGALOVIC_RESPONSE_TO_OXIDIZED_PHOSPHOLIPIDS_BLACK_UP	26	0.094	0.83	0.15	0.058	0.072	0.78	0.3	0.29	Poor
REACTOME_OLFACTORY_SIGNALING_PATHWAY	40	0.094	0.83	0.15	0.058	0.024	0.78	0.31	0.15	Poor
BENPORATH_ES_2	38	0.095	0.83	0.15	0.058	0.0062	0.78	0.31	0.058	Poor
V$FOXJ2_01	130	0.095	0.66	0.22	0.049	0.077	0.84	0.28	0.31	Poor
AMIT_EGF_RESPONSE_20_HELA	11	0.095	-0.98	0.1	0.065	0.09	0.71	0.32	0.33	Good
REACTOME_EICOSANOID_LIGAND_BINDING_RECEPTORS	14	0.095	-0.98	0.1	0.065	0.012	0.71	0.32	0.091	Good
MAHADEVAN_IMATINIB_RESISTANCE_DN	18	0.095	-0.98	0.016	0.0086	0.1	0.33	0.11	0.36	Good
DIRMEIER_LMP1_RESPONSE_LATE_DN	25	0.095	-0.98	0.1	0.037	0.0026	0.71	0.25	0.031	Good
GARGALOVIC_RESPONSE_TO_OXIDIZED_PHOSPHOLIPIDS_BLUE_DN	44	0.096	-0.83	0.15	0.059	0.0027	0.78	0.31	0.032	Good
REGULATION_OF_BINDING	46	0.096	-0.83	0.15	0.059	0.037	0.78	0.31	0.19	Good
KIM_RESPONSE_TO_TSA_AND_DECITABINE_UP	130	0.097	-0.66	0.22	0.05	0.15	0.84	0.28	0.44	Good
TAKEDA_TARGETS_OF_NUP98_HOXA9_FUSION_8D_UP	120	0.097	-0.66	0.22	0.05	0.094	0.84	0.28	0.34	Good
REACTOME_CELL_CYCLE_CHECKPOINTS	100	0.097	0.66	0.22	0.05	0.001	0.84	0.28	0.013	Poor
ELVIDGE_HYPOXIA_DN	140	0.098	0.65	0.22	0.051	0.0013	0.84	0.28	0.017	Poor
PURINE_RIBONUCLEOTIDE_BINDING	180	0.098	0.63	0.21	0.035	0.24	0.84	0.24	0.56	Poor
SMID_BREAST_CANCER_NORMAL_LIKE_DN	6	0.098	1	0.077	0.091	0.0088	0.65	0.38	0.074	Poor
CCTGTGA,MIR-513	94	0.098	-0.74	0.12	0.023	0.18	0.75	0.18	0.48	Good
LEE_LIVER_CANCER_MYC_DN	57	0.098	-0.74	0.18	0.046	0.0063	0.81	0.28	0.059	Good
NICK_RESPONSE_TO_PROC_TREATMENT_DN	27	0.098	-0.82	0.14	0.055	0.15	0.77	0.3	0.44	Good
V$EN1_01	74	0.098	-0.74	0.18	0.046	0.05	0.81	0.28	0.24	Good
RGTTAMWNATT_V$HNF1_01	52	0.098	0.74	0.18	0.047	0.058	0.81	0.28	0.26	Poor
TTAYRTAA_V$E4BP4_01	160	0.098	-0.63	0.24	0.047	0.16	0.86	0.28	0.45	Good
BIOCARTA_INSULIN_PATHWAY	22	0.099	-0.97	0.033	0.017	0.11	0.45	0.16	0.37	Good
BIOCARTA_LYM_PATHWAY	11	0.099	-0.97	0.033	0.017	0.11	0.45	0.16	0.37	Good
REGULATION_OF_CYCLIN_DEPENDENT_PROTEIN_KINASE_ACTIVITY	40	0.099	0.81	0.065	0.017	0.15	0.61	0.16	0.45	Poor
KEGG_RETINOL_METABOLISM	48	0.1	0.81	0.086	0.026	0.15	0.67	0.2	0.45	Poor
NAKAMURA_TUMOR_ZONE_PERIPHERAL_VS_CENTRAL_UP	230	0.1	0.58	0.26	0.047	0.001	0.86	0.28	0.013	Poor
REACTOME_ACETYLCHOLINE_NEUROTRANSMITTER_RELEASE_CYCLE	10	0.1	1	0.094	0.059	0.0051	0.69	0.31	0.049	Poor
TONKS_TARGETS_OF_RUNX1_RUNX1T1_FUSION_HSC_UP	180	0.1	-0.62	0.24	0.048	0.001	0.86	0.28	0.013	Good
V$HNF1_Q6	170	0.1	0.61	0.24	0.05	0.2	0.86	0.28	0.52	Poor
MORF_PRKCA	160	0.1	0.61	0.24	0.05	0.024	0.86	0.28	0.15	Poor
POSITIVE_REGULATION_OF_CELL_DIFFERENTIATION	21	0.1	-0.96	0.027	0.013	0.11	0.42	0.14	0.37	Good
REACTOME_PHOSPHORYLATION_OF_THE_APC	13	0.1	0.96	0.0019	0.0009	0.11	0.1	0.033	0.37	Poor
MEIOTIC_CELL_CYCLE	31	0.1	0.8	0.16	0.065	0.093	0.79	0.32	0.34	Poor
HEDENFALK_BREAST_CANCER_BRACX_UP	17	0.1	-0.96	0.087	0.052	0.11	0.68	0.29	0.37	Good
V$NKX25_02	160	0.1	0.61	0.25	0.05	0.13	0.86	0.28	0.41	Poor
DAUER_STAT3_TARGETS_UP	38	0.11	-0.8	0.16	0.066	0.033	0.79	0.33	0.18	Good
WENDT_COHESIN_TARGETS_UP	27	0.11	0.8	0.16	0.066	0.075	0.79	0.33	0.3	Poor
KEGG_ADIPOCYTOKINE_SIGNALING_PATHWAY	64	0.11	-0.72	0.013	0.0015	0.19	0.3	0.045	0.5	Good
ST_GA13_PATHWAY	35	0.11	-0.8	0.16	0.067	0.001	0.79	0.33	0.013	Good
REACTOME_HIV_INFECTION	180	0.11	0.61	0.25	0.05	0.001	0.86	0.28	0.013	Poor
TTCYNRGAA_V$STAT5B_01	210	0.11	-0.58	0.27	0.049	0.13	0.86	0.28	0.4	Good
BIOCARTA_NKCELLS_PATHWAY	18	0.11	0.95	0.099	0.063	0.11	0.71	0.32	0.38	Poor
LEE_LIVER_CANCER_MYC_E2F1_DN	61	0.11	-0.71	0.19	0.052	0.17	0.82	0.29	0.46	Good
TRANSMEMBRANE_RECEPTOR_PROTEIN_KINASE_ACTIVITY	50	0.11	-0.79	0.16	0.038	0.001	0.8	0.25	0.013	Good
GUTIERREZ_WALDENSTROEMS_MACROGLOBULINEMIA_1_DN	9	0.11	-1	0.082	0.096	0.0046	0.66	0.39	0.047	Good
BIOCARTA_EIF2_PATHWAY	10	0.11	1	0.012	0.0056	0.096	0.28	0.088	0.35	Poor
REACTOME_PECAM1_INTERACTIONS	12	0.11	-0.94	0.11	0.073	0.095	0.73	0.34	0.35	Good
ZHU_CMV_ALL_UP	60	0.11	0.71	0.19	0.053	0.001	0.83	0.29	0.013	Poor
VECCHI_GASTRIC_CANCER_ADVANCED_VS_EARLY_DN	95	0.11	0.71	0.2	0.053	0.067	0.83	0.29	0.28	Poor
KEGG_TYROSINE_METABOLISM	39	0.11	-0.79	0.16	0.069	0.075	0.8	0.33	0.3	Good
MOREAUX_B_LYMPHOCYTE_MATURATION_BY_TACI_DN	46	0.11	0.79	0.16	0.07	0.001	0.8	0.33	0.013	Poor
YAMASHITA_LIVER_CANCER_WITH_EPCAM_UP	45	0.11	-0.79	0.16	0.07	0.029	0.8	0.33	0.17	Good
V$E47_02	160	0.11	-0.6	0.25	0.052	0.027	0.86	0.29	0.16	Good
REGULATION_OF_VIRAL_REPRODUCTION	10	0.11	1	0.096	0.061	0.0034	0.69	0.31	0.037	Poor
PROTEIN_TYROSINE_KINASE_ACTIVITY	63	0.11	-0.7	0.18	0.046	0.2	0.81	0.28	0.51	Good
VALK_AML_CLUSTER_11	36	0.11	-0.78	0.17	0.071	0.001	0.8	0.34	0.013	Good
KEGG_UBIQUITIN_MEDIATED_PROTEOLYSIS	120	0.11	0.63	0.24	0.058	0.065	0.86	0.31	0.28	Poor
LI_AMPLIFIED_IN_LUNG_CANCER	160	0.11	0.6	0.25	0.054	0.016	0.86	0.29	0.11	Poor
CHEN_HOXA5_TARGETS_6HR_UP	10	0.11	-1	0.1	0.064	0.076	0.71	0.32	0.3	Good
PACHER_TARGETS_OF_IGF1_AND_IGF2_UP	29	0.11	-0.78	0.13	0.048	0.17	0.75	0.28	0.46	Good
REACTOME_ETHANOL_OXIDATION	7	0.12	-1	0.0074	0.011	0.1	0.21	0.13	0.36	Good
BILD_CTNNB1_ONCOGENIC_SIGNATURE	71	0.12	0.7	0.12	0.021	0.2	0.74	0.18	0.52	Poor
NIKOLSKY_BREAST_CANCER_15Q26_AMPLICON	12	0.12	-0.93	0.12	0.075	0.019	0.74	0.35	0.13	Good
BIOCARTA_LONGEVITY_PATHWAY	15	0.12	-0.93	0.0086	0.0042	0.12	0.23	0.08	0.39	Good
SECRETION_BY_CELL	100	0.12	0.69	0.1	0.012	0.2	0.71	0.13	0.52	Poor
BIOCARTA_RNA_PATHWAY	10	0.12	0.99	0.016	0.008	0.1	0.33	0.11	0.36	Poor
ONDER_CDH1_TARGETS_3_DN	53	0.12	-0.69	0.21	0.06	0.0031	0.84	0.31	0.034	Good
REACTOME_REGULATION_OF_LIPID_METABOLISM_BY_PEROXISOME_PROLIFERATOR_ACTIVATED_RECEPTOR_ALPHA	57	0.12	-0.69	0.037	0.0045	0.21	0.48	0.081	0.52	Good
KEGG_SMALL_CELL_LUNG_CANCER	84	0.12	-0.68	0.21	0.061	0.21	0.84	0.31	0.52	Good
PUIFFE_INVASION_INHIBITED_BY_ASCITES_UP	77	0.12	0.68	0.034	0.0043	0.21	0.46	0.08	0.52	Poor
HOSHIDA_LIVER_CANCER_SURVIVAL_UP	71	0.12	-0.68	0.21	0.062	0.069	0.84	0.32	0.29	Good
PROTEIN_PHOSPHATASE_BINDING	9	0.12	0.98	0.058	0.071	0.1	0.57	0.34	0.36	Poor
JIANG_HYPOXIA_VIA_VHL	17	0.12	0.93	0.12	0.076	0.0084	0.74	0.35	0.072	Poor
KEGG_ANTIGEN_PROCESSING_AND_PRESENTATION	82	0.12	0.68	0.21	0.063	0.0058	0.84	0.32	0.054	Poor
CELL_PROJECTION	84	0.12	-0.68	0.19	0.053	0.21	0.83	0.29	0.52	Good
HEMATOPOIETIN_INTERFERON_CLASSD200_DOMAIN_CYTOKINE_RECEPTOR_ACTIVITY	29	0.12	-0.77	0.17	0.074	0.092	0.8	0.35	0.34	Good
V$FOXJ2_02	150	0.12	0.62	0.24	0.06	0.12	0.86	0.31	0.39	Poor
CATTGTYY_V$SOX9_B1	230	0.12	-0.56	0.28	0.054	0.019	0.87	0.29	0.13	Good
VANHARANTA_UTERINE_FIBROID_WITH_7Q_DELETION_DN	35	0.12	-0.76	0.17	0.075	0.075	0.81	0.35	0.3	Good
CHEN_LVAD_SUPPORT_OF_FAILING_HEART_DN	42	0.12	-0.76	0.17	0.076	0.0027	0.81	0.35	0.032	Good
STRESS_ACTIVATED_PROTEIN_KINASE_SIGNALING_PATHWAY	45	0.12	-0.76	0.11	0.038	0.18	0.72	0.25	0.47	Good
REACTOME_SIGNAL_AMPLIFICATION	26	0.12	-0.76	0.18	0.077	0.17	0.81	0.36	0.46	Good
VALK_AML_WITH_FLT3_ITD	39	0.12	-0.75	0.04	0.0093	0.18	0.49	0.12	0.47	Good
HEMATOPOIETIN_INTERFERON_CLASSD200_DOMAIN_CYTOKINE_RECEPTOR_BINDING	27	0.12	0.75	0.18	0.078	0.036	0.81	0.36	0.19	Poor
LINDSTEDT_DENDRITIC_CELL_MATURATION_B	47	0.12	-0.75	0.18	0.078	0.061	0.81	0.36	0.27	Good
ATAACCT,MIR-154	44	0.12	0.75	0.07	0.019	0.18	0.63	0.17	0.47	Poor
FALVELLA_SMOKERS_WITH_LUNG_CANCER	59	0.12	-0.67	0.21	0.064	0.032	0.84	0.32	0.18	Good
RIBONUCLEOTIDE_METABOLIC_PROCESS	13	0.12	0.92	0.067	0.039	0.12	0.62	0.25	0.39	Poor
RAS_GUANYL_NUCLEOTIDE_EXCHANGE_FACTOR_ACTIVITY	14	0.12	-0.92	0.12	0.077	0.041	0.74	0.36	0.21	Good
REACTOME_CTLA4_INHIBITORY_SIGNALING	21	0.12	-0.92	0.12	0.078	0.077	0.75	0.36	0.3	Good
GTGACTT,MIR-224	110	0.12	-0.62	0.24	0.061	0.02	0.86	0.31	0.13	Good
PEREZ_TP53_AND_TP63_TARGETS	140	0.12	-0.61	0.24	0.062	0.001	0.86	0.32	0.013	Good
PYEON_CANCER_HEAD_AND_NECK_VS_CERVICAL_DN	23	0.12	0.91	0.12	0.08	0.0048	0.75	0.36	0.048	Poor
BIOCARTA_G2_PATHWAY	24	0.12	0.91	0.016	0.0081	0.12	0.33	0.11	0.4	Poor
GOLGI_VESICLE_TRANSPORT	42	0.12	0.75	0.18	0.08	0.03	0.81	0.36	0.17	Poor
SHIPP_DLBCL_VS_FOLLICULAR_LYMPHOMA_UP	43	0.12	0.75	0.18	0.08	0.0031	0.81	0.36	0.034	Poor
CYTOKINE_ACTIVITY	97	0.12	-0.66	0.22	0.068	0.13	0.84	0.33	0.41	Good
MORF_MBD4	76	0.12	0.66	0.22	0.069	0.089	0.84	0.33	0.33	Poor
NEGATIVE_REGULATION_OF_TRANSCRIPTION_DNA_DEPENDENT	110	0.12	-0.61	0.25	0.063	0.059	0.86	0.32	0.26	Good
NEGATIVE_REGULATION_OF_RNA_METABOLIC_PROCESS	110	0.12	-0.61	0.25	0.063	0.06	0.86	0.32	0.26	Good
V$HNF4_01	170	0.12	-0.58	0.25	0.051	0.26	0.86	0.29	0.59	Good
LIU_VAV3_PROSTATE_CARCINOGENESIS_UP	88	0.13	-0.66	0.22	0.069	0.001	0.84	0.33	0.013	Good
BIOCARTA_TRKA_PATHWAY	12	0.13	-0.9	0.094	0.059	0.13	0.69	0.31	0.4	Good
REACTOME_REGULATION_OF_INSULIN_SECRETION_BY_ACETYLCHOLINE	22	0.13	-0.9	0.13	0.082	0.11	0.75	0.37	0.36	Good
MORF_RAC1	200	0.13	0.58	0.26	0.06	0.16	0.86	0.31	0.45	Poor
V$NFY_Q6_01	160	0.13	0.58	0.14	0.016	0.26	0.77	0.16	0.59	Poor
BOYAULT_LIVER_CANCER_SUBCLASS_G6_DN	18	0.13	-0.9	0.031	0.016	0.13	0.45	0.16	0.4	Good
ACETYLGLUCOSAMINYLTRANSFERASE_ACTIVITY	14	0.13	0.9	0.12	0.081	0.13	0.75	0.37	0.4	Poor
MESODERM_DEVELOPMENT	22	0.13	-0.89	0.13	0.083	0.12	0.75	0.37	0.39	Good
SMID_BREAST_CANCER_RELAPSE_IN_BRAIN_UP	38	0.13	-0.74	0.18	0.081	0.026	0.81	0.37	0.15	Good
IIZUKA_RECURRENT_LIVER_CANCER	10	0.13	-0.95	0.11	0.071	0.0048	0.73	0.34	0.048	Good
HAHTOLA_MYCOSIS_FUNGOIDES_SKIN_DN	27	0.13	0.74	0.1	0.036	0.18	0.71	0.24	0.48	Poor
V$E2F_02	140	0.13	0.6	0.25	0.066	0.001	0.86	0.33	0.013	Poor
BROWNE_HCMV_INFECTION_20HR_UP	230	0.13	-0.54	0.21	0.03	0.29	0.84	0.22	0.61	Good
CAIRO_HEPATOBLASTOMA_UP	210	0.13	0.54	0.074	0.0032	0.29	0.64	0.069	0.62	Poor
CALCIUM_MEDIATED_SIGNALING	11	0.13	-0.89	0.12	0.077	0.13	0.74	0.35	0.41	Good
BENPORATH_MYC_TARGETS_WITH_EBOX	220	0.13	0.54	0.29	0.062	0.27	0.88	0.32	0.59	Poor
V$STAT5A_02	94	0.13	-0.65	0.22	0.071	0.001	0.84	0.34	0.013	Good
DACOSTA_UV_RESPONSE_VIA_ERCC3_TTD_UP	46	0.13	-0.73	0.091	0.028	0.18	0.69	0.21	0.49	Good
TOMLINS_PROSTATE_CANCER_DN	38	0.13	-0.73	0.19	0.086	0.0027	0.82	0.37	0.031	Good
MORF_BCL2L11	170	0.13	0.57	0.27	0.064	0.0094	0.87	0.32	0.077	Poor
SYNAPTIC_TRANSMISSION	150	0.13	0.57	0.27	0.064	0.21	0.87	0.32	0.53	Poor
KRCTCNNNNMANAGC_UNKNOWN	36	0.13	0.73	0.19	0.086	0.023	0.82	0.37	0.14	Poor
REACTOME_POLYMERASE_SWITCHING	14	0.14	0.87	0.13	0.089	0.0033	0.76	0.38	0.036	Poor
REACTOME_DOWNSTREAM_TCR_SIGNALING	42	0.14	-0.72	0.19	0.087	0.14	0.82	0.38	0.43	Good
FONTAINE_FOLLICULAR_THYROID_ADENOMA_UP	49	0.14	-0.72	0.19	0.087	0.15	0.82	0.38	0.44	Good
VALK_AML_CLUSTER_15	30	0.14	-0.72	0.19	0.088	0.019	0.82	0.38	0.13	Good
MORF_PRKAR1A	130	0.14	0.58	0.18	0.034	0.26	0.81	0.23	0.58	Poor
RIGGI_EWING_SARCOMA_PROGENITOR_DN	150	0.14	-0.58	0.26	0.072	0.03	0.86	0.34	0.17	Good
PHOSPHATASE_BINDING	12	0.14	0.87	0.14	0.09	0.076	0.76	0.38	0.3	Poor
HASLINGER_B_CLL_WITH_13Q14_DELETION	18	0.14	-0.87	0.14	0.09	0.036	0.76	0.38	0.19	Good
BIOCARTA_AHSP_PATHWAY	12	0.14	-0.87	0.14	0.09	0.085	0.76	0.38	0.32	Good
REGULATION_OF_PROTEIN_IMPORT_INTO_NUCLEUS	15	0.14	-0.86	0.069	0.04	0.14	0.63	0.26	0.42	Good
GATAAGR_V$GATA_C	200	0.14	-0.53	0.3	0.065	0.095	0.88	0.32	0.35	Good
PROTEIN_COMPLEX_BINDING	51	0.14	-0.64	0.23	0.075	0.048	0.84	0.35	0.23	Good
V$MYB_Q6	160	0.14	-0.56	0.27	0.065	0.001	0.87	0.32	0.013	Good
ROPERO_HDAC2_TARGETS	100	0.14	-0.58	0.26	0.074	0.16	0.86	0.35	0.45	Good
MYLLYKANGAS_AMPLIFICATION_HOT_SPOT_30	3	0.14	-0.95	0.051	0.083	0.11	0.54	0.37	0.38	Good
DER_IFN_GAMMA_RESPONSE_DN	9	0.14	0.92	0.069	0.081	0.12	0.63	0.37	0.39	Poor
REACTOME_PHASE_1_FUNCTIONALIZATION	15	0.14	-0.86	0.14	0.092	0.059	0.77	0.38	0.26	Good
MYLLYKANGAS_AMPLIFICATION_HOT_SPOT_17	13	0.14	0.86	0.0035	0.0013	0.14	0.15	0.042	0.42	Poor
MOLENAAR_TARGETS_OF_CCND1_AND_CDK4_UP	45	0.14	-0.71	0.0086	0.0014	0.19	0.23	0.044	0.5	Good
REACTOME_G1_S_TRANSITION	98	0.14	0.64	0.23	0.075	0.001	0.85	0.35	0.013	Poor
CHAPERONE_BINDING	12	0.14	0.86	0.026	0.013	0.14	0.42	0.14	0.43	Poor
LEE_LIVER_CANCER_HEPATOBLAST	15	0.14	-0.86	0.14	0.092	0.0099	0.77	0.38	0.079	Good
WILENSKY_RESPONSE_TO_DARAPLADIB	23	0.14	0.85	0.087	0.052	0.14	0.68	0.29	0.43	Poor
LE_SKI_TARGETS_DN	5	0.14	-0.94	0.1	0.11	0.048	0.71	0.42	0.23	Good
GCGCCTT,MIR-525,MIR-524	12	0.14	-0.85	0.14	0.093	0.087	0.77	0.39	0.33	Good
REACTOME_TRAFFICKING_OF_AMPA_RECEPTORS	27	0.14	0.71	0.2	0.091	0.15	0.83	0.38	0.43	Poor
MIZUKAMI_HYPOXIA_UP	12	0.14	-0.85	0.14	0.094	0.0024	0.77	0.39	0.029	Good
CELLULAR_LIPID_METABOLIC_PROCESS	220	0.15	0.52	0.3	0.069	0.19	0.88	0.33	0.5	Poor
ZHAN_MULTIPLE_MYELOMA_SUBGROUPS	28	0.15	0.7	0.2	0.093	0.034	0.83	0.38	0.19	Poor
MORF_IFNA1	190	0.15	0.55	0.28	0.069	0.038	0.87	0.33	0.2	Poor
REACTOME_RNA_POLYMERASE_III_TRANSCRIPTION_TERMINATION	14	0.15	0.85	0.14	0.096	0.1	0.77	0.39	0.36	Poor
REACTOME_SMOOTH_MUSCLE_CONTRACTION	20	0.15	-0.84	0.14	0.096	0.0024	0.77	0.39	0.029	Good
CHIARETTI_T_ALL_RELAPSE_PROGNOSIS	12	0.15	0.84	0.092	0.057	0.14	0.69	0.3	0.43	Poor
GNF2_IGFBP1	34	0.15	0.7	0.11	0.038	0.2	0.72	0.25	0.51	Poor
VALK_AML_CLUSTER_2	29	0.15	-0.7	0.2	0.094	0.0052	0.83	0.39	0.05	Good
SIMBULAN_UV_RESPONSE_IMMORTALIZED_DN	28	0.15	-0.7	0.2	0.094	0.15	0.83	0.39	0.45	Good
HU_ANGIOGENESIS_DN	30	0.15	0.7	0.15	0.059	0.2	0.78	0.31	0.51	Poor
ZHAN_MULTIPLE_MYELOMA_CD2_DN	34	0.15	0.7	0.2	0.095	0.085	0.83	0.39	0.32	Poor
REACTOME_TRANSPORT_OF_THE_SLBP_INDEPENDENT_MATURE_MRNA	30	0.15	0.7	0.2	0.095	0.095	0.83	0.39	0.35	Poor
BIOCARTA_BIOPEPTIDES_PATHWAY	39	0.15	-0.7	0.2	0.095	0.03	0.83	0.39	0.17	Good
NUCLEOTIDE_EXCISION_REPAIR	19	0.15	-0.84	0.076	0.044	0.14	0.64	0.27	0.43	Good
REACTOME_INTEGRIN_ALPHAIIBBETA3_SIGNALING	21	0.15	-0.84	0.031	0.016	0.15	0.45	0.16	0.43	Good
KEGG_RENIN_ANGIOTENSIN_SYSTEM	16	0.15	-0.84	0.15	0.098	0.12	0.78	0.39	0.4	Good
SAKAI_CHRONIC_HEPATITIS_VS_LIVER_CANCER_DN	33	0.15	-0.69	0.2	0.096	0.081	0.84	0.39	0.32	Good
NAKAMURA_METASTASIS_MODEL_DN	33	0.15	-0.69	0.14	0.052	0.2	0.76	0.29	0.52	Good
REACTOME_STRIATED_MUSCLE_CONTRACTION	31	0.15	-0.69	0.2	0.096	0.021	0.84	0.39	0.13	Good
BIOCARTA_IL6_PATHWAY	22	0.15	-0.83	0.15	0.099	0.081	0.78	0.39	0.32	Good
PICCALUGA_ANGIOIMMUNOBLASTIC_LYMPHOMA_UP	180	0.15	-0.55	0.28	0.071	0.001	0.88	0.34	0.013	Good
ABRAHAM_ALPC_VS_MULTIPLE_MYELOMA_UP	25	0.15	-0.83	0.15	0.059	0.13	0.78	0.31	0.4	Good
V$FREAC7_01	130	0.15	0.57	0.27	0.078	0.088	0.87	0.36	0.33	Poor
REACTOME_GLYCOLYSIS	22	0.15	0.82	0.054	0.031	0.15	0.56	0.23	0.44	Poor
INTERLEUKIN_BINDING	22	0.15	-0.82	0.15	0.1	0.051	0.78	0.4	0.24	Good
HISTONE_METHYLTRANSFERASE_ACTIVITY	11	0.15	0.82	0.092	0.057	0.15	0.69	0.3	0.44	Poor
GNF2_MSH6	30	0.15	0.69	0.21	0.097	0.001	0.84	0.39	0.013	Poor
NEGATIVE_REGULATION_OF_PROTEIN_METABOLIC_PROCESS	44	0.15	-0.68	0.081	0.024	0.21	0.66	0.19	0.52	Good
GRABARCZYK_BCL11B_TARGETS_UP	63	0.15	0.62	0.21	0.062	0.24	0.84	0.31	0.56	Poor
SPERMATID_DEVELOPMENT	7	0.15	-0.89	0.025	0.035	0.13	0.41	0.24	0.41	Good
REACTOME_RNA_POLYMERASE_I_III_AND_MITOCHONDRIAL_TRANSCRIPTION	83	0.15	0.62	0.24	0.083	0.001	0.86	0.37	0.013	Poor
GROWTH_FACTOR_BINDING	31	0.15	-0.68	0.21	0.1	0.01	0.84	0.4	0.08	Good
REGULATION_OF_BODY_FLUID_LEVELS	55	0.15	-0.62	0.069	0.0092	0.24	0.63	0.11	0.56	Good
SATO_SILENCED_BY_METHYLATION_IN_PANCREATIC_CANCER_2	42	0.15	-0.68	0.2	0.096	0.21	0.84	0.39	0.52	Good
FLOTHO_PEDIATRIC_ALL_THERAPY_RESPONSE_DN	29	0.15	0.68	0.096	0.032	0.21	0.69	0.23	0.52	Poor
CENTROSOME_CYCLE	8	0.15	0.89	0.12	0.13	0.0017	0.74	0.45	0.021	Poor
SPECIFIC_RNA_POLYMERASE_II_TRANSCRIPTION_FACTOR_ACTIVITY	32	0.15	-0.68	0.21	0.1	0.16	0.84	0.4	0.45	Good
LEE_LIVER_CANCER_SURVIVAL_DN	110	0.15	0.56	0.27	0.079	0.0071	0.87	0.36	0.063	Poor
KEGG_CHEMOKINE_SIGNALING_PATHWAY	170	0.15	-0.54	0.29	0.075	0.023	0.88	0.35	0.15	Good
V$HNF6_Q6	160	0.15	0.54	0.064	0.0033	0.29	0.61	0.07	0.62	Poor
TACTTGA,MIR-26A,MIR-26B	210	0.15	0.51	0.27	0.049	0.31	0.86	0.28	0.64	Poor
BIOCARTA_FIBRINOLYSIS_PATHWAY	12	0.16	0.81	0.15	0.1	0.07	0.79	0.41	0.29	Poor
RUIZ_TNC_TARGETS_UP	150	0.16	-0.54	0.29	0.076	0.015	0.88	0.35	0.11	Good
V$AREB6_04	160	0.16	-0.53	0.19	0.03	0.29	0.82	0.22	0.62	Good
REACTOME_CLASS_A1_RHODOPSIN_LIKE_RECEPTORS	250	0.16	-0.5	0.32	0.075	0.035	0.89	0.35	0.19	Good
KEGG_ETHER_LIPID_METABOLISM	27	0.16	-0.67	0.085	0.026	0.21	0.67	0.2	0.53	Good
MONOCARBOXYLIC_ACID_TRANSPORT	9	0.16	-0.87	0.083	0.097	0.13	0.66	0.39	0.42	Good
REACTOME_LATE_PHASE_OF_HIV_LIFE_CYCLE	88	0.16	0.61	0.24	0.085	0.14	0.86	0.37	0.42	Poor
GTGTCAA,MIR-514	46	0.16	-0.67	0.21	0.1	0.21	0.84	0.4	0.53	Good
HYDROLASE_ACTIVITY_ACTING_ON_CARBON_NITROGEN_NOT_PEPTIDEBONDSIN_LINEAR_AMIDES	15	0.16	-0.8	0.16	0.11	0.14	0.79	0.41	0.42	Good
XU_AKT1_TARGETS_6HR	24	0.16	0.8	0.16	0.11	0.031	0.79	0.41	0.17	Poor
YEMELYANOV_GR_TARGETS_DN	9	0.16	-0.86	0.12	0.14	0.058	0.75	0.46	0.26	Good
NEGATIVE_REGULATION_OF_INTRACELLULAR_TRANSPORT	11	0.16	-0.8	0.16	0.11	0.041	0.79	0.41	0.21	Good
VETTER_TARGETS_OF_PRKCA_AND_ETS1_DN	13	0.16	0.8	0.12	0.078	0.16	0.75	0.36	0.45	Poor
KOINUMA_COLON_CANCER_MSI_DN	13	0.16	0.8	0.092	0.057	0.16	0.69	0.3	0.45	Poor
V$OCT1_05	170	0.16	-0.53	0.29	0.078	0.17	0.88	0.36	0.47	Good
RICKMAN_HEAD_AND_NECK_CANCER_D	32	0.16	-0.67	0.21	0.1	0.0028	0.84	0.4	0.032	Good
TURASHVILI_BREAST_DUCTAL_CARCINOMA_VS_LOBULAR_NORMAL_UP	60	0.16	0.61	0.25	0.087	0.001	0.86	0.38	0.013	Poor
UNFOLDED_PROTEIN_BINDING	41	0.16	0.67	0.22	0.1	0.04	0.84	0.4	0.21	Poor
BIOCARTA_BAD_PATHWAY	26	0.16	-0.66	0.22	0.11	0.001	0.84	0.41	0.013	Good
ASTON_MAJOR_DEPRESSIVE_DISORDER_DN	150	0.16	-0.53	0.3	0.08	0.029	0.88	0.36	0.16	Good
GCM_SUFU	51	0.16	0.61	0.25	0.087	0.12	0.86	0.38	0.39	Poor
SHAFFER_IRF4_TARGETS_IN_ACTIVATED_DENDRITIC_CELL	64	0.16	0.61	0.25	0.088	0.21	0.86	0.38	0.52	Poor
DUNNE_TARGETS_OF_AML1_MTG8_FUSION_UP	43	0.16	-0.66	0.22	0.11	0.031	0.84	0.41	0.17	Good
LEE_LIVER_CANCER	32	0.16	-0.66	0.22	0.11	0.025	0.84	0.41	0.15	Good
REACTOME_RHO_GTPASE_CYCLE	98	0.16	-0.61	0.25	0.088	0.0036	0.86	0.38	0.038	Good
BREUHAHN_GROWTH_FACTOR_SIGNALING_IN_LIVER_CANCER	14	0.16	-0.79	0.16	0.11	0.05	0.8	0.42	0.24	Good
KOBAYASHI_EGFR_SIGNALING_6HR_DN	18	0.16	-0.79	0.0016	0.0007	0.16	0.1	0.03	0.46	Good
BEIER_GLIOMA_STEM_CELL_UP	25	0.16	0.79	0.16	0.069	0.15	0.8	0.33	0.45	Poor
MORF_RBM8A	73	0.16	-0.6	0.2	0.059	0.25	0.84	0.31	0.57	Good
LENAOUR_DENDRITIC_CELL_MATURATION_DN	99	0.16	-0.6	0.25	0.09	0.037	0.86	0.38	0.2	Good
MORF_NPM1	150	0.16	-0.55	0.28	0.083	0.001	0.87	0.37	0.013	Good
MICROTUBULE_ORGANIZING_CENTER_PART	16	0.16	0.78	0.046	0.026	0.16	0.52	0.2	0.46	Poor
REACTOME_REMOVAL_OF_THE_FLAP_INTERMEDIATE	14	0.16	0.78	0.16	0.11	0.001	0.8	0.42	0.013	Poor
REACTOME_METABLISM_OF_NUCLEOTIDES	63	0.16	0.6	0.25	0.09	0.0015	0.86	0.38	0.019	Poor
REACTOME_CENTROSOME_MATURATION	66	0.16	0.6	0.22	0.072	0.25	0.84	0.34	0.57	Poor
LYTIC_VACUOLE	56	0.16	-0.6	0.13	0.024	0.25	0.75	0.19	0.57	Good
PROTEIN_AMINO_ACID_ADP_RIBOSYLATION	10	0.16	0.85	0.0064	0.0031	0.14	0.2	0.067	0.43	Poor
CALCIUM_ION_BINDING	94	0.16	-0.6	0.25	0.091	0.0034	0.86	0.38	0.036	Good
EBAUER_MYOGENIC_TARGETS_OF_PAX3_FOXO1_FUSION	49	0.16	-0.65	0.22	0.11	0.001	0.84	0.41	0.013	Good
REGULATION_OF_CELL_DIFFERENTIATION	48	0.16	-0.65	0.22	0.11	0.21	0.84	0.41	0.52	Good
RODRIGUES_NTN1_AND_DCC_TARGETS	30	0.16	-0.65	0.22	0.11	0.016	0.84	0.41	0.11	Good
HAHTOLA_MYCOSIS_FUNGOIDES_CD4_UP	64	0.16	-0.6	0.25	0.092	0.001	0.86	0.38	0.013	Good
REACTOME_APOPTOSIS	120	0.16	0.55	0.28	0.085	0.024	0.88	0.37	0.15	Poor
CELL_DIVISION	19	0.16	0.78	0.0043	0.002	0.17	0.16	0.053	0.46	Poor
MORF_EIF4E	77	0.16	0.59	0.25	0.092	0.0029	0.86	0.38	0.033	Poor
KEGG_OXIDATIVE_PHOSPHORYLATION	100	0.16	0.54	0.29	0.086	0.017	0.88	0.37	0.12	Poor
MORF_FANCG	150	0.16	0.54	0.26	0.056	0.29	0.86	0.3	0.61	Poor
LYSOSOME	56	0.17	-0.59	0.18	0.046	0.25	0.81	0.28	0.58	Good
WANG_ESOPHAGUS_CANCER_VS_NORMAL_UP	100	0.17	-0.54	0.29	0.087	0.0071	0.88	0.38	0.063	Good
BARRIER_CANCER_RELAPSE_TUMOR_SAMPLE_UP	16	0.17	0.78	0.17	0.12	0.0065	0.8	0.42	0.06	Poor
HOEGERKORP_CD44_TARGETS_DIRECT_UP	14	0.17	-0.78	0.14	0.093	0.17	0.77	0.39	0.46	Good
MORF_PTPRB	230	0.17	0.49	0.32	0.079	0.054	0.89	0.36	0.25	Poor
WILLIAMS_ESR1_TARGETS_DN	4	0.17	-0.87	0.094	0.14	0.043	0.69	0.45	0.22	Good
MYLLYKANGAS_AMPLIFICATION_HOT_SPOT_23	16	0.17	-0.77	0.052	0.03	0.17	0.55	0.22	0.46	Good
BANDRES_RESPONSE_TO_CARMUSTIN_MGMT_24HR_UP	8	0.17	0.84	0.13	0.15	0.085	0.76	0.47	0.32	Poor
BIOCARTA_DNAFRAGMENT_PATHWAY	10	0.17	0.84	0.15	0.098	0.042	0.78	0.39	0.21	Poor
SABATES_COLORECTAL_ADENOMA_SIZE_UP	15	0.17	0.77	0.15	0.1	0.17	0.78	0.4	0.46	Poor
TGATTTRY_V$GFI1_01	200	0.17	-0.49	0.33	0.08	0.16	0.89	0.36	0.45	Good
INTRA_GOLGI_VESICLE_MEDIATED_TRANSPORT	10	0.17	0.83	0.15	0.099	0.1	0.78	0.39	0.36	Poor
REACTOME_G_PROTEIN_BETA_GAMMA_SIGNALLING	23	0.17	-0.77	0.011	0.005	0.17	0.27	0.084	0.47	Good
FERRANDO_T_ALL_WITH_MLL_ENL_FUSION_UP	75	0.17	-0.59	0.26	0.095	0.023	0.86	0.39	0.14	Good
MORF_UBE2N	82	0.17	0.59	0.14	0.03	0.26	0.77	0.22	0.58	Poor
MORF_PDCD1	64	0.17	0.59	0.26	0.095	0.0015	0.86	0.39	0.019	Poor
PELLICCIOTTA_HDAC_IN_ANTIGEN_PRESENTATION_UP	56	0.17	0.59	0.26	0.095	0.0088	0.86	0.39	0.074	Poor
KANG_CISPLATIN_RESISTANCE_DN	8	0.17	0.83	0.13	0.15	0.14	0.76	0.47	0.43	Poor
[truncated: 4,473 more rows]

## Sheet: H2
	Size	SAPS_Q	SAPS_Score	P_pure	P_random	P_enrichment	Q_pure	Q_random	Q_enrichment	Direction
[truncated: 5,320 more rows]

[truncated: 1 more sheets: TN]
