# Supplementary material for: Significance Analysis of Prognostic Signatures
Source: PLoS Comput Biol. 2013 Jan 24;9(1):e1002875. doi: 10.1371/journal.pcbi.1002875 (PMC3554539; doi:10.1371/journal.pcbi.1002875)
Supplement: Table S4 — This excel workbook presents the results of the SAPS analyses in ovarian cancer. The first column is the molsigdb gene set id. The second column is gene set size. The third column is the SAPSq-value. The fourth column is the SAPSscore. The fifth through seventh columns are the raw Ppure, Prandom, and Penrichment, respectively. The eighth through 10th columns are the q-values associated with the Ppure, Prandom, and Penrichment. The final column indicates the direction of the prognostic association. Each disease or disease subtype analysis is on one sheet of the workbook. (XLS) [file pcbi.1002875.s005.xls]

## Sheet: Global
	Size	SAPS_Q	SAPS_Score	P_pure	P_random	P_enrichment	Q_pure	Q_random	Q_enrichment	Direction
V$HOX13_01	25	0.002	3	7.4e-11	0.0001	0.001	3.5e-07	0.01	0.012	Poor
VECCHI_GASTRIC_CANCER_ADVANCED_VS_EARLY_UP	120	0.002	3	1.3e-10	0.0001	0.001	3.5e-07	0.01	0.012	Poor
ONDER_CDH1_TARGETS_2_UP	230	0.002	3	3.1e-10	0.0001	0.001	4.2e-07	0.01	0.012	Poor
IZADPANAH_STEM_CELL_ADIPOSE_VS_BONE_DN	84	0.002	3	3.1e-10	0.0001	0.001	4.2e-07	0.01	0.012	Poor
BERTUCCI_MEDULLARY_VS_DUCTAL_BREAST_CANCER_DN	120	0.002	3	4.5e-10	0.0001	0.001	4.9e-07	0.01	0.012	Poor
BROWNE_HCMV_INFECTION_24HR_DN	140	0.002	3	1.2e-09	0.0001	0.001	9.3e-07	0.01	0.012	Poor
CHARAFE_BREAST_CANCER_BASAL_VS_MESENCHYMAL_DN	39	0.002	3	1.2e-09	0.0001	0.001	9.3e-07	0.01	0.012	Poor
LIEN_BREAST_CARCINOMA_METAPLASTIC	29	0.002	3	2.4e-09	0.0001	0.001	1.3e-06	0.01	0.012	Poor
SENESE_HDAC1_AND_HDAC2_TARGETS_DN	170	0.002	3	3.6e-09	0.0001	0.001	1.8e-06	0.01	0.012	Poor
BERTUCCI_INVASIVE_CARCINOMA_DUCTAL_VS_LOBULAR_DN	40	0.002	3	4.6e-09	0.0001	0.001	2e-06	0.01	0.012	Poor
SMID_BREAST_CANCER_LUMINAL_A_UP	83	0.002	3	4.8e-09	0.0001	0.001	2e-06	0.01	0.012	Poor
RICKMAN_HEAD_AND_NECK_CANCER_B	35	0.002	3	5.6e-09	0.0001	0.001	2.1e-06	0.01	0.012	Poor
BROWNE_HCMV_INFECTION_18HR_DN	160	0.002	3	5.9e-09	0.0001	0.001	2.1e-06	0.01	0.012	Poor
DELYS_THYROID_CANCER_DN	200	0.002	3	8.4e-09	0.0001	0.001	2.8e-06	0.01	0.012	Poor
COWLING_MYCN_TARGETS	30	0.002	3	1.4e-08	0.0001	0.001	4.1e-06	0.01	0.012	Poor
KUUSELO_PANCREATIC_CANCER_19Q13_AMPLIFICATION	17	0.002	3	2.5e-08	0.0004	0.001	6.1e-06	0.019	0.012	Poor
KARAKAS_TGFB1_SIGNALING	14	0.002	3	2.7e-08	0.0004	0.001	6.1e-06	0.019	0.012	Poor
BOQUEST_STEM_CELL_CULTURED_VS_FRESH_DN	31	0.002	3	2.9e-08	0.0001	0.001	6.2e-06	0.01	0.012	Poor
ONDER_CDH1_SIGNALING_VIA_CTNNB1	76	0.002	3	3.4e-08	0.0001	0.001	6.3e-06	0.01	0.012	Poor
LU_TUMOR_VASCULATURE_UP	24	0.002	3	5.1e-08	0.0008	0.001	8.4e-06	0.029	0.012	Poor
CERVERA_SDHB_TARGETS_2	88	0.002	3	6.1e-08	0.0002	0.001	9.3e-06	0.014	0.012	Poor
SMID_BREAST_CANCER_RELAPSE_IN_LUNG_DN	37	0.002	3	6.2e-08	0.0001	0.001	9.3e-06	0.01	0.012	Poor
GLYCOSAMINOGLYCAN_BINDING	29	0.002	3	8.6e-08	0.0001	0.001	1.2e-05	0.01	0.012	Poor
SASSON_RESPONSE_TO_GONADOTROPHINS_DN	68	0.002	3	1.3e-07	0.0002	0.001	1.6e-05	0.014	0.012	Poor
PICCALUGA_ANGIOIMMUNOBLASTIC_LYMPHOMA_UP	170	0.002	3	1.3e-07	0.0001	0.001	1.6e-05	0.01	0.012	Poor
DAVICIONI_MOLECULAR_ARMS_VS_ERMS_DN	150	0.002	3	1.7e-07	0.0001	0.001	1.9e-05	0.01	0.012	Poor
DACOSTA_ERCC3_ALLELE_XPCS_VS_TTD_DN	26	0.002	3	2.2e-07	0.0003	0.001	2.3e-05	0.017	0.012	Poor
POLYSACCHARIDE_BINDING	31	0.002	3	2.8e-07	0.0004	0.001	2.8e-05	0.019	0.012	Poor
GNF2_MMP1	31	0.002	3	3.6e-07	0.0006	0.001	3.4e-05	0.025	0.012	Poor
CHEN_LVAD_SUPPORT_OF_FAILING_HEART_UP	99	0.002	3	3.9e-07	0.0002	0.001	3.6e-05	0.014	0.012	Poor
PROTEINACEOUS_EXTRACELLULAR_MATRIX	94	0.002	3	4.3e-07	0.0002	0.001	3.9e-05	0.014	0.012	Poor
TURASHVILI_BREAST_DUCTAL_CARCINOMA_VS_LOBULAR_NORMAL_DN	51	0.002	3	4.4e-07	0.0002	0.001	3.9e-05	0.014	0.012	Poor
LEE_NEURAL_CREST_STEM_CELL_UP	140	0.002	3	5e-07	0.0001	0.001	4.4e-05	0.01	0.012	Poor
PEREZ_TP53_AND_TP63_TARGETS	140	0.002	3	5.7e-07	0.0001	0.001	4.7e-05	0.01	0.012	Poor
CHIBA_RESPONSE_TO_TSA_UP	41	0.002	3	5.8e-07	0.0008	0.001	4.7e-05	0.029	0.012	Poor
V$TATA_C	200	0.002	3	6.2e-07	0.0001	0.001	4.9e-05	0.01	0.012	Poor
HATADA_METHYLATED_IN_LUNG_CANCER_UP	250	0.002	3	6.3e-07	0.0001	0.001	4.9e-05	0.01	0.012	Poor
EXTRACELLULAR_MATRIX_STRUCTURAL_CONSTITUENT	25	0.002	3	7e-07	0.0008	0.001	5.3e-05	0.029	0.012	Poor
KOKKINAKIS_METHIONINE_DEPRIVATION_96HR_UP	110	0.002	3	7.1e-07	0.0001	0.001	5.3e-05	0.01	0.012	Poor
HUMMEL_BURKITTS_LYMPHOMA_UP	37	0.002	3	7.2e-07	0.0008	0.001	5.3e-05	0.029	0.012	Poor
TURASHVILI_BREAST_LOBULAR_CARCINOMA_VS_DUCTAL_NORMAL_UP	53	0.002	3	7.5e-07	0.0003	0.001	5.4e-05	0.017	0.012	Poor
WANG_SMARCE1_TARGETS_UP	160	0.002	3	7.6e-07	0.0001	0.001	5.4e-05	0.01	0.012	Poor
EXTRACELLULAR_MATRIX	95	0.002	3	8.6e-07	0.0003	0.001	6e-05	0.017	0.012	Poor
V$RP58_01	140	0.002	3	1e-06	0.0001	0.001	7.1e-05	0.01	0.012	Poor
KINSEY_TARGETS_OF_EWSR1_FLII_FUSION_DN	230	0.002	3	1.1e-06	0.0001	0.001	7.5e-05	0.01	0.012	Poor
MAHAJAN_RESPONSE_TO_IL1A_DN	58	0.002	3	1.2e-06	0.0003	0.001	7.6e-05	0.017	0.012	Poor
V$FOXM1_01	150	0.002	3	1.2e-06	0.0001	0.001	7.6e-05	0.01	0.012	Poor
V$STAT5A_03	160	0.002	3	1.8e-06	0.0001	0.001	0.00011	0.01	0.012	Poor
RIGGI_EWING_SARCOMA_PROGENITOR_DN	140	0.002	3	1.8e-06	0.0001	0.001	0.00011	0.01	0.012	Poor
SKELETAL_DEVELOPMENT	89	0.002	3	2e-06	0.0004	0.001	0.00012	0.019	0.012	Poor
SENESE_HDAC1_TARGETS_DN	170	0.002	3	2.3e-06	0.0001	0.001	0.00013	0.01	0.012	Poor
CELL_MIGRATION	76	0.002	3	2.4e-06	0.0004	0.001	0.00013	0.019	0.012	Poor
DOANE_BREAST_CANCER_ESR1_UP	99	0.002	-3	3.2e-06	0.0004	0.001	0.00016	0.019	0.012	Good
SASSON_RESPONSE_TO_FORSKOLIN_DN	67	0.002	3	4.3e-06	0.0004	0.001	0.00021	0.019	0.012	Poor
TURASHVILI_BREAST_DUCTAL_CARCINOMA_VS_LOBULAR_NORMAL_UP	54	0.002	3	4.8e-06	0.0004	0.001	0.00023	0.019	0.012	Poor
SENESE_HDAC2_TARGETS_DN	90	0.002	3	5.1e-06	0.0004	0.001	0.00023	0.019	0.012	Poor
V$FREAC3_01	150	0.002	3	5.2e-06	0.0001	0.001	0.00023	0.01	0.012	Poor
LEE_METASTASIS_AND_ALTERNATIVE_SPLICING_UP	63	0.002	3	5.6e-06	0.0004	0.001	0.00025	0.019	0.012	Poor
RADMACHER_AML_PROGNOSIS	68	0.002	3	6e-06	0.0004	0.001	0.00026	0.019	0.012	Poor
V$SRF_C	150	0.002	3	6e-06	0.0002	0.001	0.00026	0.014	0.012	Poor
WWTAAGGC_UNKNOWN	91	0.002	3	8.1e-06	0.0004	0.001	0.00032	0.019	0.012	Poor
LIEN_BREAST_CARCINOMA_METAPLASTIC_VS_DUCTAL_DN	68	0.002	-3	8.2e-06	0.0005	0.001	0.00033	0.022	0.012	Good
WOO_LIVER_CANCER_RECURRENCE_UP	97	0.002	3	9.1e-06	0.0005	0.001	0.00035	0.022	0.012	Poor
VART_KSHV_INFECTION_ANGIOGENIC_MARKERS_UP	140	0.002	3	9.6e-06	0.0002	0.001	0.00036	0.014	0.012	Poor
CHIANG_LIVER_CANCER_SUBCLASS_CTNNB1_DN	120	0.002	3	9.8e-06	0.0002	0.001	0.00036	0.014	0.012	Poor
VART_KSHV_INFECTION_ANGIOGENIC_MARKERS_DN	120	0.002	3	9.8e-06	0.0002	0.001	0.00036	0.014	0.012	Poor
TURASHVILI_BREAST_LOBULAR_CARCINOMA_VS_LOBULAR_NORMAL_DN	56	0.002	3	1e-05	0.0005	0.001	0.00037	0.022	0.012	Poor
TONKS_TARGETS_OF_RUNX1_RUNX1T1_FUSION_HSC_UP	170	0.002	3	1e-05	0.0001	0.001	0.00038	0.01	0.012	Poor
KEGG_TGF_BETA_SIGNALING_PATHWAY	79	0.002	3	1.3e-05	0.0005	0.001	0.00046	0.022	0.012	Poor
EXTRACELLULAR_MATRIX_PART	54	0.002	3	1.6e-05	0.0007	0.001	0.00052	0.028	0.012	Poor
KAAB_HEART_ATRIUM_VS_VENTRICLE_UP	230	0.002	3	1.7e-05	0.0001	0.001	0.00057	0.01	0.012	Poor
DAVICIONI_TARGETS_OF_PAX_FOXO1_FUSIONS_UP	240	0.002	3	1.8e-05	0.0001	0.001	0.00059	0.01	0.012	Poor
AMIT_SERUM_RESPONSE_240_MCF10A	52	0.002	3	2.1e-05	0.0007	0.001	0.00066	0.028	0.012	Poor
KEGG_FOCAL_ADHESION	180	0.002	3	2.1e-05	0.0001	0.001	0.00067	0.01	0.012	Poor
GAUSSMANN_MLL_AF4_FUSION_TARGETS_F_UP	110	0.002	3	2.2e-05	0.0003	0.001	0.0007	0.017	0.012	Poor
TCATCTC,MIR-143	100	0.002	3	2.4e-05	0.0003	0.001	0.00074	0.017	0.012	Poor
V$SRF_Q4	160	0.002	3	2.6e-05	0.0001	0.001	0.00077	0.01	0.012	Poor
V$SRF_Q6	170	0.002	3	2.9e-05	0.0001	0.001	0.00085	0.01	0.012	Poor
WGGAATGY_V$TEF1_Q6	240	0.002	3	3.1e-05	0.0001	0.001	0.0009	0.01	0.012	Poor
ZHU_CMV_ALL_DN	71	0.002	3	4.1e-05	0.0009	0.001	0.0011	0.032	0.012	Poor
KIM_WT1_TARGETS_12HR_UP	140	0.002	3	4.7e-05	0.0003	0.001	0.0013	0.017	0.012	Poor
WINTER_HYPOXIA_METAGENE	200	0.002	3	4.8e-05	0.0002	0.001	0.0013	0.014	0.012	Poor
V$NFAT_Q6	150	0.002	3	5e-05	0.0002	0.001	0.0013	0.014	0.012	Poor
HELLEBREKERS_SILENCED_DURING_TUMOR_ANGIOGENESIS	51	0.002	3	5.8e-05	0.001	0.001	0.0014	0.033	0.012	Poor
V$SRF_Q5_01	150	0.002	3	6.2e-05	0.0002	0.001	0.0015	0.014	0.012	Poor
WAMUNYOKOLI_OVARIAN_CANCER_LMP_DN	140	0.002	3	7.1e-05	0.0004	0.001	0.0017	0.019	0.012	Poor
LU_AGING_BRAIN_DN	240	0.002	3	7.9e-05	0.0001	0.001	0.0018	0.01	0.012	Poor
WAMUNYOKOLI_OVARIAN_CANCER_LMP_UP	180	0.002	-3	8e-05	0.0003	0.001	0.0018	0.017	0.012	Good
RUIZ_TNC_TARGETS_UP	140	0.002	3	8.1e-05	0.0004	0.001	0.0018	0.019	0.012	Poor
SABATES_COLORECTAL_ADENOMA_DN	200	0.002	3	0.00013	0.0001	0.001	0.0025	0.01	0.012	Poor
KAN_RESPONSE_TO_ARSENIC_TRIOXIDE	110	0.002	3	0.0001	0.0004	0.001	0.0021	0.019	0.012	Poor
KIM_WT1_TARGETS_8HR_UP	150	0.002	3	0.00012	0.0003	0.001	0.0024	0.017	0.012	Poor
ALCALAY_AML_BY_NPM1_LOCALIZATION_UP	130	0.002	3	0.00014	0.0005	0.001	0.0027	0.022	0.012	Poor
V$FOXD3_01	130	0.002	3	0.00017	0.0006	0.001	0.0032	0.025	0.012	Poor
SENGUPTA_NASOPHARYNGEAL_CARCINOMA_DN	180	0.002	-3	0.00019	0.0003	0.001	0.0034	0.017	0.012	Good
V$POU6F1_01	140	0.002	3	0.00019	0.0006	0.001	0.0034	0.025	0.012	Poor
WU_CELL_MIGRATION	170	0.002	3	0.0002	0.0003	0.001	0.0035	0.017	0.012	Poor
DANG_REGULATED_BY_MYC_DN	220	0.002	3	0.00025	0.0002	0.001	0.0043	0.014	0.012	Poor
BROWNE_HCMV_INFECTION_20HR_DN	100	0.002	3	0.00022	0.0006	0.001	0.0039	0.025	0.012	Poor
RODWELL_AGING_KIDNEY_NO_BLOOD_UP	140	0.002	3	0.00028	0.0008	0.001	0.0046	0.029	0.012	Poor
V$CDC5_01	170	0.002	3	0.00029	0.0003	0.001	0.0048	0.017	0.012	Poor
MANALO_HYPOXIA_UP	180	0.002	3	0.00046	0.0003	0.001	0.0071	0.017	0.012	Poor
ROZANOV_MMP14_TARGETS_UP	200	0.002	3	0.00071	0.0003	0.001	0.01	0.017	0.012	Poor
KIM_WT1_TARGETS_UP	200	0.002	3	0.00085	0.0005	0.001	0.012	0.022	0.012	Poor
PEREZ_TP63_TARGETS	240	0.002	3	0.0011	0.0006	0.001	0.014	0.025	0.012	Poor
VANHARANTA_UTERINE_FIBROID_UP	41	0.002	3	1.8e-06	0.0011	0.001	0.00011	0.035	0.012	Poor
ZHU_CMV_24_HR_DN	53	0.002	3	6.3e-05	0.0011	0.001	0.0015	0.035	0.012	Poor
WILCOX_PRESPONSE_TO_ROGESTERONE_DN	55	0.002	3	6.6e-05	0.0011	0.001	0.0016	0.035	0.012	Poor
MAINA_VHL_TARGETS_UP	10	0.002	2.9	1e-07	0.0012	0.001	1.3e-05	0.036	0.012	Poor
SUNG_METASTASIS_STROMA_UP	93	0.002	2.9	8.1e-05	0.0012	0.001	0.0018	0.036	0.012	Poor
HADDAD_T_LYMPHOCYTE_AND_NK_PROGENITOR_UP	74	0.002	2.9	8.5e-05	0.0012	0.001	0.0019	0.036	0.012	Poor
SCHUETZ_BREAST_CANCER_DUCTAL_INVASIVE_DN	77	0.002	-2.9	8.6e-05	0.0012	0.001	0.0019	0.036	0.012	Good
LU_TUMOR_ENDOTHELIAL_MARKERS_UP	18	0.002	2.9	1.3e-07	0.0013	0.001	1.6e-05	0.038	0.012	Poor
TURASHVILI_BREAST_DUCTAL_CARCINOMA_VS_DUCTAL_NORMAL_UP	33	0.002	2.9	2.6e-06	0.0013	0.001	0.00014	0.038	0.012	Poor
PETRETTO_CARDIAC_HYPERTROPHY	34	0.002	2.9	2.7e-06	0.0013	0.001	0.00014	0.038	0.012	Poor
MOROSETTI_FACIOSCAPULOHUMERAL_MUSCULAR_DISTROPHY_UP	19	0.002	2.9	1.4e-07	0.0014	0.001	1.6e-05	0.041	0.012	Poor
V$GR_01	120	0.002	2.8	2.5e-07	0.0001	0.0014	2.6e-05	0.01	0.016	Poor
KONDO_EZH2_TARGETS	110	0.002	2.8	0.00012	0.0005	0.0014	0.0024	0.022	0.016	Poor
V$FREAC4_01	91	0.002	2.8	1.4e-07	0.0002	0.0015	1.6e-05	0.014	0.016	Poor
MUSCLE_DEVELOPMENT	84	0.002	2.8	1.8e-05	0.0007	0.0015	0.00059	0.028	0.016	Poor
NAGASHIMA_NRG1_SIGNALING_UP	160	0.002	2.8	0.0015	0.0008	0.001	0.018	0.029	0.012	Poor
AMIT_EGF_RESPONSE_240_HELA	58	0.002	2.8	0.00012	0.0015	0.001	0.0024	0.042	0.012	Poor
HOSHIDA_LIVER_CANCER_SURVIVAL_UP	69	0.002	2.8	2e-08	0.0001	0.0015	5.4e-06	0.01	0.016	Poor
HOOI_ST7_TARGETS_DN	76	0.002	2.8	3.1e-05	0.0007	0.0015	0.00088	0.028	0.016	Poor
KEGG_MELANOMA	66	0.002	2.8	5.2e-05	0.001	0.0015	0.0013	0.033	0.016	Poor
GAUSSMANN_MLL_AF4_FUSION_TARGETS_E_UP	63	0.002	2.8	3.1e-08	0.0001	0.0015	6.3e-06	0.01	0.016	Poor
TRANSMEMBRANE_RECEPTOR_PROTEIN_KINASE_ACTIVITY	50	0.002	2.8	7e-05	0.0011	0.0016	0.0017	0.035	0.016	Poor
CAAGGAT,MIR-362	41	0.002	2.8	4.1e-06	0.0017	0.0016	0.0002	0.047	0.017	Poor
CLAUS_PGR_POSITIVE_MENINGIOMA_DN	9	0.002	2.7	1.1e-07	0.0016	0.0018	1.4e-05	0.044	0.018	Poor
ELVIDGE_HYPOXIA_UP	150	0.002	2.7	0.0018	0.001	0.001	0.021	0.033	0.012	Poor
VERRECCHIA_DELAYED_RESPONSE_TO_TGFB1	36	0.002	2.7	4.2e-06	0.0018	0.001	0.0002	0.049	0.012	Poor
SMID_BREAST_CANCER_RELAPSE_IN_BRAIN_DN	74	0.002	-2.7	0.00016	0.002	0.001	0.0029	0.053	0.012	Good
CORRE_MULTIPLE_MYELOMA_DN	45	0.002	2.7	4.9e-06	0.0022	0.001	0.00023	0.057	0.012	Poor
V$CREB_Q2_01	140	0.002	2.7	0.002	0.0022	0.0014	0.023	0.057	0.016	Poor
CAIRO_HEPATOBLASTOMA_CLASSES_DN	190	0.002	2.6	0.0023	0.001	0.001	0.025	0.033	0.012	Poor
KEGG_ECM_RECEPTOR_INTERACTION	78	0.002	2.6	0.00018	0.0023	0.001	0.0033	0.058	0.012	Poor
VALK_AML_WITH_FLT3_ITD	37	0.002	2.6	5.5e-06	0.0024	0.001	0.00024	0.059	0.012	Poor
WONG_ENDMETRIUM_CANCER_DN	37	0.002	2.6	6.1e-06	0.0024	0.001	0.00026	0.059	0.012	Poor
GCTTGAA,MIR-498	77	0.002	2.6	0.00019	0.0024	0.001	0.0035	0.059	0.012	Poor
GU_PDEF_TARGETS_UP	67	0.002	2.6	0.0002	0.0024	0.001	0.0035	0.059	0.012	Poor
V$IK2_01	170	0.002	2.6	0.0025	0.001	0.001	0.026	0.033	0.012	Poor
LIANG_SILENCED_BY_METHYLATION_UP	17	0.002	2.6	4.4e-07	0.0025	0.001	3.9e-05	0.06	0.012	Poor
GNF2_PTX3	36	0.002	2.6	6.2e-06	0.0025	0.001	0.00026	0.06	0.012	Poor
CERVERA_SDHB_TARGETS_1_UP	80	0.002	2.6	0.00021	0.0025	0.001	0.0038	0.06	0.012	Poor
BROWNE_HCMV_INFECTION_12HR_DN	90	0.002	2.6	0.00022	0.0025	0.001	0.0039	0.06	0.012	Poor
METALLOENDOPEPTIDASE_ACTIVITY	25	0.002	2.6	7e-06	0.0026	0.001	0.00029	0.062	0.012	Poor
CROMER_TUMORIGENESIS_UP	41	0.002	2.6	7.1e-06	0.0026	0.001	0.00029	0.062	0.012	Poor
ROY_WOUND_BLOOD_VESSEL_UP	45	0.002	2.6	7.4e-06	0.0026	0.001	0.0003	0.062	0.012	Poor
HAHTOLA_MYCOSIS_FUNGOIDES_SKIN_UP	160	0.002	2.6	0.0027	0.0011	0.001	0.028	0.035	0.012	Poor
WATANABE_RECTAL_CANCER_RADIOTHERAPY_RESPONSIVE_DN	83	0.002	2.6	0.00029	0.0027	0.001	0.0047	0.063	0.012	Poor
FRIDMAN_SENESCENCE_UP	74	0.002	2.6	0.00029	0.0027	0.001	0.0047	0.063	0.012	Poor
AACTGGA,MIR-145	160	0.002	2.6	0.0027	0.0011	0.001	0.028	0.035	0.012	Poor
REACTOME_AXON_GUIDANCE	150	0.002	2.6	0.0028	0.0012	0.001	0.029	0.036	0.012	Poor
KOKKINAKIS_METHIONINE_DEPRIVATION_48HR_UP	120	0.002	2.6	6.4e-05	0.0004	0.0028	0.0015	0.019	0.026	Poor
RICKMAN_HEAD_AND_NECK_CANCER_F	45	0.002	2.5	8.6e-06	0.0029	0.001	0.00033	0.067	0.012	Poor
CCCNNNNNNAAGWT_UNKNOWN	61	0.002	2.5	5.5e-06	0.0004	0.0031	0.00024	0.019	0.028	Poor
V$OCT1_03	140	0.002	2.5	0.0031	0.0025	0.0028	0.032	0.06	0.026	Poor
CAATGCA,MIR-33	68	0.002	2.5	0.00038	0.0032	0.0015	0.006	0.073	0.016	Poor
V$CACCCBINDINGFACTOR_Q6	170	0.002	2.5	0.0033	0.0015	0.001	0.033	0.042	0.012	Poor
JAZAERI_BREAST_CANCER_BRCA1_VS_BRCA2_DN	32	0.002	2.5	2.3e-06	0.0012	0.0034	0.00013	0.036	0.03	Poor
V$HTF_01	41	0.002	2.5	1.3e-05	0.0034	0.0032	0.00046	0.076	0.029	Poor
CELL_MATRIX_ADHESION	32	0.002	2.5	1.5e-05	0.0035	0.0017	0.00051	0.078	0.017	Poor
WATANABE_ULCERATIVE_COLITIS_WITH_CANCER_UP	16	0.002	2.4	1e-08	0.0003	0.0036	3.1e-06	0.017	0.031	Poor
DAVICIONI_RHABDOMYOSARCOMA_PAX_FOXO1_FUSION_DN	13	0.002	2.4	1.2e-06	0.0036	0.001	7.6e-05	0.08	0.012	Poor
NAKAMURA_TUMOR_ZONE_PERIPHERAL_VS_CENTRAL_UP	210	0.002	2.4	0.0036	0.0008	0.001	0.036	0.029	0.012	Poor
DER_IFN_GAMMA_RESPONSE_UP	54	0.002	-2.4	0.00052	0.0038	0.001	0.0078	0.083	0.012	Good
AMIT_SERUM_RESPONSE_60_MCF10A	54	0.002	2.4	0.00056	0.0038	0.001	0.0082	0.083	0.012	Poor
KAYO_CALORIE_RESTRICTION_MUSCLE_UP	67	0.002	2.4	0.00061	0.0039	0.001	0.0089	0.083	0.012	Poor
REACTOME_INTEGRIN_CELL_SURFACE_INTERACTIONS	73	0.002	2.4	0.00061	0.0039	0.001	0.0089	0.083	0.012	Poor
CCAWWNAAGG_V$SRF_Q4	56	0.002	2.4	0.00068	0.0039	0.001	0.0097	0.083	0.012	Poor
NAKAYAMA_SOFT_TISSUE_TUMORS_PCA2_DN	72	0.002	2.4	0.00078	0.0039	0.001	0.011	0.083	0.012	Poor
V$NKX25_02	160	0.002	2.4	0.0039	0.0016	0.0013	0.038	0.044	0.016	Poor
V$HFH4_01	130	0.002	2.4	0.0039	0.0033	0.0014	0.038	0.075	0.016	Poor
CHANG_POU5F1_TARGETS_UP	12	0.002	2.4	2.1e-06	0.0043	0.001	0.00012	0.09	0.012	Poor
SMID_BREAST_CANCER_ERBB2_UP	120	0.002	-2.4	0.0043	0.0039	0.0037	0.041	0.083	0.032	Good
HAEGERSTRAND_RESPONSE_TO_IMATINIB	9	0.002	2.4	1.6e-06	0.0044	0.001	9.7e-05	0.09	0.012	Poor
REACTOME_SIGNALING_BY_PDGF	61	0.002	2.4	0.0011	0.0044	0.001	0.015	0.09	0.012	Poor
MISHRA_CARCINOMA_ASSOCIATED_FIBROBLAST_UP	19	0.002	2.3	2.4e-06	0.0045	0.001	0.00013	0.09	0.012	Poor
FRIDMAN_SENESCENCE_DN	11	0.002	2.3	2.6e-06	0.0045	0.001	0.00014	0.09	0.012	Poor
WEST_ADRENOCORTICAL_TUMOR_MARKERS_DN	20	0.002	2.3	2.7e-06	0.0045	0.001	0.00014	0.09	0.012	Poor
CCANNAGRKGGC_UNKNOWN	65	0.002	2.3	1.5e-06	0.0003	0.0046	9.2e-05	0.017	0.037	Poor
PROTEIN_TYROSINE_KINASE_ACTIVITY	63	0.002	2.3	7.3e-05	0.0011	0.0046	0.0017	0.035	0.037	Poor
METALLOPEPTIDASE_ACTIVITY	45	0.002	2.3	7.6e-07	0.0008	0.0046	5.4e-05	0.029	0.037	Poor
BONOME_OVARIAN_CANCER_POOR_SURVIVAL_UP	28	0.002	2.3	2.3e-05	0.0047	0.001	0.00071	0.092	0.012	Poor
BROWNE_HCMV_INFECTION_16HR_DN	80	0.002	2.3	0.0013	0.0047	0.0015	0.016	0.092	0.016	Poor
RAGHAVACHARI_PLATELET_SPECIFIC_GENES	66	0.002	2.3	0.00033	0.0028	0.0047	0.0052	0.065	0.038	Poor
HUPER_BREAST_BASAL_VS_LUMINAL_UP	49	0.002	2.3	2.4e-05	0.0048	0.0016	0.00073	0.094	0.017	Poor
LAMELLIPODIUM	18	0.002	2.3	1.9e-08	0.0003	0.0049	5.4e-06	0.017	0.038	Poor
BRUECKNER_TARGETS_OF_MIRLET7A3_DN	61	0.002	2.3	0.0015	0.0052	0.001	0.018	0.098	0.012	Poor
CHARAFE_BREAST_CANCER_BASAL_VS_MESENCHYMAL_UP	89	0.002	-2.3	0.0016	0.0052	0.001	0.019	0.098	0.012	Good
SESTO_RESPONSE_TO_UV_C8	66	0.002	2.3	0.0015	0.0052	0.0048	0.018	0.098	0.038	Poor
COLDREN_GEFITINIB_RESISTANCE_DN	140	0.002	-2.3	0.0052	0.0042	0.001	0.046	0.089	0.012	Good
BIOCARTA_CARDIACEGF_PATHWAY	17	0.002	2.3	5.1e-06	0.0053	0.0034	0.00023	0.099	0.03	Poor
ST_WNT_BETA_CATENIN_PATHWAY	28	0.002	2.3	2.7e-05	0.0053	0.0048	0.0008	0.099	0.038	Poor
PYEON_CANCER_HEAD_AND_NECK_VS_CERVICAL_DN	21	0.002	2.3	2.6e-08	0.0004	0.0054	6.1e-06	0.019	0.041	Poor
DOANE_BREAST_CANCER_CLASSES_UP	60	0.002	-2.3	0.0018	0.0054	0.001	0.02	0.1	0.012	Good
BEGUM_TARGETS_OF_PAX3_FOXO1_FUSION_DN	34	0.002	2.3	3.1e-05	0.0055	0.001	0.00088	0.1	0.012	Poor
POTTI_CYTOXAN_SENSITIVITY	32	0.002	2.2	4e-05	0.0057	0.001	0.0011	0.1	0.012	Poor
TRANSMEMBRANE_RECEPTOR_PROTEIN_TYROSINE_KINASE_ACTIVITY	43	0.002	2.2	4e-05	0.0057	0.001	0.0011	0.1	0.012	Poor
CELL_PROJECTION	80	0.002	2.2	0.0021	0.0057	0.0015	0.024	0.1	0.016	Poor
DER_IFN_ALPHA_RESPONSE_UP	54	0.002	-2.2	0.0021	0.0057	0.0027	0.023	0.1	0.026	Good
LIU_PROSTATE_CANCER_UP	70	0.002	-2.2	0.00073	0.0039	0.0058	0.01	0.083	0.043	Good
GNF2_CDH11	24	0.002	2.2	6.2e-06	0.0059	0.001	0.00026	0.11	0.012	Poor
KANG_IMMORTALIZED_BY_TERT_UP	81	0.002	2.2	0.0023	0.0059	0.0015	0.026	0.11	0.016	Poor
DORSEY_GAB2_TARGETS	22	0.002	2.2	6.4e-06	0.006	0.001	0.00027	0.11	0.012	Poor
INTEGRIN_BINDING	30	0.002	2.2	4.8e-05	0.0062	0.0017	0.0013	0.11	0.017	Poor
MATTIOLI_MULTIPLE_MYELOMA_WITH_14Q32_TRANSLOCATIONS	35	0.002	2.2	4.8e-05	0.0062	0.001	0.0013	0.11	0.012	Poor
PAPASPYRIDONOS_UNSTABLE_ATEROSCLEROTIC_PLAQUE_DN	37	0.002	2.2	4.9e-05	0.0062	0.001	0.0013	0.11	0.012	Poor
LEADING_EDGE	36	0.002	2.2	1.1e-06	0.001	0.0064	7.4e-05	0.033	0.047	Poor
V$FOXO4_02	160	0.002	2.2	0.0019	0.001	0.0067	0.021	0.033	0.048	Poor
V$HEB_Q6	160	0.002	2.2	1.5e-05	0.0001	0.0067	0.0005	0.01	0.048	Poor
ACTIN_POLYMERIZATION_AND_OR_DEPOLYMERIZATION	20	0.002	2.2	9.8e-06	0.0068	0.001	0.00036	0.12	0.012	Poor
ORGAN_MORPHOGENESIS	130	0.002	2.2	0.00042	0.0008	0.0069	0.0065	0.029	0.048	Poor
NEWMAN_ERCC6_TARGETS_DN	24	0.002	2.2	1e-05	0.0069	0.001	0.00037	0.12	0.012	Poor
CORRE_MULTIPLE_MYELOMA_UP	48	0.002	2.2	6.2e-05	0.007	0.0016	0.0015	0.12	0.017	Poor
GROWTH_CONE	8	0.002	2.1	5.4e-06	0.0071	0.001	0.00024	0.12	0.012	Poor
AMIT_EGF_RESPONSE_60_HELA	40	0.002	2.1	6.4e-05	0.0071	0.0047	0.0015	0.12	0.038	Poor
AAAYWAACM_V$HFH4_01	160	0.002	2.1	0.0071	0.0024	0.0014	0.058	0.059	0.016	Poor
VASCULATURE_DEVELOPMENT	48	0.002	2.1	2.4e-06	0.0013	0.0073	0.00013	0.038	0.05	Poor
VANTVEER_BREAST_CANCER_BRCA1_DN	32	0.002	2.1	7e-05	0.0073	0.001	0.0017	0.12	0.012	Poor
ROZANOV_MMP14_TARGETS_SUBSET	28	0.002	2.1	7.1e-05	0.0073	0.001	0.0017	0.12	0.012	Poor
TOMLINS_PROSTATE_CANCER_DN	39	0.002	2.1	7.2e-05	0.0073	0.001	0.0017	0.12	0.012	Poor
REACTOME_MUSCLE_CONTRACTION	47	0.002	2.1	7.4e-05	0.0073	0.001	0.0017	0.12	0.012	Poor
MASRI_RESISTANCE_TO_TAMOXIFEN_AND_AROMATASE_INHIBITORS_DN	19	0.002	2.1	1.4e-05	0.0074	0.001	0.0005	0.12	0.012	Poor
TRAYNOR_RETT_SYNDROM_UP	22	0.002	2.1	1.7e-05	0.0075	0.0017	0.00056	0.12	0.017	Poor
COLLAGEN_BINDING	10	0.002	2.1	1.7e-05	0.0076	0.0018	0.00057	0.12	0.018	Poor
COLIN_PILOCYTIC_ASTROCYTOMA_VS_GLIOBLASTOMA_UP	28	0.002	2.1	9.1e-05	0.0079	0.001	0.002	0.12	0.012	Poor
NING_CHRONIC_OBSTRUCTIVE_PULMONARY_DISEASE_DN	49	0.002	2.1	9.4e-05	0.0079	0.001	0.002	0.12	0.012	Poor
URS_ADIPOCYTE_DIFFERENTIATION_DN	28	0.002	2.1	0.0001	0.0083	0.001	0.0022	0.13	0.012	Poor
VALK_AML_CLUSTER_9	34	0.002	2.1	0.00012	0.0084	0.001	0.0024	0.13	0.012	Poor
FRIDMAN_IMMORTALIZATION_DN	32	0.002	2.1	0.00013	0.0084	0.001	0.0025	0.13	0.012	Poor
ABRAHAM_ALPC_VS_MULTIPLE_MYELOMA_UP	25	0.002	2.1	0.00014	0.0084	0.001	0.0026	0.13	0.012	Poor
NIKOLSKY_BREAST_CANCER_17Q11_Q21_AMPLICON	67	0.002	2.1	0.0037	0.0084	0.0062	0.036	0.13	0.046	Poor
CELL_SUBSTRATE_ADHESION	33	0.002	2.1	0.00014	0.0085	0.001	0.0026	0.13	0.012	Poor
V$SRF_01	39	0.002	2.1	0.00014	0.0086	0.008	0.0027	0.13	0.054	Poor
VERRECCHIA_EARLY_RESPONSE_TO_TGFB1	49	0.002	2.1	0.00016	0.0088	0.001	0.0029	0.13	0.012	Poor
V$SRY_02	160	0.002	2.1	0.0088	0.0027	0.001	0.068	0.063	0.012	Poor
GOUYER_TATI_TARGETS_DN	14	0.002	2	2.6e-05	0.0091	0.0035	0.00077	0.14	0.031	Poor
REACTOME_NCAM_SIGNALING_FOR_NEURITE_OUT_GROWTH	67	0.002	2	0.004	0.0091	0.0045	0.039	0.14	0.037	Poor
YAGUE_PRETUMOR_DRUG_RESISTANCE_DN	7	0.002	2	1.1e-05	0.0093	0.001	0.00038	0.14	0.012	Poor
PROTEIN_COMPLEX_BINDING	50	0.002	2	0.00076	0.0039	0.0097	0.011	0.083	0.062	Poor
KRASNOSELSKAYA_ILF3_TARGETS_DN	37	0.002	2	0.00014	0.0086	0.0097	0.0027	0.13	0.062	Poor
GTPASE_ACTIVATOR_ACTIVITY	50	0.002	2	0.0044	0.0097	0.001	0.041	0.14	0.012	Poor
APOPTOTIC_PROGRAM	54	0.002	-2	0.0045	0.0099	0.0087	0.042	0.14	0.058	Good
BROWNE_HCMV_INFECTION_30MIN_UP	51	0.002	2	0.0049	0.01	0.0094	0.044	0.14	0.061	Poor
UDAYAKUMAR_MED1_TARGETS_DN	220	0.002	2	0.01	0.0017	0.001	0.075	0.047	0.012	Poor
NAKAMURA_ALVEOLAR_EPITHELIUM	5	0.002	2	1.6e-05	0.01	0.0055	0.00055	0.15	0.041	Poor
KIM_WT1_TARGETS_12HR_DN	180	0.002	2	0.01	0.0032	0.001	0.077	0.073	0.012	Poor
LINDGREN_BLADDER_CANCER_HIGH_RECURRENCE	39	0.002	2	0.00024	0.011	0.001	0.0041	0.15	0.012	Poor
REACTOME_NCAM1_INTERACTIONS	42	0.002	2	0.00025	0.011	0.001	0.0043	0.15	0.012	Poor
WU_SILENCED_BY_METHYLATION_IN_BLADDER_CANCER	41	0.002	2	0.00026	0.011	0.0016	0.0044	0.15	0.017	Poor
ELECTRON_TRANSPORT_GO_0006118	46	0.002	-2	9.4e-05	0.0079	0.011	0.002	0.12	0.067	Good
BEGUM_TARGETS_OF_PAX3_FOXO1_FUSION_UP	49	0.002	2	0.00027	0.011	0.001	0.0045	0.15	0.012	Poor
SAGIV_CD24_TARGETS_DN	44	0.002	1.9	0.00028	0.011	0.001	0.0047	0.15	0.012	Poor
PARENT_MTOR_SIGNALING_DN	40	0.002	1.9	0.00031	0.012	0.011	0.005	0.15	0.069	Poor
NAKAJIMA_MAST_CELL	28	0.002	1.9	0.00031	0.012	0.0034	0.005	0.15	0.03	Poor
TONKS_TARGETS_OF_RUNX1_RUNX1T1_FUSION_MONOCYTE_UP	180	0.002	1.9	0.0056	0.0022	0.012	0.049	0.057	0.072	Poor
ZHONG_RESPONSE_TO_AZACITIDINE_AND_TSA_UP	160	0.002	1.9	0.014	0.0051	0.001	0.093	0.098	0.012	Poor
CACTGCC,MIR-34A,MIR-34C,MIR-449	190	0.002	1.9	0.014	0.0051	0.013	0.093	0.098	0.076	Poor
V$SOX5_01	160	0.002	1.9	0.014	0.0052	0.001	0.093	0.098	0.012	Poor
BILD_HRAS_ONCOGENIC_SIGNATURE	190	0.002	1.9	0.014	0.0052	0.0092	0.093	0.098	0.06	Poor
V$AP2_Q6_01	150	0.002	1.7	0.0019	0.001	0.022	0.022	0.033	0.11	Poor
V$AP2_Q6	160	0.002	1.6	0.026	0.011	0.0027	0.15	0.15	0.026	Poor
V$FAC1_01	130	0.0035	2.1	0.0011	0.0014	0.0072	0.015	0.041	0.05	Poor
BENPORATH_NOS_TARGETS	140	0.0035	2.1	0.00083	0.001	0.0085	0.011	0.033	0.057	Poor
REACTOME_REGULATION_OF_INSULIN_LIKE_GROWTH_FACTOR_ACTIVITY_BY_INSULIN_LIKE_GROWTH_FACTOR_BINDING_PROTEINS	17	0.0035	2	2.9e-05	0.0096	0.0018	0.00086	0.14	0.018	Poor
V$CIZ_01	150	0.0035	2	0.0011	0.0013	0.0097	0.015	0.038	0.062	Poor
VERRECCHIA_RESPONSE_TO_TGFB1_C4	11	0.0035	2	3e-05	0.0097	0.0018	0.00087	0.14	0.018	Poor
REGULATION_OF_CELL_MIGRATION	21	0.0035	2	3.1e-05	0.0099	0.001	0.00088	0.14	0.012	Poor
GHO_ATF5_TARGETS_DN	15	0.0035	2	1.3e-05	0.0073	0.011	0.00046	0.12	0.066	Poor
SUH_COEXPRESSED_WITH_ID1_AND_ID2_UP	12	0.0035	2	4.6e-05	0.011	0.001	0.0012	0.15	0.012	Poor
CHUNG_BLISTER_CYTOTOXICITY_UP	97	0.0035	-2	0.0052	0.011	0.01	0.046	0.15	0.064	Good
GENTILE_UV_RESPONSE_CLUSTER_D8	25	0.0035	2	0.00027	0.011	0.001	0.0045	0.15	0.012	Poor
MYOFIBRIL	17	0.0035	2	5.3e-05	0.011	0.0017	0.0013	0.15	0.017	Poor
KOYAMA_SEMA3B_TARGETS_DN	210	0.0035	2	0.011	0.002	0.0076	0.081	0.053	0.052	Poor
MULLIGHAN_MLL_SIGNATURE_1_DN	220	0.0035	1.9	0.00019	0.0001	0.012	0.0034	0.01	0.071	Poor
SMOOTH_MUSCLE_CONTRACTION_GO_0006939	11	0.0035	1.9	5.8e-05	0.012	0.0037	0.0014	0.15	0.032	Poor
SIMBULAN_UV_RESPONSE_IMMORTALIZED_DN	27	0.0035	1.9	0.00033	0.012	0.0032	0.0053	0.15	0.029	Poor
REACTOME_SIGNALING_BY_ROBO_RECEPTOR	29	0.0035	1.9	0.00036	0.012	0.0016	0.0057	0.16	0.017	Poor
BILBAN_B_CLL_LPL_UP	56	0.0035	1.9	0.0055	0.012	0.012	0.048	0.15	0.073	Poor
REACTOME_PLATELET_DEGRANULATION	82	0.0035	1.9	0.0063	0.013	0.001	0.053	0.16	0.012	Poor
REACTOME_SMOOTH_MUSCLE_CONTRACTION	22	0.0035	1.9	7.1e-05	0.013	0.001	0.0017	0.16	0.012	Poor
CROONQUIST_STROMAL_STIMULATION_UP	43	0.0035	1.9	0.00045	0.013	0.001	0.0069	0.16	0.012	Poor
BONCI_TARGETS_OF_MIR15A_AND_MIR16_1	68	0.0035	1.9	0.0063	0.013	0.001	0.053	0.16	0.012	Poor
JIANG_TIP30_TARGETS_UP	37	0.0035	1.9	0.00052	0.013	0.0067	0.0078	0.17	0.048	Poor
DOANE_RESPONSE_TO_ANDROGEN_DN	220	0.0035	1.9	0.013	0.0024	0.001	0.092	0.059	0.012	Poor
COLLAGEN	23	0.0035	1.9	8.9e-05	0.014	0.001	0.0019	0.17	0.012	Poor
FARMER_BREAST_CANCER_CLUSTER_5	19	0.0035	1.9	9.5e-05	0.014	0.001	0.002	0.17	0.012	Poor
MCGARVEY_SILENCED_BY_METHYLATION_IN_COLON_CANCER	31	0.0035	1.8	0.00057	0.014	0.001	0.0084	0.18	0.012	Poor
VERRECCHIA_RESPONSE_TO_TGFB1_C1	17	0.0035	1.8	0.0001	0.014	0.0017	0.0021	0.18	0.017	Poor
KOBAYASHI_RESPONSE_TO_ROMIDEPSIN	17	0.0035	1.8	0.00011	0.015	0.012	0.0023	0.18	0.072	Poor
MAHADEVAN_IMATINIB_RESISTANCE_DN	18	0.0035	1.8	0.00011	0.015	0.001	0.0023	0.18	0.012	Poor
CONTRACTILE_FIBER_PART	21	0.0035	1.8	0.00013	0.016	0.0081	0.0025	0.18	0.055	Poor
ZIRN_TRETINOIN_RESPONSE_WT1_UP	16	0.0035	1.8	0.00013	0.016	0.001	0.0026	0.18	0.012	Poor
PHOSPHOINOSITIDE_BINDING	11	0.0035	1.8	2.2e-07	0.0019	0.016	2.3e-05	0.051	0.088	Poor
HASLINGER_B_CLL_WITH_MUTATED_VH_GENES	14	0.0035	1.8	0.00011	0.015	0.018	0.0023	0.18	0.095	Poor
HEPARIN_BINDING	19	0.0035	1.7	2.6e-08	0.0004	0.019	6.1e-06	0.019	0.1	Poor
CONTRACTILE_FIBER	23	0.0035	1.7	0.00027	0.02	0.0052	0.0045	0.21	0.04	Poor
LI_WILMS_TUMOR_VS_FETAL_KIDNEY_1_UP	170	0.0035	1.5	0.028	0.013	0.001	0.15	0.17	0.012	Poor
V$FOXO1_01	160	0.0035	1.5	0.028	0.013	0.001	0.15	0.17	0.012	Poor
V$TEF_Q6	160	0.0035	1.5	0.03	0.014	0.001	0.16	0.17	0.012	Poor
V$CEBPB_02	170	0.0035	1.5	0.00049	0.0003	0.03	0.0074	0.017	0.14	Poor
CATION_BINDING	190	0.0035	1.5	0.00032	0.0003	0.032	0.0051	0.017	0.14	Poor
V$SMAD4_Q6	150	0.005	2	0.01	0.0063	0.0068	0.074	0.11	0.048	Poor
AAANWWTGC_UNKNOWN	130	0.005	2	0.0028	0.0023	0.011	0.029	0.058	0.068	Poor
GAUSSMANN_MLL_AF4_FUSION_TARGETS_G_UP	120	0.005	2	2e-05	0.0003	0.011	0.00065	0.017	0.068	Poor
CYTOSKELETAL_PROTEIN_BINDING	140	0.005	1.9	0.011	0.0067	0.001	0.082	0.11	0.012	Poor
RTTTNNNYTGGM_UNKNOWN	100	0.005	1.9	0.00066	0.0009	0.012	0.0095	0.032	0.073	Poor
ELVIDGE_HYPOXIA_BY_DMOG_UP	120	0.005	1.9	0.012	0.0073	0.001	0.087	0.12	0.012	Poor
V$LFA1_Q6	150	0.005	1.9	0.0046	0.0039	0.014	0.042	0.083	0.078	Poor
WAMUNYOKOLI_OVARIAN_CANCER_GRADES_1_2_DN	51	0.005	1.9	0.0072	0.014	0.0031	0.058	0.17	0.029	Poor
NIKOLSKY_MUTATED_AND_AMPLIFIED_IN_BREAST_CANCER	59	0.005	1.9	0.0074	0.014	0.0044	0.06	0.17	0.037	Poor
V$HFH8_01	140	0.005	1.9	0.014	0.0086	0.001	0.095	0.13	0.012	Poor
WANG_HCP_PROSTATE_CANCER	75	0.005	1.8	0.0024	0.0059	0.014	0.026	0.11	0.081	Poor
BROWNE_INTERFERON_RESPONSIVE_GENES	64	0.005	-1.8	0.0076	0.014	0.001	0.061	0.18	0.012	Good
HUANG_FOXA2_TARGETS_UP	43	0.005	1.8	3.5e-06	0.0016	0.015	0.00017	0.044	0.082	Poor
FURUKAWA_DUSP6_TARGETS_PCI35_UP	50	0.005	-1.8	0.0079	0.015	0.013	0.063	0.18	0.074	Good
EXOPEPTIDASE_ACTIVITY	29	0.005	1.8	0.00063	0.015	0.0081	0.0091	0.18	0.055	Poor
BUSA_SAM68_TARGETS_UP	5	0.005	1.8	6.7e-06	0.0076	0.017	0.00028	0.12	0.091	Poor
NADERI_BREAST_CANCER_PROGNOSIS_DN	15	0.005	1.7	0.00027	0.02	0.001	0.0046	0.21	0.012	Poor
ACEVEDO_LIVER_CANCER_WITH_H3K27ME3_UP	170	0.005	1.5	0.0029	0.0015	0.034	0.03	0.042	0.15	Poor
CROONQUIST_NRAS_VS_STROMAL_STIMULATION_DN	72	0.0064	1.8	0.008	0.015	0.001	0.063	0.18	0.012	Poor
NEUROGENESIS	72	0.0064	1.8	0.0081	0.015	0.0015	0.063	0.18	0.016	Poor
V$FOXO4_01	150	0.0064	1.8	0.015	0.0092	0.001	0.1	0.14	0.012	Poor
KEGG_VASCULAR_SMOOTH_MUSCLE_CONTRACTION	99	0.0064	1.8	9.5e-06	0.0005	0.016	0.00036	0.022	0.086	Poor
CHOW_RASSF1_TARGETS_DN	26	0.0064	-1.8	0.0007	0.016	0.001	0.0099	0.18	0.012	Good
LEE_LIVER_CANCER_E2F1_UP	56	0.0064	1.8	0.00016	0.0019	0.016	0.0029	0.051	0.088	Poor
KIM_WT1_TARGETS_8HR_DN	110	0.0064	1.8	0.016	0.0099	0.001	0.11	0.14	0.012	Poor
FRASOR_RESPONSE_TO_ESTRADIOL_UP	31	0.0064	1.8	0.0006	0.015	0.017	0.0088	0.18	0.091	Poor
EBAUER_MYOGENIC_TARGETS_OF_PAX3_FOXO1_FUSION	47	0.0064	1.8	0.00079	0.017	0.001	0.011	0.19	0.012	Poor
TSAI_RESPONSE_TO_RADIATION_THERAPY	30	0.0064	1.8	0.00084	0.017	0.0017	0.011	0.19	0.017	Poor
DANG_MYC_TARGETS_DN	29	0.0064	1.8	0.00091	0.018	0.0034	0.012	0.2	0.03	Poor
WEINMANN_ADAPTATION_TO_HYPOXIA_DN	34	0.0064	1.8	0.00093	0.018	0.001	0.012	0.2	0.012	Poor
WANG_BARRETTS_ESOPHAGUS_AND_ESOPHAGUS_CANCER_DN	33	0.0064	1.7	0.001	0.018	0.0016	0.013	0.2	0.017	Poor
EPITHELIAL_TO_MESENCHYMAL_TRANSITION	9	0.0064	1.7	8.3e-05	0.018	0.019	0.0018	0.2	0.1	Poor
TURASHVILI_BREAST_NORMAL_DUCTAL_VS_LOBULAR_DN	7	0.0064	1.7	0.0001	0.02	0.015	0.0021	0.21	0.084	Poor
FRASOR_RESPONSE_TO_ESTRADIOL_DN	58	0.0076	1.8	0.0083	0.015	0.017	0.065	0.18	0.091	Poor
RYAAAKNNNNNNTTGW_UNKNOWN	59	0.0076	1.7	5.4e-05	0.001	0.018	0.0013	0.033	0.097	Poor
SMIRNOV_CIRCULATING_ENDOTHELIOCYTES_IN_CANCER_UP	150	0.0076	1.7	0.018	0.011	0.001	0.11	0.15	0.012	Poor
V$IPF1_Q4	150	0.0076	1.7	0.018	0.011	0.0055	0.11	0.15	0.042	Poor
PHOSPHOLIPID_BINDING	31	0.0076	1.7	0.001	0.018	0.001	0.014	0.21	0.012	Poor
ELVIDGE_HIF1A_AND_HIF2A_TARGETS_DN	92	0.0076	1.7	0.011	0.019	0.001	0.081	0.21	0.012	Poor
RUGO_ENVIRONMENTAL_STRESS_RESPONSE_UP	27	0.0076	1.7	0.0012	0.019	0.0049	0.015	0.21	0.039	Poor
NAKAMURA_CANCER_MICROENVIRONMENT_UP	17	0.0076	1.7	0.0003	0.022	0.001	0.0049	0.22	0.012	Poor
ZIRN_TRETINOIN_RESPONSE_UP	12	0.0076	1.7	4.7e-05	0.011	0.022	0.0013	0.15	0.11	Poor
MCCABE_HOXC6_TARGETS_DN	13	0.0076	1.6	6.8e-07	0.0032	0.023	5.2e-05	0.073	0.11	Poor
MACLACHLAN_BRCA1_TARGETS_DN	15	0.0076	1.6	0.00036	0.023	0.021	0.0056	0.23	0.11	Poor
AXON_GUIDANCE	16	0.0076	1.6	0.00038	0.023	0.001	0.0059	0.23	0.012	Poor
VERRECCHIA_RESPONSE_TO_TGFB1_C2	19	0.0076	1.6	0.00039	0.023	0.001	0.0061	0.23	0.012	Poor
WILLIAMS_ESR2_TARGETS_UP	12	0.0076	1.6	0.00044	0.024	0.0053	0.0068	0.24	0.041	Poor
REGULATION_OF_G_PROTEIN_COUPLED_RECEPTOR_PROTEIN_SIGNALING_PATHWAY	23	0.0076	1.6	2.4e-06	0.0045	0.024	0.00013	0.09	0.12	Poor
REACTOME_ACTIVATION_OF_RAC	14	0.0076	1.6	7.6e-05	0.013	0.025	0.0017	0.17	0.12	Poor
WEINMANN_ADAPTATION_TO_HYPOXIA_UP	24	0.0076	1.6	0.00049	0.026	0.026	0.0074	0.25	0.12	Poor
SARCOMERE	13	0.0076	1.6	0.00053	0.027	0.0019	0.0079	0.25	0.019	Poor
PATTERN_BINDING	38	0.0085	1.7	6.5e-07	0.0008	0.02	5.1e-05	0.029	0.1	Poor
SMID_BREAST_CANCER_RELAPSE_IN_BONE_UP	87	0.0085	-1.7	6.6e-08	0.0002	0.02	9.5e-06	0.014	0.1	Good
SATO_SILENCED_BY_DEACETYLATION_IN_PANCREATIC_CANCER	40	0.0085	1.7	0.0013	0.02	0.0032	0.017	0.21	0.029	Poor
KYNG_ENVIRONMENTAL_STRESS_RESPONSE_UP	29	0.0085	1.7	0.0014	0.02	0.0069	0.017	0.21	0.048	Poor
VALK_AML_CLUSTER_15	27	0.0085	1.7	0.0003	0.012	0.02	0.0049	0.15	0.11	Poor
ELVIDGE_HIF1A_TARGETS_DN	80	0.0085	1.7	0.013	0.021	0.001	0.091	0.22	0.012	Poor
REACTOME_TELOMERE_MAINTENANCE	63	0.0085	-1.7	0.013	0.021	0.001	0.091	0.22	0.012	Good
SCHLOSSER_MYC_TARGETS_AND_SERUM_RESPONSE_UP	44	0.0085	-1.7	0.0016	0.021	0.001	0.019	0.22	0.012	Good
SIMBULAN_UV_RESPONSE_NORMAL_DN	28	0.0085	1.7	0.0016	0.021	0.0034	0.019	0.22	0.03	Poor
DISTECHE_ESCAPED_FROM_X_INACTIVATION	10	0.0085	-1.7	0.00029	0.021	0.0089	0.0047	0.22	0.059	Good
HOQUE_METHYLATED_IN_CANCER	54	0.0085	1.7	2.9e-07	0.0002	0.021	2.9e-05	0.014	0.11	Poor
ACTIN_BINDING	65	0.0085	1.7	0.013	0.021	0.001	0.092	0.22	0.012	Poor
KESHELAVA_MULTIPLE_DRUG_RESISTANCE	71	0.0085	-1.7	0.014	0.022	0.001	0.093	0.22	0.012	Good
SANA_TNF_SIGNALING_DN	66	0.0085	1.7	0.014	0.022	0.001	0.093	0.22	0.012	Poor
GRADE_COLON_AND_RECTAL_CANCER_DN	65	0.0085	1.7	0.014	0.022	0.011	0.093	0.22	0.066	Poor
CARBOHYDRATE_BINDING	62	0.0085	1.7	9e-05	0.0012	0.022	0.0019	0.036	0.11	Poor
GCATTTG,MIR-105	120	0.0085	1.7	0.022	0.013	0.001	0.13	0.17	0.012	Poor
REN_ALVEOLAR_RHABDOMYOSARCOMA_UP	93	0.0085	1.6	0.015	0.022	0.0044	0.097	0.23	0.037	Poor
DNA_DIRECTED_RNA_POLYMERASEII_CORE_COMPLEX	10	0.0085	1.6	0.00037	0.023	0.023	0.0059	0.23	0.11	Poor
MCCOLLUM_GELDANAMYCIN_RESISTANCE_UP	8	0.0085	1.6	0.00024	0.028	0.0088	0.0042	0.25	0.059	Poor
SENESE_HDAC1_AND_HDAC2_TARGETS_UP	180	0.0085	1.4	0.04	0.019	0.001	0.19	0.21	0.012	Poor
REACTOME_FORMATION_OF_PLATELET_PLUG	170	0.0085	1.4	0.042	0.02	0.001	0.2	0.21	0.012	Poor
KMCATNNWGGA_UNKNOWN	53	0.0095	1.6	0.015	0.023	0.0046	0.1	0.23	0.037	Poor
SEITZ_NEOPLASTIC_TRANSFORMATION_BY_8P_DELETION_UP	68	0.0095	1.6	0.015	0.023	0.01	0.1	0.23	0.064	Poor
GCM_MAPK10	64	0.0095	1.6	0.016	0.023	0.017	0.1	0.23	0.091	Poor
CHANDRAN_METASTASIS_DN	87	0.0095	1.6	0.011	0.018	0.023	0.078	0.2	0.12	Poor
DACOSTA_UV_RESPONSE_VIA_ERCC3_XPCS_DN	66	0.0095	1.6	0.017	0.024	0.0094	0.11	0.24	0.061	Poor
GILDEA_METASTASIS	28	0.0095	1.6	0.0023	0.025	0.001	0.025	0.24	0.012	Poor
CTCCAAG,MIR-432	49	0.0095	1.6	1.4e-07	0.0002	0.025	1.6e-05	0.014	0.12	Poor
GENTILE_UV_RESPONSE_CLUSTER_D5	26	0.0095	1.6	0.0023	0.025	0.012	0.026	0.24	0.07	Poor
KEGG_GLUTATHIONE_METABOLISM	33	0.0095	-1.6	0.0024	0.025	0.012	0.026	0.24	0.073	Good
ALONSO_METASTASIS_EMT_UP	28	0.0095	1.6	0.0024	0.025	0.0034	0.026	0.24	0.03	Poor
AMIT_EGF_RESPONSE_40_HELA	40	0.0095	1.6	0.0025	0.026	0.001	0.027	0.25	0.012	Poor
ZHU_CMV_8_HR_DN	31	0.0095	1.6	0.0026	0.026	0.001	0.027	0.25	0.012	Poor
LIN_MELANOMA_COPY_NUMBER_DN	36	0.0095	1.6	0.0026	0.026	0.016	0.028	0.25	0.086	Poor
ENGELMANN_CANCER_PROGENITORS_DN	45	0.0095	1.6	0.0027	0.026	0.0091	0.028	0.25	0.06	Poor
AKL_HTLV1_INFECTION_UP	26	0.0095	1.6	8.2e-06	0.0028	0.026	0.00033	0.065	0.12	Poor
SMID_BREAST_CANCER_RELAPSE_IN_PLEURA_UP	6	0.0095	1.5	0.00026	0.028	0.0055	0.0044	0.26	0.042	Poor
NITROGEN_COMPOUND_BIOSYNTHETIC_PROCESS	25	0.0095	-1.5	0.0034	0.028	0.0052	0.034	0.26	0.04	Good
V$TITF1_Q3	160	0.0095	1.4	0.044	0.022	0.001	0.21	0.22	0.012	Poor
TAATAAT,MIR-126	140	0.01	1.6	0.024	0.014	0.001	0.14	0.18	0.012	Poor
ZHU_CMV_ALL_UP	53	0.01	-1.6	0.016	0.023	0.025	0.1	0.23	0.12	Good
COULOUARN_TEMPORAL_TGFB1_SIGNATURE_UP	73	0.01	1.6	0.0013	0.0047	0.026	0.016	0.092	0.12	Poor
AMIT_EGF_RESPONSE_60_MCF10A	37	0.01	1.6	0.0027	0.027	0.0077	0.029	0.25	0.052	Poor
KEGG_VIRAL_MYOCARDITIS	60	0.01	-1.6	0.019	0.027	0.014	0.12	0.25	0.078	Good
GTGTCAA,MIR-514	43	0.01	1.6	4.3e-05	0.006	0.027	0.0012	0.11	0.13	Poor
DING_LUNG_CANCER_MUTATED_SIGNIFICANTLY	26	0.01	1.6	3.8e-05	0.0057	0.027	0.0011	0.1	0.13	Poor
BASSO_CD40_SIGNALING_DN	64	0.01	-1.6	0.02	0.027	0.014	0.12	0.25	0.082	Good
BACOLOD_RESISTANCE_TO_ALKYLATING_AGENTS_UP	17	0.01	1.5	0.0007	0.03	0.024	0.0099	0.27	0.12	Poor
AMIT_EGF_RESPONSE_40_MCF10A	18	0.01	1.5	0.00011	0.015	0.031	0.0023	0.18	0.14	Poor
JEON_SMAD6_TARGETS_UP	22	0.01	1.5	0.00084	0.031	0.007	0.011	0.28	0.049	Poor
DUNNE_TARGETS_OF_AML1_MTG8_FUSION_DN	19	0.01	1.5	5.6e-08	0.0008	0.032	8.9e-06	0.029	0.14	Poor
CYTOSKELETON_DEPENDENT_INTRACELLULAR_TRANSPORT	25	0.01	1.5	0.0047	0.033	0.023	0.043	0.29	0.11	Poor
DASU_IL6_SIGNALING_DN	5	0.01	1.5	0.00045	0.033	0.002	0.007	0.29	0.019	Poor
SCHLESINGER_H3K27ME3_IN_NORMAL_AND_METHYLATED_IN_CANCER	22	0.01	1.5	0.0011	0.034	0.0067	0.014	0.29	0.048	Poor
KEGG_PRIMARY_IMMUNODEFICIENCY	33	0.011	-1.6	0.0032	0.028	0.001	0.032	0.26	0.012	Good
NEURON_DEVELOPMENT	46	0.011	1.6	0.0032	0.028	0.0015	0.032	0.26	0.016	Poor
GCM_ERBB2IP	48	0.011	1.5	0.0035	0.029	0.0077	0.034	0.26	0.052	Poor
OSADA_ASCL1_TARGETS_UP	38	0.011	1.5	0.0023	0.025	0.029	0.025	0.24	0.13	Poor
BERTUCCI_MEDULLARY_VS_DUCTAL_BREAST_CANCER_UP	150	0.011	-1.5	0.029	0.019	0.001	0.16	0.21	0.012	Good
TAKEDA_TARGETS_OF_NUP98_HOXA9_FUSION_8D_UP	120	0.011	1.5	0.029	0.019	0.021	0.16	0.21	0.11	Poor
IMMUNOLOGICAL_SYNAPSE	10	0.011	-1.5	0.00084	0.031	0.024	0.011	0.28	0.12	Good
REACTOME_POST_CHAPERONIN_TUBULIN_FOLDING_PATHWAY	15	0.011	1.5	0.0011	0.035	0.0085	0.015	0.29	0.057	Poor
V$ZF5_01	150	0.011	1.5	0.035	0.016	0.0067	0.18	0.19	0.048	Poor
YANG_BREAST_CANCER_ESR1_LASER_UP	25	0.011	-1.4	0.0043	0.032	0.036	0.041	0.28	0.15	Good
VERRECCHIA_RESPONSE_TO_TGFB1_C3	13	0.011	1.4	0.0012	0.036	0.001	0.016	0.29	0.012	Poor
NITROGEN_COMPOUND_METABOLIC_PROCESS	130	0.011	-1.4	0.036	0.024	0.001	0.18	0.24	0.012	Good
XU_GH1_AUTOCRINE_TARGETS_DN	100	0.011	1.4	0.036	0.025	0.0015	0.18	0.24	0.016	Poor
ACTIN_CYTOSKELETON	110	0.011	1.4	0.036	0.025	0.001	0.18	0.24	0.012	Poor
REACTOME_REMOVAL_OF_DNA_PATCH_CONTAINING_ABASIC_RESIDUE	15	0.011	-1.4	0.0013	0.036	0.0024	0.016	0.3	0.023	Good
CALMODULIN_BINDING	25	0.011	1.4	0.0056	0.036	0.0017	0.049	0.3	0.017	Poor
TOOKER_RESPONSE_TO_BEXAROTENE_UP	110	0.011	1.4	0.037	0.026	0.001	0.18	0.25	0.012	Poor
REACTOME_HEMOSTASIS	250	0.011	1.4	0.039	0.015	0.001	0.19	0.18	0.012	Poor
RICKMAN_METASTASIS_DN	200	0.011	-1.4	0.02	0.0057	0.041	0.12	0.1	0.17	Good
V$HOXA4_Q2	160	0.011	1.3	0.051	0.026	0.001	0.23	0.25	0.012	Poor
V$CREB_Q2	170	0.011	1.3	0.0014	0.0007	0.055	0.017	0.028	0.2	Poor
V$AFP1_Q6	160	0.011	1.2	0.057	0.032	0.001	0.25	0.28	0.012	Poor
LEE_LIVER_CANCER_CIPROFIBRATE_UP	55	0.012	1.6	0.008	0.015	0.028	0.063	0.18	0.13	Poor
HUANG_DASATINIB_RESISTANCE_UP	65	0.012	1.5	0.023	0.03	0.001	0.13	0.27	0.012	Poor
POSITIVE_REGULATION_OF_CELL_MIGRATION	7	0.012	1.5	3.9e-05	0.014	0.033	0.0011	0.18	0.14	Poor
BIOCARTA_NDKDYNAMIN_PATHWAY	16	0.012	1.4	0.0013	0.037	0.001	0.017	0.3	0.012	Poor
REGULATION_OF_ACTIN_FILAMENT_LENGTH	12	0.012	1.4	0.0014	0.037	0.001	0.017	0.3	0.012	Poor
BROWNE_HCMV_INFECTION_2HR_UP	35	0.013	1.5	0.0039	0.03	0.0095	0.038	0.27	0.061	Poor
GAUTSCHI_SRC_SIGNALING	8	0.013	1.5	0.00013	0.022	0.034	0.0025	0.22	0.15	Poor
NITROGEN_COMPOUND_CATABOLIC_PROCESS	27	0.014	-1.5	0.0041	0.031	0.001	0.039	0.27	0.012	Good
MIDORIKAWA_AMPLIFIED_IN_LIVER_CANCER	29	0.014	1.5	0.0042	0.031	0.023	0.04	0.28	0.11	Poor
DER_IFN_BETA_RESPONSE_UP	76	0.014	-1.5	0.0046	0.0099	0.032	0.042	0.14	0.14	Good
GINESTIER_BREAST_CANCER_20Q13_AMPLIFICATION_UP	71	0.014	1.5	0.024	0.032	0.001	0.14	0.28	0.012	Poor
GENERATION_OF_NEURONS	62	0.014	1.5	0.024	0.032	0.0015	0.14	0.28	0.016	Poor
NEGATIVE_REGULATION_OF_TRANSCRIPTION_FROM_RNA_POLYMERASE_II_PROMOTER	73	0.014	1.5	0.022	0.029	0.034	0.13	0.26	0.15	Poor
REACTOME_COSTIMULATION_BY_THE_CD28_FAMILY	57	0.014	-1.5	0.027	0.035	0.0056	0.15	0.29	0.042	Good
AROMATIC_COMPOUND_METABOLIC_PROCESS	24	0.014	-1.4	0.0014	0.037	0.0075	0.017	0.3	0.051	Good
REGULATION_OF_ACTIN_POLYMERIZATION_AND_OR_DEPOLYMERIZATION	11	0.014	1.4	0.0014	0.038	0.001	0.017	0.3	0.012	Poor
BONOME_OVARIAN_CANCER_POOR_SURVIVAL_DN	16	0.014	-1.4	0.0014	0.038	0.0024	0.017	0.3	0.023	Good
VERRECCHIA_RESPONSE_TO_TGFB1_C5	20	0.014	1.4	2.2e-05	0.0081	0.038	0.0007	0.13	0.16	Poor
VETTER_TARGETS_OF_PRKCA_AND_ETS1_UP	11	0.014	1.4	3.1e-07	0.0023	0.038	3.1e-05	0.058	0.16	Poor
MAHADEVAN_RESPONSE_TO_MP470_DN	15	0.014	1.4	0.00023	0.019	0.038	0.0041	0.21	0.16	Poor
XU_RESPONSE_TO_TRETINOIN_AND_NSC682994_UP	13	0.014	-1.4	0.0015	0.038	0.0094	0.018	0.31	0.061	Good
V$TEF1_Q6	140	0.014	1.4	0.039	0.027	0.0068	0.19	0.25	0.048	Poor
BROWNE_HCMV_INFECTION_8HR_DN	39	0.015	1.5	0.0045	0.033	0.001	0.042	0.28	0.012	Poor
TONKS_TARGETS_OF_RUNX1_RUNX1T1_FUSION_GRANULOCYTE_UP	48	0.015	1.5	4.7e-05	0.0062	0.034	0.0013	0.11	0.15	Poor
LIU_TARGETS_OF_VMYB_VS_CMYB_DN	34	0.015	1.5	0.0051	0.034	0.0016	0.046	0.29	0.016	Poor
ENGELMANN_CANCER_PROGENITORS_UP	40	0.015	1.5	0.0052	0.035	0.015	0.046	0.29	0.082	Poor
NING_CHRONIC_OBSTRUCTIVE_PULMONARY_DISEASE_UP	64	0.015	1.4	0.0039	0.009	0.037	0.038	0.13	0.16	Poor
PICCALUGA_ANGIOIMMUNOBLASTIC_LYMPHOMA_DN	99	0.015	1.4	0.031	0.039	0.0015	0.16	0.31	0.016	Poor
ALONSO_METASTASIS_NEURAL_UP	15	0.015	1.4	0.0016	0.04	0.001	0.019	0.31	0.012	Poor
MCCABE_HOXC6_TARGETS_CANCER_UP	22	0.015	1.4	0.0017	0.04	0.033	0.02	0.31	0.15	Poor
AMIT_DELAYED_EARLY_GENES	16	0.015	1.4	0.0017	0.04	0.0017	0.02	0.31	0.017	Poor
DASU_IL6_SIGNALING_SCAR_DN	14	0.015	1.4	0.0018	0.04	0.001	0.02	0.31	0.012	Poor
V$ATF1_Q6	160	0.015	1.2	0.058	0.034	0.0014	0.25	0.29	0.016	Poor
BASEMENT_MEMBRANE	34	0.016	1.4	0.0055	0.036	0.001	0.048	0.3	0.012	Poor
KEGG_PYRIMIDINE_METABOLISM	71	0.016	-1.4	0.031	0.04	0.027	0.16	0.31	0.13	Good
ODONNELL_METASTASIS_DN	23	0.016	-1.4	0.0018	0.04	0.001	0.02	0.31	0.012	Good
WAMUNYOKOLI_OVARIAN_CANCER_GRADES_1_2_UP	94	0.016	-1.4	0.027	0.035	0.041	0.15	0.29	0.17	Good
ABE_INNER_EAR	18	0.016	1.4	0.0018	0.041	0.033	0.021	0.31	0.14	Poor
GAGACTG,MIR-452	66	0.016	1.4	0.033	0.041	0.0031	0.17	0.32	0.029	Poor
WOUND_HEALING	47	0.017	1.4	0.0061	0.038	0.0078	0.052	0.3	0.053	Poor
BIOCARTA_PLATELETAPP_PATHWAY	14	0.017	1.4	0.002	0.042	0.0054	0.022	0.32	0.041	Poor
NEGATIVE_REGULATION_OF_RNA_METABOLIC_PROCESS	110	0.017	1.4	0.044	0.032	0.021	0.21	0.28	0.11	Poor
NEGATIVE_REGULATION_OF_TRANSCRIPTION_DNA_DEPENDENT	110	0.017	1.4	0.044	0.032	0.029	0.21	0.28	0.13	Poor
GTGCCAA,MIR-96	220	0.017	1.3	0.056	0.023	0.0025	0.24	0.23	0.025	Poor
MOLENAAR_TARGETS_OF_CCND1_AND_CDK4_UP	43	0.018	1.4	0.0062	0.038	0.013	0.052	0.31	0.075	Poor
NIKOLSKY_BREAST_CANCER_11Q12_Q14_AMPLICON	94	0.018	-1.4	0.035	0.044	0.001	0.18	0.33	0.012	Good
KYNG_DNA_DAMAGE_UP	98	0.018	1.3	0.036	0.046	0.001	0.18	0.34	0.012	Poor
NEURON_DIFFERENTIATION	55	0.018	1.3	0.037	0.047	0.0047	0.18	0.34	0.038	Poor
BOGNI_TREATMENT_RELATED_MYELOID_LEUKEMIA_DN	29	0.019	-1.4	0.0063	0.038	0.01	0.053	0.31	0.065	Good
CTCAAGA,MIR-526B	49	0.019	1.4	0.0065	0.039	0.021	0.054	0.31	0.11	Poor
GNF2_LYN	26	0.019	-1.4	0.0067	0.039	0.0049	0.055	0.31	0.038	Good
ROSS_LEUKEMIA_WITH_MLL_FUSIONS	71	0.019	1.3	0.038	0.047	0.001	0.19	0.34	0.012	Poor
ACATATC,MIR-190	40	0.02	1.4	0.0069	0.04	0.0064	0.057	0.31	0.047	Poor
WOOD_EBV_EBNA1_TARGETS_DN	44	0.02	1.4	0.007	0.04	0.016	0.057	0.31	0.087	Poor
WANG_METHYLATED_IN_BREAST_CANCER	31	0.02	1.4	0.0022	0.024	0.04	0.024	0.24	0.17	Poor
RAS_GTPASE_ACTIVATOR_ACTIVITY	21	0.02	1.3	0.0024	0.046	0.01	0.026	0.34	0.065	Poor
WANG_BARRETTS_ESOPHAGUS_AND_ESOPHAGUS_CANCER_UP	22	0.02	-1.3	2.6e-06	0.0045	0.047	0.00014	0.09	0.18	Good
AXONOGENESIS	31	0.02	1.4	0.0072	0.04	0.0017	0.058	0.31	0.017	Poor
NEURITE_DEVELOPMENT	38	0.02	1.4	0.0075	0.041	0.001	0.06	0.32	0.012	Poor
RUNNE_GENDER_EFFECT_DN	4	0.02	-1.4	0.00096	0.044	0.018	0.013	0.33	0.098	Good
V$NKX61_01	150	0.02	1.3	0.047	0.034	0.0054	0.21	0.29	0.041	Poor
REGULATION_OF_CELLULAR_COMPONENT_SIZE	12	0.02	1.3	0.0026	0.048	0.001	0.027	0.34	0.012	Poor
WU_ALZHEIMER_DISEASE_DN	14	0.02	1.3	2.2e-07	0.0019	0.048	2.3e-05	0.051	0.19	Poor
KAPOSI_LIVER_CANCER_POOR_SURVIVAL_UP	16	0.02	1.3	0.0028	0.05	0.0017	0.029	0.36	0.017	Poor
BENPORATH_OCT4_TARGETS	230	0.02	1.2	0.06	0.027	0.0064	0.25	0.25	0.047	Poor
EBAUER_TARGETS_OF_PAX3_FOXO1_FUSION_UP	190	0.02	1.2	0.061	0.035	0.001	0.25	0.29	0.012	Poor
ZHU_CMV_8_HR_UP	30	0.021	-1.4	0.0078	0.042	0.0052	0.062	0.32	0.04	Good
OUELLET_CULTURED_OVARIAN_CANCER_INVASIVE_VS_LMP_DN	32	0.021	1.4	0.0081	0.043	0.023	0.063	0.32	0.12	Poor
V$ZIC3_01	170	0.021	1.2	0.062	0.036	0.004	0.26	0.3	0.034	Poor
SANCHEZ_MDM2_TARGETS	11	0.022	1.3	0.0031	0.051	0.0094	0.031	0.36	0.061	Poor
REACTOME_TCR_SIGNALING	50	0.023	-1.4	0.035	0.044	0.0028	0.18	0.33	0.026	Good
HOLLMAN_APOPTOSIS_VIA_CD40_DN	240	0.023	-1.2	0.029	0.0092	0.064	0.16	0.14	0.22	Good
ANGIOGENESIS	42	0.024	1.3	0.00012	0.0084	0.046	0.0023	0.13	0.18	Poor
NAGASHIMA_EGF_SIGNALING_UP	49	0.024	1.3	0.0094	0.046	0.001	0.071	0.34	0.012	Poor
AMIT_EGF_RESPONSE_480_HELA	150	0.024	1.3	0.052	0.038	0.018	0.23	0.31	0.096	Poor
NELSON_RESPONSE_TO_ANDROGEN_DN	17	0.024	1.3	2.5e-09	0.0002	0.053	1.3e-06	0.014	0.2	Poor
JI_RESPONSE_TO_FSH_UP	50	0.025	1.3	0.039	0.048	0.049	0.19	0.35	0.19	Poor
ATGCAGT,MIR-217	72	0.025	1.3	0.038	0.047	0.051	0.19	0.34	0.19	Poor
GUTIERREZ_CHRONIC_LYMPHOCYTIC_LEUKEMIA_DN	52	0.025	1.3	0.041	0.051	0.011	0.2	0.36	0.068	Poor
ZHANG_RESPONSE_TO_IKK_INHIBITOR_AND_TNF_UP	170	0.025	-1.2	0.023	0.0099	0.064	0.13	0.14	0.22	Good
REGULATION_OF_CELL_GROWTH	38	0.026	1.3	0.011	0.051	0.0016	0.081	0.36	0.017	Poor
BIOCARTA_TCR_PATHWAY	42	0.026	1.3	0.0097	0.047	0.051	0.073	0.34	0.19	Poor
TONKS_TARGETS_OF_RUNX1_RUNX1T1_FUSION_ERYTHROCYTE_UP	150	0.026	1.3	0.053	0.04	0.001	0.23	0.31	0.012	Poor
DAIRKEE_TERT_TARGETS_DN	62	0.027	1.3	0.01	0.018	0.051	0.074	0.2	0.2	Poor
GAURNIER_PSMD4_TARGETS	53	0.027	-1.3	0.042	0.052	0.001	0.2	0.36	0.012	Good
KENNY_CTNNB1_TARGETS_DN	40	0.027	1.3	0.011	0.052	0.035	0.082	0.36	0.15	Poor
DORN_ADENOVIRUS_INFECTION_48HR_DN	28	0.027	1.3	0.0013	0.02	0.052	0.016	0.21	0.2	Poor
DACOSTA_UV_RESPONSE_VIA_ERCC3_TTD_DN	66	0.027	1.3	0.043	0.053	0.001	0.2	0.37	0.012	Poor
REACTOME_PLATELET_ADHESION_TO_EXPOSED_COLLAGEN	13	0.027	1.3	0.0034	0.054	0.0072	0.034	0.37	0.05	Poor
ALONSO_METASTASIS_EMT_DN	5	0.028	1.3	0.0016	0.053	0.026	0.019	0.37	0.12	Poor
V$HNF4ALPHA_Q6	160	0.029	1.2	0.067	0.041	0.028	0.27	0.31	0.13	Poor
OSWALD_HEMATOPOIETIC_STEM_CELL_IN_COLLAGEN_GEL_UP	200	0.029	1.2	0.069	0.034	0.029	0.27	0.29	0.13	Poor
OSWALD_HEMATOPOIETIC_STEM_CELL_IN_COLLAGEN_GEL_DN	200	0.029	1.2	0.069	0.034	0.039	0.27	0.29	0.16	Poor
ITO_PTTG1_TARGETS_UP	10	0.029	1.3	0.00097	0.033	0.049	0.013	0.29	0.19	Poor
V$EVI1_01	10	0.029	1.3	0.00071	0.03	0.05	0.01	0.27	0.19	Poor
KEGG_NOTCH_SIGNALING_PATHWAY	37	0.029	1.3	0.012	0.053	0.0032	0.085	0.37	0.029	Poor
LUI_THYROID_CANCER_CLUSTER_4	12	0.029	-1.3	0.0037	0.055	0.014	0.037	0.37	0.078	Good
V$STAT6_02	150	0.029	1.2	0.02	0.012	0.058	0.12	0.15	0.21	Poor
V$FOXJ2_02	140	0.029	1.2	0.019	0.012	0.058	0.12	0.15	0.21	Poor
TAKEDA_TARGETS_OF_NUP98_HOXA9_FUSION_10D_UP	140	0.029	1.2	0.0062	0.0046	0.059	0.052	0.092	0.21	Poor
YAMANAKA_GLIOBLASTOMA_SURVIVAL_UP	8	0.03	1.3	0.0016	0.053	0.025	0.019	0.37	0.12	Poor
BONOME_OVARIAN_CANCER_SURVIVAL_OPTIMAL_DEBULKING	210	0.03	1.2	9.8e-07	0.0001	0.07	6.7e-05	0.01	0.24	Poor
KEGG_SMALL_CELL_LUNG_CANCER	75	0.031	1.3	0.045	0.056	0.017	0.21	0.38	0.094	Poor
VICENT_METASTASIS_UP	14	0.032	1.3	0.0038	0.056	0.0052	0.037	0.38	0.04	Poor
SANA_RESPONSE_TO_IFNG_UP	51	0.032	-1.2	0.045	0.056	0.001	0.21	0.38	0.012	Good
MORF_BCL2	190	0.032	-1.1	0.071	0.045	0.017	0.28	0.33	0.094	Good
KEGG_GLIOMA	59	0.034	1.2	0.047	0.059	0.0046	0.22	0.4	0.037	Poor
NIKOLSKY_BREAST_CANCER_20Q12_Q13_AMPLICON	100	0.034	1.2	0.06	0.047	0.001	0.25	0.34	0.012	Poor
BIOCARTA_FIBRINOLYSIS_PATHWAY	12	0.035	1.2	0.0041	0.058	0.0071	0.039	0.39	0.05	Poor
FOURNIER_ACINAR_DEVELOPMENT_LATE_UP	11	0.035	1.2	0.0042	0.059	0.0051	0.04	0.39	0.04	Poor
LOPEZ_MESOTHELIOMA_SURVIVAL_DN	10	0.035	1.2	0.00027	0.02	0.061	0.0046	0.21	0.22	Poor
TIAN_TNF_SIGNALING_NOT_VIA_NFKB	14	0.035	1.2	0.0044	0.06	0.0018	0.041	0.4	0.018	Poor
BIOCARTA_IL17_PATHWAY	15	0.035	-1.2	0.0044	0.06	0.038	0.041	0.4	0.16	Good
GCACCTT,MIR-18A,MIR-18B	74	0.035	1.2	0.012	0.02	0.06	0.086	0.21	0.22	Poor
V$SMAD3_Q6	150	0.035	1.2	0.061	0.047	0.0054	0.25	0.34	0.041	Poor
FOCAL_ADHESION_FORMATION	9	0.035	1.2	0.0023	0.062	0.063	0.025	0.4	0.22	Poor
ROZANOV_MMP14_TARGETS_DN	25	0.036	1.2	0.015	0.06	0.0065	0.1	0.4	0.047	Poor
KANG_IMMORTALIZED_BY_TERT_DN	96	0.036	1.2	0.049	0.061	0.051	0.22	0.4	0.19	Poor
NIKOLSKY_BREAST_CANCER_7P15_AMPLICON	10	0.036	1.2	0.0052	0.064	0.001	0.046	0.41	0.012	Poor
MAINA_HYPOXIA_VHL_TARGETS_UP	6	0.036	1.2	0.0024	0.065	0.0019	0.026	0.41	0.019	Poor
GOLGI_STACK	10	0.036	-1.2	0.0055	0.066	0.058	0.049	0.41	0.21	Good
MIZUKAMI_HYPOXIA_UP	10	0.036	1.2	0.0057	0.066	0.058	0.049	0.41	0.21	Poor
GNF2_CD53	55	0.036	-1.2	0.049	0.061	0.001	0.22	0.4	0.012	Good
DITTMER_PTHLH_TARGETS_DN	70	0.036	1.2	0.049	0.061	0.01	0.22	0.4	0.063	Poor
LOPEZ_EPITHELIOID_MESOTHELIOMA	16	0.036	-1.2	0.0045	0.061	0.0072	0.042	0.4	0.05	Good
KEGG_NATURAL_KILLER_CELL_MEDIATED_CYTOTOXICITY	110	0.036	-1.2	0.031	0.02	0.063	0.16	0.21	0.22	Good
V$PAX2_02	160	0.036	1.1	0.074	0.048	0.001	0.28	0.35	0.012	Poor
V$ATF_01	170	0.036	1.1	0.075	0.049	0.049	0.29	0.35	0.19	Poor
SCHWAB_TARGETS_OF_BMYB_I624M_DN	14	0.037	1.2	0.0045	0.062	0.035	0.042	0.4	0.15	Poor
KEGG_PURINE_METABOLISM	130	0.037	-1.2	0.011	0.0067	0.064	0.081	0.11	0.22	Good
CTACTGT,MIR-199A	110	0.037	1.2	0.064	0.05	0.001	0.26	0.36	0.012	Poor
ATACCTC,MIR-202	120	0.038	1.2	0.065	0.05	0.001	0.26	0.36	0.012	Poor
MMS_MOUSE_LYMPH_HIGH_4HRS_UP	30	0.039	-1.2	0.014	0.059	0.0079	0.096	0.4	0.053	Good
IIZUKA_LIVER_CANCER_PROGRESSION_L0_L1_DN	12	0.039	-1.2	0.0048	0.062	0.034	0.043	0.4	0.15	Good
REACTOME_METABLISM_OF_NUCLEOTIDES	59	0.039	-1.2	0.053	0.065	0.011	0.23	0.41	0.067	Good
MYLLYKANGAS_AMPLIFICATION_HOT_SPOT_29	4	0.04	1.2	0.0024	0.062	0.031	0.026	0.4	0.14	Poor
OHM_EMBRYONIC_CARCINOMA_DN	8	0.04	1.2	8.5e-06	0.0087	0.071	0.00033	0.13	0.24	Poor
MARTINEZ_RESPONSE_TO_TRABECTEDIN	39	0.04	1.2	0.0046	0.033	0.06	0.042	0.28	0.22	Poor
WEIGEL_OXIDATIVE_STRESS_BY_TBH_AND_H2O2	34	0.04	1.2	0.015	0.06	0.035	0.099	0.4	0.15	Poor
PELLICCIOTTA_HDAC_IN_ANTIGEN_PRESENTATION_DN	41	0.04	-1.2	0.015	0.061	0.001	0.1	0.4	0.012	Good
SATO_SILENCED_BY_METHYLATION_IN_PANCREATIC_CANCER_2	44	0.04	1.2	0.016	0.061	0.024	0.1	0.4	0.12	Poor
BIOCARTA_TCRA_PATHWAY	11	0.04	-1.2	0.0052	0.064	0.014	0.046	0.41	0.08	Good
COLIN_PILOCYTIC_ASTROCYTOMA_VS_GLIOBLASTOMA_DN	25	0.04	1.2	0.017	0.065	0.017	0.11	0.41	0.091	Poor
DASU_IL6_SIGNALING_SCAR_UP	25	0.04	1.2	0.017	0.065	0.001	0.11	0.41	0.012	Poor
CYCLIC_NUCLEOTIDE_PHOSPHODIESTERASE_ACTIVITY	13	0.04	1.2	0.0057	0.066	0.017	0.049	0.41	0.094	Poor
SOLUTE_SODIUM_SYMPORTER_ACTIVITY	12	0.04	-1.2	0.0059	0.066	0.05	0.05	0.41	0.19	Good
REACTOME_CLASS_C3_METABOTROPIC_GLUTAMATE_PHEROMONE_RECEPTORS	10	0.04	-1.1	0.0072	0.072	0.024	0.058	0.42	0.12	Good
GHO_ATF5_TARGETS_UP	8	0.04	1.1	0.0036	0.075	0.041	0.036	0.43	0.17	Poor
PROTEIN_DEACETYLASE_ACTIVITY	7	0.04	1.1	0.0037	0.075	0.056	0.036	0.43	0.21	Poor
V$AREB6_04	160	0.04	1.1	3.8e-08	0.0001	0.08	6.7e-06	0.01	0.26	Poor
SMID_BREAST_CANCER_LUMINAL_B_UP	150	0.04	-1.1	0.081	0.056	0.024	0.3	0.38	0.12	Good
KEGG_ASTHMA	27	0.041	-1.2	0.016	0.062	0.001	0.1	0.4	0.012	Good
TTGGGAG,MIR-150	55	0.041	1.2	5.5e-07	0.0002	0.066	4.6e-05	0.014	0.23	Poor
CYTOKINE_ACTIVITY	92	0.041	-1.2	0.046	0.057	0.066	0.21	0.38	0.23	Good
GOZGIT_ESR1_TARGETS_UP	110	0.042	1.2	0.066	0.052	0.0014	0.27	0.36	0.016	Poor
DAZARD_UV_RESPONSE_CLUSTER_G24	17	0.042	1.2	0.0011	0.035	0.068	0.015	0.29	0.23	Poor
DORN_ADENOVIRUS_INFECTION_24HR_DN	32	0.043	1.2	0.0029	0.027	0.063	0.03	0.25	0.22	Poor
REACTOME_GENERATION_OF_SECOND_MESSENGER_MOLECULES	30	0.043	-1.2	0.017	0.064	0.001	0.11	0.41	0.012	Good
ZHANG_TARGETS_OF_EWSR1_FLI1_FUSION	77	0.043	1.2	0.055	0.067	0.018	0.24	0.41	0.096	Poor
POSITIVE_REGULATION_OF_ANGIOGENESIS	8	0.043	1.1	0.0037	0.075	0.077	0.036	0.43	0.25	Poor
V$CHX10_01	140	0.043	1.2	0.069	0.054	0.0014	0.27	0.37	0.016	Poor
HEIDENBLAD_AMPLIFIED_IN_PANCREATIC_CANCER	26	0.044	1.2	4.4e-05	0.0061	0.067	0.0012	0.11	0.23	Poor
V$GATA2_01	70	0.044	1.2	0.056	0.068	0.0075	0.24	0.41	0.052	Poor
BASSO_HAIRY_CELL_LEUKEMIA_DN	75	0.044	1.2	0.056	0.068	0.001	0.25	0.41	0.012	Poor
V$PAX6_01	60	0.044	1.2	0.058	0.069	0.031	0.25	0.42	0.14	Poor
BUDHU_LIVER_CANCER_METASTASIS_UP	8	0.044	-1.1	0.0044	0.08	0.0083	0.041	0.45	0.055	Good
TONKS_TARGETS_OF_RUNX1_RUNX1T1_FUSION_SUSTAINED_IN_MONOCYTE_DN	8	0.044	1.1	0.0044	0.08	0.034	0.041	0.45	0.15	Poor
LI_CISPLATIN_RESISTANCE_UP	20	0.045	1.2	0.0068	0.07	0.0034	0.056	0.42	0.03	Poor
FARMER_BREAST_CANCER_CLUSTER_1	36	0.045	-1.2	0.018	0.067	0.025	0.12	0.41	0.12	Good
CARBOXYPEPTIDASE_ACTIVITY	11	0.045	1.2	0.00062	0.028	0.07	0.009	0.26	0.24	Poor
ST_STAT3_PATHWAY	11	0.045	-1.2	0.0069	0.07	0.068	0.057	0.42	0.23	Good
BASAKI_YBX1_TARGETS_UP	230	0.045	1	0.091	0.054	0.001	0.32	0.37	0.012	Poor
BLOOD_COAGULATION	39	0.046	1.2	0.019	0.068	0.01	0.12	0.41	0.065	Poor
COAGULATION	39	0.046	1.2	0.019	0.068	0.011	0.12	0.41	0.069	Poor
CHEMOKINE_ACTIVITY	39	0.046	-1.2	0.019	0.068	0.036	0.12	0.41	0.15	Good
CHEMOKINE_RECEPTOR_BINDING	39	0.046	-1.2	0.019	0.068	0.046	0.12	0.41	0.18	Good
CREIGHTON_AKT1_SIGNALING_VIA_MTOR_UP	30	0.046	-1.2	0.019	0.068	0.044	0.12	0.41	0.18	Good
RADAEVA_RESPONSE_TO_IFNA1_UP	30	0.046	-1.2	0.019	0.069	0.001	0.12	0.42	0.012	Good
MARCHINI_TRABECTEDIN_RESISTANCE_DN	42	0.047	1.2	0.02	0.07	0.001	0.12	0.42	0.012	Poor
G_PROTEIN_COUPLED_RECEPTOR_BINDING	44	0.047	-1.2	0.02	0.07	0.027	0.12	0.42	0.13	Good
DUTTA_APOPTOSIS_VIA_NFKB	27	0.047	-1.2	0.02	0.071	0.029	0.12	0.42	0.13	Good
AMIT_SERUM_RESPONSE_40_MCF10A	31	0.047	1.1	0.021	0.071	0.0017	0.12	0.42	0.017	Poor
OSADA_ASCL1_TARGETS_DN	22	0.049	1.1	0.0071	0.072	0.023	0.058	0.42	0.11	Poor
CREIGHTON_ENDOCRINE_THERAPY_RESISTANCE_4	210	0.049	1	9.6e-05	0.0001	0.093	0.002	0.01	0.28	Poor
GARGALOVIC_RESPONSE_TO_OXIDIZED_PHOSPHOLIPIDS_TURQUOISE_UP	49	0.049	1.1	0.022	0.074	0.0032	0.13	0.43	0.029	Poor
BROWNE_HCMV_INFECTION_6HR_DN	140	0.049	1.1	0.075	0.061	0.071	0.29	0.4	0.24	Poor
LY_AGING_OLD_UP	7	0.05	1.1	1.1e-06	0.004	0.084	7.4e-05	0.085	0.26	Poor
GAZDA_DIAMOND_BLACKFAN_ANEMIA_MYELOID_UP	26	0.052	1.1	0.0077	0.042	0.076	0.062	0.32	0.25	Poor
GAUSSMANN_MLL_AF4_FUSION_TARGETS_B_UP	18	0.053	1.1	1.3e-06	0.0036	0.073	7.9e-05	0.08	0.24	Poor
KEGG_LEISHMANIA_INFECTION	62	0.053	-1.1	0.063	0.076	0.001	0.26	0.44	0.012	Good
GNF2_ZAP70	24	0.053	-1.1	0.0079	0.075	0.001	0.063	0.43	0.012	Good
3_5_CYCLIC_NUCLEOTIDE_PHOSPHODIESTERASE_ACTIVITY	12	0.053	1.1	0.0081	0.075	0.014	0.063	0.43	0.08	Poor
KORKOLA_EMBRYONIC_CARCINOMA_VS_SEMINOMA_DN	17	0.053	1.1	0.00019	0.018	0.076	0.0034	0.2	0.25	Poor
REACTOME_REGULATION_OF_LIPID_METABOLISM_BY_PEROXISOME_PROLIFERATOR_ACTIVATED_RECEPTOR_ALPHA	52	0.053	1.1	0.0053	0.012	0.077	0.047	0.15	0.25	Poor
ARGGGTTAA_UNKNOWN	81	0.053	1.1	0.065	0.078	0.001	0.26	0.44	0.012	Poor
ATATGCA,MIR-448	140	0.054	1.1	0.079	0.066	0.0014	0.29	0.41	0.016	Poor
REGULATION_OF_GTPASE_ACTIVITY	9	0.055	1.1	5.2e-05	0.015	0.087	0.0013	0.18	0.27	Poor
PROTEIN_POLYMERIZATION	17	0.055	1.1	0.0086	0.077	0.0018	0.067	0.44	0.018	Poor
BIOCARTA_CSK_PATHWAY	22	0.055	-1.1	0.0088	0.078	0.04	0.067	0.44	0.17	Good
MULLIGHAN_NPM1_SIGNATURE_3_DN	150	0.055	1.1	0.024	0.014	0.08	0.14	0.18	0.26	Poor
KEGG_BASAL_CELL_CARCINOMA	46	0.055	1.1	0.0048	0.034	0.078	0.044	0.29	0.25	Poor
SIGNAL_SEQUENCE_BINDING	13	0.055	1.1	0.0088	0.078	0.001	0.068	0.44	0.012	Poor
EHLERS_ANEUPLOIDY_UP	29	0.055	1.1	0.025	0.079	0.037	0.14	0.44	0.16	Poor
BIOCARTA_PDGF_PATHWAY	31	0.055	1.1	0.025	0.079	0.06	0.14	0.44	0.22	Poor
AGTCAGC,MIR-345	38	0.055	1.1	0.025	0.079	0.062	0.14	0.45	0.22	Poor
CTAWWWATA_V$RSRFC4_Q2	230	0.055	1	0.099	0.062	0.001	0.34	0.4	0.012	Poor
VALK_AML_WITH_EVI1	22	0.056	1.1	0.0088	0.078	0.0034	0.068	0.44	0.03	Poor
BENNETT_SYSTEMIC_LUPUS_ERYTHEMATOSUS	22	0.056	-1.1	0.0073	0.072	0.079	0.059	0.42	0.26	Good
AMIT_EGF_RESPONSE_20_HELA	11	0.056	1.1	0.0093	0.08	0.036	0.071	0.45	0.15	Poor
TAKEDA_TARGETS_OF_NUP98_HOXA9_FUSION_3D_UP	130	0.056	1.1	0.011	0.0067	0.083	0.081	0.11	0.26	Poor
V$OCT1_06	160	0.056	1	0.092	0.068	0.022	0.32	0.41	0.11	Poor
V$YY1_01	160	0.056	1	0.045	0.022	0.092	0.21	0.22	0.28	Poor
V$SP1_Q6	160	0.056	1	0.055	0.03	0.092	0.24	0.27	0.28	Poor
CAIRO_HEPATOBLASTOMA_UP	180	0.056	1	0.093	0.069	0.001	0.32	0.42	0.012	Poor
V$MYCMAX_03	150	0.056	1	0.093	0.07	0.022	0.32	0.42	0.11	Poor
ZHANG_INTERFERON_RESPONSE	20	0.057	-1.1	0.0095	0.08	0.0097	0.072	0.45	0.062	Good
KEGG_APOPTOSIS	76	0.057	-1.1	0.042	0.052	0.082	0.2	0.36	0.26	Good
GNF2_TIMP2	41	0.057	1.1	0.027	0.083	0.001	0.15	0.45	0.012	Poor
V$CREB_Q4_01	120	0.058	1.1	0.018	0.011	0.086	0.12	0.15	0.27	Poor
NEGATIVE_REGULATION_OF_CELLULAR_COMPONENT_ORGANIZATION_AND_BIOGENESIS	25	0.058	1.1	0.026	0.08	0.044	0.14	0.45	0.18	Poor
BOYAULT_LIVER_CANCER_SUBCLASS_G123_DN	49	0.058	-1.1	0.027	0.084	0.013	0.15	0.46	0.074	Good
KOYAMA_SEMA3B_TARGETS_UP	160	0.058	1	0.096	0.071	0.001	0.33	0.42	0.012	Poor
MOSERLE_IFNA_RESPONSE	24	0.059	-1.1	0.0096	0.081	0.001	0.072	0.45	0.012	Good
V$TCF1P_Q6	150	0.059	1.1	0.089	0.065	0.048	0.31	0.41	0.19	Poor
SHI_SPARC_TARGETS_UP	18	0.06	1.1	0.01	0.083	0.074	0.074	0.45	0.25	Poor
NAKAMURA_METASTASIS	34	0.06	1.1	0.028	0.086	0.0082	0.15	0.46	0.055	Poor
DACOSTA_LOW_DOSE_UV_RESPONSE_VIA_ERCC3_XPCS_DN	5	0.061	1.1	0.0048	0.083	0.0074	0.044	0.45	0.051	Poor
SCHWAB_TARGETS_OF_BMYB_S427G_DN	14	0.061	1.1	0.01	0.083	0.019	0.074	0.45	0.1	Poor
KLEIN_TARGETS_OF_BCR_ABL1_FUSION	31	0.061	-1.1	0.028	0.086	0.017	0.15	0.46	0.092	Good
REACTOME_CELLEXTRACELLULAR_MATRIX_INTERACTIONS	14	0.061	1.1	0.01	0.084	0.0053	0.075	0.46	0.041	Poor
MIZUKAMI_HYPOXIA_DN	5	0.061	1.1	0.0011	0.045	0.084	0.014	0.33	0.26	Poor
KEGG_HEMATOPOIETIC_CELL_LINEAGE	81	0.061	-1.1	0.023	0.03	0.084	0.13	0.27	0.27	Good
GGARNTKYCCA_UNKNOWN	47	0.061	1.1	0.006	0.038	0.086	0.051	0.3	0.27	Poor
BRAIN_DEVELOPMENT	39	0.061	1.1	0.029	0.087	0.042	0.16	0.47	0.17	Poor
AGTTCTC,MIR-146A,MIR-146B	37	0.061	1.1	0.014	0.058	0.087	0.093	0.39	0.27	Poor
RODRIGUES_NTN1_TARGETS_DN	130	0.061	1	0.092	0.08	0.0042	0.32	0.45	0.035	Poor
TATTATA,MIR-374	190	0.061	1	0.098	0.073	0.0013	0.33	0.43	0.016	Poor
DAVICIONI_TARGETS_OF_PAX_FOXO1_FUSIONS_DN	62	0.062	1.1	0.07	0.084	0.001	0.28	0.46	0.012	Poor
PHOSPHORIC_DIESTER_HYDROLASE_ACTIVITY	34	0.062	1.1	0.00065	0.015	0.088	0.0093	0.18	0.27	Poor
AMIT_SERUM_RESPONSE_120_MCF10A	61	0.062	1.1	0.017	0.025	0.085	0.11	0.24	0.27	Poor
GENTILE_UV_RESPONSE_CLUSTER_D1	14	0.062	1.1	0.011	0.085	0.06	0.078	0.46	0.22	Poor
KANG_FLUOROURACIL_RESISTANCE_DN	16	0.062	-1.1	0.011	0.085	0.05	0.078	0.46	0.19	Good
TAKEDA_TARGETS_OF_NUP98_HOXA9_FUSION_6HR_UP	62	0.062	1.1	0.072	0.086	0.001	0.28	0.46	0.012	Poor
LEE_LIVER_CANCER_DENA_UP	56	0.062	1.1	0.072	0.086	0.001	0.28	0.46	0.012	Poor
LOPEZ_MESOTHELIOMA_SURVIVAL_UP	8	0.062	-1	1.4e-09	0.0002	0.092	9.3e-07	0.014	0.28	Good
MOHANKUMAR_TLX1_TARGETS_DN	130	0.062	1	0.017	0.01	0.093	0.11	0.14	0.28	Poor
DER_IFN_ALPHA_RESPONSE_DN	3	0.064	1.1	0.0001	0.018	0.087	0.0021	0.2	0.27	Poor
KORKOLA_TERATOMA	29	0.065	1.1	0.03	0.089	0.0032	0.16	0.47	0.029	Poor
ZHAN_MULTIPLE_MYELOMA_MS_UP	37	0.065	1.1	0.03	0.089	0.0078	0.16	0.47	0.053	Poor
HEMOSTASIS	44	0.065	1.1	0.03	0.089	0.011	0.16	0.47	0.067	Poor
V$TATA_01	170	0.065	0.99	0.1	0.077	0.02	0.34	0.44	0.1	Poor
REACTOME_P75NTR_RECRUITS_SIGNALLING_COMPLEXES	8	0.066	-1	0.0046	0.081	0.094	0.042	0.45	0.28	Good
MORF_MTA1	86	0.066	-1.1	0.063	0.076	0.088	0.26	0.44	0.27	Good
GGCCAGT,MIR-193A,MIR-193B	67	0.066	1.1	0.074	0.089	0.051	0.28	0.47	0.19	Poor
VALK_AML_WITH_T_8_21_TRANSLOCATION	5	0.066	1	0.0058	0.089	0.062	0.05	0.47	0.22	Poor
NIKOLSKY_BREAST_CANCER_21Q22_AMPLICON	12	0.067	1.1	0.011	0.087	0.001	0.081	0.47	0.012	Poor
BIOCARTA_NO2IL12_PATHWAY	16	0.067	-1.1	0.011	0.088	0.0048	0.082	0.47	0.038	Good
PROTEIN_KINASE_REGULATOR_ACTIVITY	33	0.067	1	0.03	0.089	0.053	0.16	0.47	0.2	Poor
WNT_SIGNALING	80	0.067	1	0.00082	0.004	0.091	0.011	0.085	0.28	Poor
BIOCARTA_IGF1_PATHWAY	21	0.067	1.1	0.011	0.088	0.053	0.082	0.47	0.2	Poor
REACTOME_PHOSPHOLIPASE_CMEDIATED_CASCADE	20	0.067	1.1	0.011	0.088	0.078	0.082	0.47	0.25	Poor
V$CEBPGAMMA_Q6	160	0.067	0.99	0.1	0.077	0.001	0.34	0.44	0.012	Poor
BETA_TUBULIN_BINDING	9	0.068	1	0.0069	0.095	0.034	0.057	0.48	0.15	Poor
V$MYB_Q5_01	170	0.068	0.99	0.1	0.078	0.008	0.34	0.44	0.054	Poor
REGULATION_OF_NEUROGENESIS	11	0.068	1.1	0.012	0.089	0.04	0.084	0.47	0.16	Poor
HUPER_BREAST_BASAL_VS_LUMINAL_DN	55	0.069	-1	0.0023	0.0059	0.092	0.025	0.11	0.28	Good
NIKOLSKY_BREAST_CANCER_6P24_P22_AMPLICON	14	0.07	-1	0.012	0.09	0.0093	0.085	0.47	0.061	Good
OXIDOREDUCTASE_ACTIVITY_ACTING_ON_CH_OH_GROUP_OF_DONORS	53	0.07	-1	0.027	0.035	0.094	0.15	0.29	0.28	Good
OXIDOREDUCTASE_ACTIVITY_GO_0016616	48	0.07	-1	0.0014	0.02	0.094	0.017	0.21	0.28	Good
VERNELL_RETINOBLASTOMA_PATHWAY_DN	5	0.07	1	0.0043	0.08	0.096	0.041	0.45	0.28	Poor
SCHUHMACHER_MYC_TARGETS_UP	61	0.07	-1	0.078	0.095	0.001	0.29	0.48	0.012	Good
CHIBA_RESPONSE_TO_TSA	36	0.07	1	0.0052	0.035	0.095	0.046	0.29	0.28	Poor
INSULIN_LIKE_GROWTH_FACTOR_RECEPTOR_BINDING	9	0.07	1	4.8e-08	0.0008	0.1	8e-06	0.029	0.29	Poor
KEGG_AXON_GUIDANCE	110	0.071	1	0.1	0.089	0.001	0.34	0.47	0.012	Poor
REGULATION_OF_MUSCLE_CONTRACTION	18	0.071	1	0.012	0.091	0.014	0.087	0.47	0.078	Poor
HYDROLASE_ACTIVITY_ACTING_ON_CARBON_NITROGEN_NOT_PEPTIDEBONDSIN_CYCLIC_AMIDINES	14	0.071	-1	0.0026	0.048	0.092	0.027	0.34	0.28	Good
NEGATIVE_REGULATION_OF_CELL_DIFFERENTIATION	23	0.071	1	0.013	0.092	0.083	0.088	0.47	0.26	Poor
RESPONSE_TO_BACTERIUM	20	0.071	-1	0.013	0.092	0.072	0.089	0.48	0.24	Good
WATTEL_AUTONOMOUS_THYROID_ADENOMA_DN	22	0.071	1	0.013	0.094	0.066	0.091	0.48	0.23	Poor
DEFENSE_RESPONSE_TO_BACTERIUM	15	0.071	-1	0.013	0.094	0.036	0.091	0.48	0.15	Good
VANHARANTA_UTERINE_FIBROID_DN	61	0.071	1	0.08	0.097	0.0046	0.3	0.49	0.037	Poor
REGULATION_OF_IMMUNE_EFFECTOR_PROCESS	14	0.072	-1	0.0032	0.052	0.096	0.032	0.36	0.28	Good
LIU_BREAST_CANCER	13	0.072	1	4.8e-05	0.011	0.096	0.0013	0.15	0.28	Poor
KEGG_DNA_REPLICATION	33	0.072	-1	0.034	0.096	0.0028	0.18	0.49	0.026	Good
BOWIE_RESPONSE_TO_TAMOXIFEN	13	0.072	-1	0.014	0.096	0.0051	0.095	0.49	0.04	Good
MOROSETTI_FACIOSCAPULOHUMERAL_MUSCULAR_DISTROPHY_DN	11	0.073	1	0.014	0.097	0.051	0.096	0.49	0.19	Poor
TSAI_DNAJB4_TARGETS_DN	6	0.073	0.99	0.00076	0.04	0.1	0.011	0.31	0.3	Poor
V$HNF3B_01	130	0.074	0.99	0.1	0.092	0.026	0.34	0.47	0.12	Poor
REGULATION_OF_ENDOCYTOSIS	12	0.076	1	0.0017	0.04	0.098	0.02	0.31	0.29	Poor
GNF2_MAPT	37	0.076	1	0.036	0.099	0.014	0.18	0.49	0.082	Poor
GALLUZZI_PREVENT_MITOCHONDIAL_PERMEABILIZATION	6	0.076	-0.99	0.0083	0.1	0.049	0.065	0.5	0.19	Good
SCHLOSSER_MYC_TARGETS_AND_SERUM_RESPONSE_DN	43	0.077	-1	0.036	0.099	0.008	0.18	0.5	0.054	Good
NEGATIVE_REGULATION_OF_MULTICELLULAR_ORGANISMAL_PROCESS	25	0.078	1	0.037	0.099	0.074	0.18	0.5	0.25	Poor
MITOCHONDRIAL_MATRIX	36	0.078	-1	0.037	0.1	0.02	0.18	0.5	0.11	Good
VALK_AML_CLUSTER_13	28	0.078	1	3.3e-06	0.0015	0.1	0.00016	0.042	0.29	Poor
V$MEF2_01	98	0.078	0.99	0.083	0.1	0.013	0.3	0.5	0.078	Poor
HOOI_ST7_TARGETS_UP	57	0.078	0.99	0.083	0.1	0.016	0.3	0.5	0.088	Poor
GAUSSMANN_MLL_AF4_FUSION_TARGETS_E_DN	13	0.078	0.99	0.016	0.1	0.079	0.1	0.5	0.25	Poor
BIOCARTA_RAC1_PATHWAY	23	0.078	0.99	0.016	0.1	0.084	0.1	0.5	0.26	Poor
MAHADEVAN_GIST_MORPHOLOGICAL_SWITCH	12	0.078	0.99	0.016	0.1	0.018	0.1	0.5	0.097	Poor
CTGTTAC,MIR-194	68	0.08	0.99	0.012	0.02	0.1	0.085	0.21	0.3	Poor
KEGG_GAP_JUNCTION	80	0.08	0.99	0.084	0.1	0.001	0.3	0.5	0.012	Poor
LOPEZ_MESOTHELIOMA_SURVIVAL_OVERALL_DN	13	0.08	0.98	0.016	0.1	0.011	0.11	0.5	0.068	Poor
ELVIDGE_HYPOXIA_BY_DMOG_DN	52	0.08	-0.98	0.049	0.061	0.1	0.22	0.4	0.3	Good
GARCIA_TARGETS_OF_FLI1_AND_DAX1_UP	31	0.081	0.99	0.032	0.091	0.1	0.17	0.47	0.3	Poor
CCTGAGT,MIR-510	29	0.082	0.99	0.0086	0.044	0.1	0.067	0.33	0.3	Poor
GARGALOVIC_RESPONSE_TO_OXIDIZED_PHOSPHOLIPIDS_GREY_UP	12	0.082	0.98	0.017	0.11	0.1	0.11	0.51	0.3	Poor
DAZARD_RESPONSE_TO_UV_SCC_DN	88	0.082	0.97	0.087	0.11	0.0015	0.31	0.51	0.016	Poor
LY_AGING_MIDDLE_UP	13	0.082	0.97	2.2e-05	0.0081	0.11	0.00069	0.13	0.3	Poor
V$HLF_01	160	0.082	0.94	0.11	0.092	0.0014	0.36	0.47	0.016	Poor
KINASE_REGULATOR_ACTIVITY	39	0.083	0.98	0.04	0.11	0.057	0.19	0.51	0.21	Poor
BIOCARTA_UCALPAIN_PATHWAY	16	0.083	0.97	0.0097	0.082	0.11	0.073	0.45	0.31	Poor
XU_AKT1_TARGETS_48HR	8	0.083	0.96	0.0099	0.11	0.083	0.074	0.52	0.26	Poor
IMMUNE_RESPONSE	200	0.083	-0.92	0.12	0.087	0.009	0.38	0.47	0.059	Good
CCCACAT,MIR-299-3P	37	0.084	0.97	0.01	0.048	0.11	0.074	0.34	0.31	Poor
SPECIFIC_RNA_POLYMERASE_II_TRANSCRIPTION_FACTOR_ACTIVITY	31	0.084	0.97	0.04	0.11	0.086	0.19	0.51	0.27	Poor
REACTOME_PROTEOLYTIC_CLEAVAGE_OF_SNARE_COMPLEX_PROTEINS	15	0.084	0.97	0.018	0.11	0.085	0.12	0.52	0.27	Poor
V$FOXJ2_01	120	0.084	0.96	0.11	0.1	0.001	0.36	0.5	0.012	Poor
V$SREBP1_01	110	0.084	0.95	0.11	0.1	0.059	0.36	0.5	0.21	Poor
HOSHIDA_LIVER_CANCER_SUBCLASS_S2	100	0.085	0.95	0.11	0.1	0.0098	0.36	0.5	0.063	Poor
LOPEZ_MBD_TARGETS_IMPRINTED_AND_X_LINKED	16	0.086	-0.96	0.0068	0.07	0.11	0.056	0.42	0.31	Good
POSITIVE_REGULATION_OF_CELL_DIFFERENTIATION	20	0.086	0.96	0.019	0.11	0.0097	0.12	0.52	0.062	Poor
BIOCARTA_CTLA4_PATHWAY	19	0.086	-0.96	0.019	0.11	0.11	0.12	0.52	0.3	Good
KEGG_PROSTATE_CANCER	82	0.086	0.97	0.088	0.11	0.089	0.31	0.51	0.27	Poor
TONKS_TARGETS_OF_RUNX1_RUNX1T1_FUSION_SUSTAINDED_IN_ERYTHROCYTE_UP	42	0.086	0.96	0.00089	0.017	0.11	0.012	0.2	0.31	Poor
COLLER_MYC_TARGETS_DN	5	0.087	0.95	0.01	0.11	0.001	0.076	0.52	0.012	Poor
HELLER_SILENCED_BY_METHYLATION_DN	88	0.088	0.96	0.09	0.11	0.0086	0.32	0.52	0.057	Poor
KYNG_DNA_DAMAGE_BY_4NQO	18	0.088	0.95	0.00015	0.016	0.11	0.0028	0.19	0.31	Poor
NIELSEN_MALIGNAT_FIBROUS_HISTIOCYTOMA_UP	10	0.089	0.95	0.02	0.11	0.018	0.12	0.52	0.097	Poor
ST_INTEGRIN_SIGNALING_PATHWAY	72	0.089	0.96	0.091	0.11	0.0015	0.32	0.52	0.016	Poor
HARRIS_HYPOXIA	75	0.089	0.96	0.091	0.11	0.0046	0.32	0.52	0.037	Poor
V$PAX5_01	100	0.089	0.94	0.12	0.11	0.05	0.37	0.52	0.19	Poor
REACTOME_PLATELET_ACTIVATION	150	0.089	0.93	0.12	0.11	0.001	0.37	0.52	0.012	Poor
V$MYCMAX_B	160	0.089	0.92	0.12	0.1	0.0014	0.38	0.5	0.016	Poor
REACTOME_P75NTR_SIGNALS_VIA_NFKB	11	0.09	-0.94	0.02	0.11	0.033	0.12	0.53	0.14	Good
REACTOME_BASE_FREE_SUGAR_PHOSPHATE_REMOVAL_VIA_THE_SINGLE_NUCLEOTIDE_REPLACEMENT_PATHWAY	10	0.09	-0.94	0.02	0.11	0.042	0.12	0.53	0.17	Good
ASTON_MAJOR_DEPRESSIVE_DISORDER_UP	40	0.09	0.95	8.1e-05	0.0076	0.11	0.0018	0.12	0.31	Poor
REGULATION_OF_AXONOGENESIS	7	0.09	0.94	0.00052	0.035	0.11	0.0078	0.29	0.32	Poor
KOINUMA_COLON_CANCER_MSI_DN	12	0.09	-0.94	0.0031	0.052	0.11	0.032	0.36	0.32	Good
LEONARD_HYPOXIA	29	0.091	0.95	0.031	0.09	0.11	0.16	0.47	0.32	Poor
LINDSTEDT_DENDRITIC_CELL_MATURATION_B	43	0.091	-0.94	0.044	0.11	0.0099	0.21	0.53	0.063	Good
YKACATTT_UNKNOWN	160	0.091	0.9	0.13	0.1	0.001	0.38	0.5	0.012	Poor
MORF_TNFRSF25	220	0.091	-0.9	0.13	0.093	0.013	0.38	0.48	0.076	Good
KOKKINAKIS_METHIONINE_DEPRIVATION_48HR_DN	56	0.091	-0.95	0.058	0.07	0.11	0.25	0.42	0.31	Good
REACTOME_IMMUNOREGULATORY_INTERACTIONS_BETWEEN_A_LYMPHOID_AND_A_NON_LYMPHOID_CELL	56	0.091	-0.95	0.092	0.11	0.043	0.32	0.52	0.17	Good
ANATOMICAL_STRUCTURE_FORMATION	50	0.091	0.94	8.9e-05	0.0012	0.12	0.0019	0.036	0.32	Poor
NEGATIVE_REGULATION_OF_TRANSCRIPTION_FACTOR_ACTIVITY	13	0.091	0.94	0.00014	0.016	0.12	0.0026	0.18	0.32	Poor
UROSEVIC_RESPONSE_TO_IMIQUIMOD	14	0.091	-0.94	0.021	0.12	0.0071	0.13	0.53	0.05	Good
BIOCARTA_MEF2D_PATHWAY	15	0.093	0.93	0.00058	0.027	0.12	0.0085	0.25	0.32	Poor
KEGG_ANTIGEN_PROCESSING_AND_PRESENTATION	69	0.094	-0.95	0.095	0.11	0.001	0.33	0.52	0.012	Good
LINDGREN_BLADDER_CANCER_WITH_LOH_IN_CHR9Q	90	0.094	-0.94	0.095	0.11	0.001	0.33	0.53	0.012	Good
ATGTAGC,MIR-221,MIR-222	76	0.094	0.94	0.095	0.11	0.064	0.33	0.53	0.22	Poor
REACTOME_GLUTATHIONE_CONJUGATION	12	0.094	-0.93	0.022	0.12	0.097	0.13	0.53	0.29	Good
TISSUE_DEVELOPMENT	120	0.094	0.91	0.12	0.11	0.019	0.38	0.53	0.099	Poor
CHEN_LVAD_SUPPORT_OF_FAILING_HEART_DN	39	0.095	0.93	0.047	0.12	0.021	0.21	0.53	0.11	Poor
SANA_TNF_SIGNALING_UP	67	0.095	-0.94	0.05	0.062	0.12	0.22	0.4	0.32	Good
CHEOK_RESPONSE_TO_MERCAPTOPURINE_DN	19	0.095	-0.93	0.011	0.087	0.12	0.08	0.47	0.32	Good
GTCAACC,MIR-380-5P	15	0.095	0.93	0.0001	0.014	0.12	0.0021	0.18	0.32	Poor
HASINA_NOL7_TARGETS_DN	12	0.095	0.93	0.023	0.12	0.07	0.13	0.54	0.24	Poor
GNF2_INPP5D	39	0.095	-0.92	0.048	0.12	0.001	0.22	0.54	0.012	Good
LUCAS_HNF4A_TARGETS_UP	48	0.095	-0.92	0.0015	0.02	0.12	0.017	0.21	0.33	Good
TGATTTRY_V$GFI1_01	200	0.095	0.89	0.13	0.11	0.0013	0.39	0.51	0.016	Poor
SABATES_COLORECTAL_ADENOMA_UP	93	0.095	-0.93	0.0044	0.0097	0.12	0.041	0.14	0.32	Good
GNF2_DNM1	67	0.095	0.93	0.098	0.12	0.0015	0.33	0.53	0.016	Poor
V$OCT1_02	140	0.095	0.9	0.061	0.048	0.13	0.26	0.34	0.34	Poor
CTATGCA,MIR-153	150	0.095	0.9	0.13	0.1	0.001	0.38	0.51	0.012	Poor
V$HNF4_01_B	160	0.095	0.89	0.13	0.11	0.044	0.39	0.52	0.18	Poor
LIPID_BINDING	64	0.096	0.93	0.099	0.12	0.0046	0.34	0.54	0.037	Poor
TAKEDA_TARGETS_OF_NUP98_HOXA9_FUSION_10D_DN	110	0.096	0.89	0.13	0.12	0.067	0.39	0.54	0.23	Poor
REACTOME_CRMPS_IN_SEMA3A_SIGNALING	14	0.096	0.92	0.012	0.089	0.12	0.085	0.47	0.33	Poor
V$ZID_01	150	0.097	0.89	0.13	0.12	0.06	0.39	0.54	0.22	Poor
GNF2_LCAT	120	0.097	-0.89	0.13	0.12	0.032	0.39	0.54	0.14	Good
GUTIERREZ_MULTIPLE_MYELOMA_UP	2	0.097	-0.9	0.014	0.12	0.094	0.093	0.55	0.28	Good
TGACGTCA_V$ATF3_Q6	140	0.098	0.88	0.13	0.12	0.017	0.39	0.55	0.091	Poor
KEGG_BASE_EXCISION_REPAIR	30	0.098	-0.91	0.049	0.12	0.001	0.22	0.54	0.012	Good
V$AMEF2_Q6	160	0.098	0.88	0.13	0.11	0.022	0.4	0.52	0.11	Poor
MITOCHONDRIAL_LUMEN	36	0.099	-0.91	0.051	0.12	0.013	0.23	0.55	0.076	Good
SEMBA_FHIT_TARGETS_UP	7	0.099	0.91	0.014	0.12	0.027	0.093	0.55	0.13	Poor
RGTTAMWNATT_V$HNF1_01	48	0.1	0.9	0.051	0.13	0.085	0.23	0.55	0.27	Poor
KEGG_MAPK_SIGNALING_PATHWAY	230	0.1	0.87	0.14	0.1	0.028	0.4	0.5	0.13	Poor
REACTOME_A_THIRD_PROTEOLYTIC_CLEAVAGE_RELEASES_NICD	10	0.1	0.9	0.025	0.12	0.12	0.14	0.55	0.33	Poor
GNF2_SMC1L1	19	0.1	-0.91	0.025	0.12	0.013	0.14	0.55	0.073	Good
KERLEY_RESPONSE_TO_CISPLATIN_UP	38	0.1	0.9	0.0037	0.03	0.13	0.037	0.27	0.34	Poor
GGGNRMNNYCAT_UNKNOWN	51	0.1	0.91	0.1	0.12	0.085	0.34	0.54	0.27	Poor
V$CEBPB_01	180	0.1	0.86	0.14	0.12	0.0027	0.4	0.53	0.025	Poor
REACTOME_PD1_SIGNALING	21	0.1	-0.9	0.025	0.12	0.0025	0.14	0.55	0.024	Good
LUI_THYROID_CANCER_PAX8_PPARG_UP	39	0.1	0.89	0.0021	0.024	0.13	0.023	0.24	0.34	Poor
HALMOS_CEBPA_TARGETS_DN	37	0.1	0.89	0.053	0.13	0.12	0.23	0.55	0.33	Poor
UZONYI_RESPONSE_TO_LEUKOTRIENE_AND_THROMBIN	34	0.1	0.89	0.054	0.13	0.001	0.24	0.56	0.012	Poor
ZHAN_MULTIPLE_MYELOMA_CD2_UP	33	0.1	0.89	0.014	0.058	0.13	0.093	0.39	0.34	Poor
HUANG_FOXA2_TARGETS_DN	36	0.1	0.89	0.0014	0.02	0.13	0.017	0.21	0.34	Poor
REGULATION_OF_CELL_CYCLE	150	0.1	0.86	0.14	0.12	0.028	0.4	0.54	0.13	Poor
GRAHAM_CML_DIVIDING_VS_NORMAL_QUIESCENT_UP	170	0.1	0.86	0.14	0.12	0.032	0.4	0.54	0.14	Poor
PACHER_TARGETS_OF_IGF1_AND_IGF2_UP	29	0.11	-0.88	0.05	0.12	0.13	0.22	0.54	0.35	Good
ZHANG_RESPONSE_TO_CANTHARIDIN_DN	49	0.11	-0.88	0.055	0.13	0.001	0.24	0.56	0.012	Good
GAGCTGG,MIR-337	100	0.11	0.87	0.11	0.098	0.13	0.35	0.49	0.35	Poor
DAZARD_RESPONSE_TO_UV_NHEK_UP	140	0.11	0.87	0.0013	0.0015	0.13	0.016	0.042	0.35	Poor
HOEBEKE_LYMPHOID_STEM_CELL_UP	84	0.11	0.9	0.1	0.12	0.055	0.35	0.55	0.2	Poor
REACTOME_TRANSLOCATION_OF_ZAP70_TO_IMMUNOLOGICAL_SYNAPSE	17	0.11	-0.89	0.026	0.13	0.001	0.15	0.55	0.012	Good
GAUSSMANN_MLL_AF4_FUSION_TARGETS_D_UP	25	0.11	0.89	0.053	0.13	0.097	0.23	0.55	0.29	Poor
ZHAN_MULTIPLE_MYELOMA_SPIKED	17	0.11	0.89	0.005	0.063	0.13	0.045	0.4	0.34	Poor
V$PR_02	87	0.11	0.89	7.9e-08	0.0002	0.13	1.1e-05	0.014	0.34	Poor
NEGATIVE_REGULATION_OF_CELLULAR_PROTEIN_METABOLIC_PROCESS	41	0.11	0.87	0.02	0.071	0.14	0.12	0.42	0.35	Poor
FLOTHO_PEDIATRIC_ALL_THERAPY_RESPONSE_UP	45	0.11	0.87	0.057	0.14	0.057	0.25	0.57	0.21	Poor
V$COMP1_01	77	0.11	0.89	0.11	0.13	0.001	0.35	0.55	0.012	Poor
REACTOME_PURINE_METABOLISM	24	0.11	-0.88	0.028	0.13	0.0048	0.15	0.56	0.038	Good
KEGG_CALCIUM_SIGNALING_PATHWAY	150	0.11	0.84	0.14	0.13	0.025	0.41	0.55	0.12	Poor
LEE_LIVER_CANCER_MYC_TGFA_UP	53	0.11	0.89	0.028	0.036	0.13	0.15	0.29	0.34	Poor
ALCALA_APOPTOSIS	73	0.11	-0.89	0.08	0.097	0.13	0.3	0.49	0.34	Good
GGCAGTG,MIR-324-3P	70	0.11	0.89	0.083	0.1	0.13	0.3	0.5	0.34	Poor
RYTGCNNRGNAAC_V$MIF1_01	41	0.11	-0.86	0.058	0.14	0.062	0.25	0.58	0.22	Good
GNF2_JAK1	27	0.11	-0.86	0.059	0.14	0.034	0.25	0.58	0.15	Good
KEGG_ARACHIDONIC_ACID_METABOLISM	43	0.11	-0.86	0.027	0.083	0.14	0.15	0.45	0.35	Good
AMINE_CATABOLIC_PROCESS	25	0.11	-0.88	0.056	0.13	0.0048	0.24	0.57	0.038	Good
V$ZIC1_01	160	0.11	0.83	0.15	0.13	0.022	0.42	0.56	0.11	Poor
REACTOME_SYNTHESIS_OF_DNA	74	0.11	-0.88	0.11	0.13	0.091	0.36	0.57	0.28	Good
KEGG_ADHERENS_JUNCTION	72	0.11	0.88	0.11	0.13	0.0045	0.36	0.57	0.037	Poor
GGCAGCT,MIR-22	160	0.11	0.83	0.15	0.13	0.031	0.42	0.56	0.14	Poor
ACTIVATION_OF_PROTEIN_KINASE_ACTIVITY	22	0.11	0.87	0.029	0.13	0.13	0.16	0.57	0.34	Poor
ZHAN_MULTIPLE_MYELOMA_CD1_DN	32	0.11	-0.85	0.00083	0.017	0.14	0.011	0.19	0.36	Good
HU_ANGIOGENESIS_UP	14	0.11	-0.87	0.029	0.13	0.052	0.16	0.57	0.2	Good
V$STAT5A_04	120	0.11	0.84	0.11	0.1	0.14	0.36	0.51	0.36	Poor
SU_THYMUS	19	0.12	-0.87	0.016	0.1	0.14	0.1	0.5	0.35	Good
V$E2F_01	49	0.12	-0.85	0.045	0.12	0.14	0.21	0.53	0.36	Good
KEGG_GRAFT_VERSUS_HOST_DISEASE	32	0.12	-0.85	0.061	0.14	0.001	0.25	0.58	0.012	Good
SAMOLS_TARGETS_OF_KHSV_MIRNAS_UP	6	0.12	0.86	3.3e-08	0.0008	0.14	6.3e-06	0.029	0.36	Poor
NEGATIVE_REGULATION_OF_BINDING	16	0.12	0.87	0.0014	0.037	0.14	0.017	0.3	0.35	Poor
SHEPARD_BMYB_MORPHOLINO_DN	140	0.12	0.84	0.15	0.14	0.0042	0.42	0.58	0.035	Poor
I_KAPPAB_KINASE_NF_KAPPAB_CASCADE	88	0.12	-0.86	0.061	0.074	0.14	0.26	0.43	0.35	Good
HENDRICKS_SMARCA4_TARGETS_UP	41	0.12	0.84	0.062	0.14	0.031	0.26	0.59	0.14	Poor
BIOCARTA_INSULIN_PATHWAY	22	0.12	0.86	0.03	0.14	0.12	0.16	0.58	0.33	Poor
REGULATION_OF_PROTEIN_STABILITY	16	0.12	-0.86	0.025	0.13	0.14	0.14	0.55	0.35	Good
RUGO_RESPONSE_TO_4NQO	18	0.12	0.86	0.00015	0.016	0.14	0.0028	0.19	0.35	Poor
MASRI_RESISTANCE_TO_TAMOXIFEN_AND_AROMATASE_INHIBITORS_UP	18	0.12	-0.86	0.027	0.13	0.14	0.15	0.56	0.35	Good
BIOCARTA_NGF_PATHWAY	17	0.12	0.86	0.031	0.14	0.075	0.16	0.58	0.25	Poor
V$AP2REP_01	110	0.12	0.83	0.15	0.14	0.0044	0.42	0.59	0.037	Poor
GNF2_STAT6	73	0.12	-0.86	0.12	0.14	0.012	0.37	0.58	0.07	Good
ECTODERM_DEVELOPMENT	71	0.12	0.86	0.0091	0.016	0.14	0.069	0.19	0.36	Poor
ABDULRAHMAN_KIDNEY_CANCER_VHL_DN	11	0.12	0.85	7.9e-05	0.013	0.14	0.0018	0.17	0.36	Poor
AMINOPEPTIDASE_ACTIVITY	12	0.12	0.85	0.032	0.14	0.011	0.17	0.58	0.068	Poor
CHIANG_LIVER_CANCER_SUBCLASS_INTERFERON_DN	23	0.12	0.85	0.0011	0.035	0.14	0.015	0.29	0.36	Poor
BIOCARTA_CBL_PATHWAY	10	0.12	0.85	0.032	0.14	0.12	0.17	0.58	0.32	Poor
GAZDA_DIAMOND_BLACKFAN_ANEMIA_PROGENITOR_UP	32	0.12	0.83	0.064	0.15	0.13	0.26	0.59	0.35	Poor
GTPASE_REGULATOR_ACTIVITY	100	0.12	0.83	0.15	0.14	0.004	0.42	0.59	0.034	Poor
TOOKER_GEMCITABINE_RESISTANCE_DN	110	0.12	0.83	0.15	0.14	0.0058	0.42	0.59	0.043	Poor
V$OCT1_05	160	0.12	0.81	0.15	0.14	0.11	0.43	0.58	0.3	Poor
JI_METASTASIS_REPRESSED_BY_STK11	20	0.12	0.85	0.032	0.14	0.13	0.17	0.58	0.34	Poor
V$E4F1_Q6	170	0.12	0.81	0.15	0.14	0.022	0.43	0.58	0.11	Poor
GRADE_COLON_VS_RECTAL_CANCER_UP	22	0.12	0.85	2.4e-05	0.0086	0.14	0.00073	0.13	0.36	Poor
MACLACHLAN_BRCA1_TARGETS_UP	17	0.12	0.85	0.033	0.14	0.069	0.17	0.58	0.24	Poor
KIM_MYCN_AMPLIFICATION_TARGETS_UP	59	0.12	0.85	0.00017	0.002	0.14	0.0031	0.053	0.36	Poor
TCGA_GLIOBLASTOMA_COPY_NUMBER_DN	23	0.12	0.85	0.033	0.14	0.0034	0.17	0.58	0.03	Poor
GALE_APL_WITH_FLT3_MUTATED_DN	16	0.12	-0.85	0.017	0.1	0.14	0.11	0.5	0.36	Good
MCCOLLUM_GELDANAMYCIN_RESISTANCE_DN	6	0.12	0.84	0.019	0.14	0.059	0.12	0.59	0.22	Poor
GARGALOVIC_RESPONSE_TO_OXIDIZED_PHOSPHOLIPIDS_GREY_DN	45	0.12	0.83	0.065	0.15	0.095	0.26	0.59	0.28	Poor
REGULATION_OF_MULTICELLULAR_ORGANISMAL_PROCESS	120	0.12	0.82	0.15	0.15	0.058	0.42	0.59	0.21	Poor
GALI_TP53_TARGETS_APOPTOTIC_UP	8	0.12	-0.84	0.0087	0.1	0.14	0.067	0.51	0.36	Good
REACTOME_IRS_RELATED_EVENTS	67	0.12	0.85	0.12	0.14	0.012	0.37	0.58	0.072	Poor
GENTILE_UV_RESPONSE_CLUSTER_D4	44	0.12	0.83	0.065	0.15	0.001	0.26	0.59	0.012	Poor
CAGNYGKNAAA_UNKNOWN	49	0.12	0.83	0.026	0.081	0.15	0.14	0.45	0.37	Poor
HOFMANN_MYELODYSPLASTIC_SYNDROM_LOW_RISK_DN	22	0.12	0.84	0.035	0.15	0.024	0.18	0.59	0.12	Poor
CELL_RECOGNITION	15	0.12	0.84	3.3e-05	0.01	0.15	0.00093	0.14	0.37	Poor
SHIPP_DLBCL_VS_FOLLICULAR_LYMPHOMA_UP	37	0.12	-0.82	0.066	0.15	0.001	0.27	0.59	0.012	Good
BIOCARTA_CASPASE_PATHWAY	21	0.12	-0.83	0.0061	0.068	0.15	0.052	0.41	0.37	Good
MAHADEVAN_IMATINIB_RESISTANCE_UP	17	0.12	0.83	0.035	0.15	0.023	0.18	0.59	0.12	Poor
CELLULAR_MORPHOGENESIS_DURING_DIFFERENTIATION	36	0.12	0.82	0.067	0.15	0.001	0.27	0.59	0.012	Poor
V$XBP1_01	88	0.12	0.84	0.12	0.14	0.0072	0.38	0.59	0.05	Poor
V$PAX8_B	68	0.12	0.84	0.12	0.14	0.11	0.38	0.59	0.31	Poor
NAKAMURA_BRONCHIAL_AND_BRONCHIOLAR_EPITHELIA	7	0.12	-0.83	0.00085	0.042	0.15	0.012	0.32	0.37	Good
VIRAL_INFECTIOUS_CYCLE	30	0.12	-0.82	0.067	0.15	0.1	0.27	0.59	0.3	Good
KLEIN_PRIMARY_EFFUSION_LYMPHOMA_DN	52	0.13	-0.83	0.12	0.15	0.13	0.38	0.59	0.35	Good
CHANDRAN_METASTASIS_UP	70	0.13	0.83	0.12	0.15	0.042	0.38	0.59	0.17	Poor
REACTOME_G_BETA_GAMMA_SIGNALLING_THROUGH_PI3KGAMMA	18	0.13	0.82	0.022	0.12	0.15	0.13	0.53	0.38	Poor
MAINA_VHL_TARGETS_DN	14	0.13	0.82	0.037	0.15	0.13	0.18	0.59	0.35	Poor
CELL_MATRIX_JUNCTION	13	0.13	0.82	0.037	0.15	0.11	0.18	0.6	0.31	Poor
ROY_WOUND_BLOOD_VESSEL_DN	19	0.13	-0.81	0.038	0.15	0.043	0.19	0.6	0.17	Good
SENGUPTA_NASOPHARYNGEAL_CARCINOMA_WITH_LMP1_DN	110	0.13	-0.81	0.059	0.046	0.16	0.25	0.34	0.38	Good
RUIZ_TNC_TARGETS_DN	130	0.13	0.8	0.16	0.15	0.051	0.43	0.6	0.19	Poor
V$OCT_C	160	0.13	0.79	0.11	0.082	0.16	0.35	0.45	0.39	Poor
REACTOME_DOWNSTREAM_TCR_SIGNALING	34	0.13	-0.81	0.07	0.16	0.001	0.28	0.6	0.012	Good
BIOCARTA_CDC42RAC_PATHWAY	15	0.14	0.81	0.038	0.16	0.1	0.19	0.6	0.29	Poor
IIZUKA_LIVER_CANCER_PROGRESSION_L1_G1_UP	13	0.14	0.81	0.039	0.16	0.03	0.19	0.6	0.14	Poor
ZHU_CMV_24_HR_UP	35	0.14	-0.81	0.016	0.063	0.16	0.1	0.4	0.38	Good
DORN_ADENOVIRUS_INFECTION_12HR_UP	19	0.14	0.81	0.0025	0.047	0.16	0.026	0.34	0.38	Poor
TRANSFORMING_GROWTH_FACTOR_BETA_RECEPTOR_SIGNALING_PATHWAY	34	0.14	0.8	0.071	0.16	0.033	0.28	0.6	0.14	Poor
DIGESTION	38	0.14	-0.8	0.071	0.16	0.023	0.28	0.6	0.11	Good
V$ER_Q6_01	160	0.14	0.79	0.16	0.15	0.079	0.44	0.59	0.25	Poor
V$SF1_Q6	150	0.14	0.78	0.16	0.15	0.0055	0.44	0.59	0.041	Poor
GUANYL_NUCLEOTIDE_BINDING	40	0.14	0.8	0.07	0.16	0.16	0.28	0.6	0.39	Poor
TATCTGG,MIR-488	41	0.14	0.8	0.072	0.16	0.11	0.28	0.61	0.31	Poor
NEGATIVE_REGULATION_OF_PROTEIN_METABOLIC_PROCESS	44	0.14	0.8	0.025	0.079	0.16	0.14	0.44	0.39	Poor
EINAV_INTERFERON_SIGNATURE_IN_CANCER	26	0.14	-0.8	0.0069	0.04	0.16	0.057	0.31	0.39	Good
ATAACCT,MIR-154	44	0.14	0.8	0.073	0.16	0.0062	0.28	0.61	0.046	Poor
HYDROLASE_ACTIVITY_ACTING_ON_ACID_ANHYDRIDES	200	0.14	0.78	0.17	0.14	0.0091	0.45	0.58	0.06	Poor
TTGCWCAAY_V$CEBPB_02	46	0.14	0.79	0.0072	0.041	0.16	0.059	0.31	0.39	Poor
GEISS_RESPONSE_TO_DSRNA_UP	29	0.14	-0.79	0.065	0.15	0.16	0.27	0.59	0.39	Good
WYAAANNRNNNGCG_UNKNOWN	33	0.14	0.79	0.022	0.075	0.16	0.13	0.43	0.39	Poor
DING_LUNG_CANCER_EXPRESSION_BY_COPY_NUMBER	78	0.14	0.82	0.13	0.15	0.094	0.39	0.6	0.28	Poor
BOQUEST_STEM_CELL_CULTURED_VS_FRESH_UP	4	0.14	0.79	2.5e-05	0.012	0.16	0.00076	0.16	0.39	Poor
XU_HGF_TARGETS_INDUCED_BY_AKT1_48HR_UP	13	0.14	0.8	0.04	0.16	0.025	0.19	0.61	0.12	Poor
V$HEN1_02	120	0.14	0.79	0.16	0.16	0.007	0.44	0.61	0.049	Poor
REACTOME_SEMAPHORIN_INTERACTIONS	62	0.14	0.81	0.13	0.16	0.029	0.39	0.6	0.13	Poor
SITE_OF_POLARIZED_GROWTH	9	0.14	0.8	0.025	0.16	0.001	0.14	0.61	0.012	Poor
BUDHU_LIVER_CANCER_METASTASIS_DN	7	0.14	-0.8	0.017	0.14	0.16	0.11	0.58	0.39	Good
ZHAN_MULTIPLE_MYELOMA_MF_UP	33	0.14	0.79	0.076	0.16	0.052	0.29	0.61	0.2	Poor
ATGTACA,MIR-493	210	0.14	0.78	0.17	0.14	0.001	0.45	0.58	0.012	Poor
NIELSEN_GIST_VS_SYNOVIAL_SARCOMA_UP	5	0.14	0.78	0.0022	0.062	0.17	0.024	0.4	0.4	Poor
ACEVEDO_LIVER_CANCER_WITH_H3K27ME3_DN	110	0.14	0.79	0.051	0.037	0.16	0.23	0.3	0.39	Poor
V$CEBP_Q2_01	180	0.14	0.77	0.17	0.15	0.001	0.45	0.6	0.012	Poor
SENSORY_ORGAN_DEVELOPMENT	14	0.14	0.79	0.041	0.16	0.057	0.2	0.61	0.21	Poor
GTPASE_BINDING	27	0.14	0.78	0.018	0.066	0.17	0.11	0.41	0.4	Poor
GNF2_CENPF	53	0.14	0.8	0.13	0.16	0.13	0.39	0.61	0.35	Poor
SA_CASPASE_CASCADE	15	0.14	-0.79	0.00016	0.017	0.16	0.0029	0.19	0.39	Good
GNF2_RTN1	45	0.15	0.78	0.078	0.17	0.011	0.29	0.62	0.068	Poor
GGTGTGT,MIR-329	66	0.15	0.8	0.13	0.16	0.09	0.4	0.61	0.28	Poor
EPIDERMIS_DEVELOPMENT	63	0.15	0.8	0.019	0.026	0.16	0.12	0.25	0.39	Poor
NEGATIVE_REGULATION_OF_CYTOSKELETON_ORGANIZATION_AND_BIOGENESIS	10	0.15	0.79	0.0089	0.078	0.16	0.068	0.44	0.39	Poor
TTGCCAA,MIR-182	220	0.15	0.77	0.17	0.15	0.001	0.45	0.59	0.012	Poor
GTGGGTGK_UNKNOWN	190	0.15	0.77	0.17	0.16	0.001	0.45	0.6	0.012	Poor
RAY_ALZHEIMERS_DISEASE	6	0.15	-0.79	0.013	0.12	0.16	0.089	0.54	0.39	Good
BAELDE_DIABETIC_NEPHROPATHY_DN	35	0.15	0.78	0.078	0.17	0.021	0.29	0.62	0.11	Poor
DAZARD_RESPONSE_TO_UV_NHEK_DN	240	0.15	0.77	0.17	0.15	0.001	0.45	0.59	0.012	Poor
LI_CISPLATIN_RESISTANCE_DN	25	0.15	0.79	0.075	0.16	0.0049	0.29	0.61	0.039	Poor
LAMB_CCND1_TARGETS	14	0.15	0.79	0.042	0.16	0.095	0.2	0.61	0.28	Poor
MONOSACCHARIDE_TRANSMEMBRANE_TRANSPORTER_ACTIVITY	10	0.15	-0.79	0.042	0.16	0.15	0.2	0.61	0.37	Good
REGULATION_OF_NEURON_APOPTOSIS	10	0.15	0.78	0.043	0.16	0.051	0.2	0.62	0.19	Poor
V$NFMUE1_Q6	150	0.15	0.78	0.17	0.16	0.16	0.45	0.62	0.39	Poor
REACTOME_SIGNALING_BY_EGFR	44	0.15	0.77	0.08	0.17	0.0078	0.3	0.62	0.053	Poor
HUMORAL_IMMUNE_RESPONSE	29	0.15	-0.77	0.08	0.17	0.15	0.3	0.62	0.37	Good
NUNODA_RESPONSE_TO_DASATINIB_IMATINIB_DN	13	0.15	-0.78	0.03	0.14	0.17	0.16	0.58	0.4	Good
GRAHAM_CML_QUIESCENT_VS_NORMAL_QUIESCENT_DN	44	0.15	-0.77	0.08	0.17	0.043	0.3	0.62	0.17	Good
V$BACH1_01	160	0.15	0.77	0.17	0.16	0.044	0.45	0.6	0.18	Poor
KEGG_GLYCOSAMINOGLYCAN_BIOSYNTHESIS_HEPARAN_SULFATE	19	0.15	0.78	0.0037	0.055	0.17	0.037	0.37	0.4	Poor
SILIGAN_BOUND_BY_EWS_FLT1_FUSION	28	0.15	0.77	0.00018	0.0095	0.17	0.0033	0.14	0.4	Poor
GNF2_CD48	31	0.15	-0.77	0.081	0.17	0.001	0.3	0.62	0.012	Good
YANAGIHARA_ESX1_TARGETS	22	0.15	0.78	0.044	0.17	0.0017	0.21	0.62	0.017	Poor
LINDSTEDT_DENDRITIC_CELL_MATURATION_A	53	0.15	-0.78	0.035	0.045	0.16	0.18	0.33	0.39	Good
FARMER_BREAST_CANCER_CLUSTER_3	13	0.15	-0.77	0.039	0.16	0.17	0.19	0.6	0.4	Good
HORIUCHI_WTAP_TARGETS_DN	230	0.15	0.76	0.17	0.15	0.018	0.45	0.59	0.095	Poor
BIOCARTA_PTEN_PATHWAY	16	0.15	0.77	0.046	0.17	0.041	0.21	0.62	0.17	Poor
KEGG_RIG_I_LIKE_RECEPTOR_SIGNALING_PATHWAY	60	0.15	-0.78	0.14	0.17	0.0025	0.41	0.62	0.025	Good
DYSTROPHIN_ASSOCIATED_GLYCOPROTEIN_COMPLEX	13	0.15	0.77	0.046	0.17	0.096	0.21	0.62	0.29	Poor
GNF2_RAB7L1	28	0.15	-0.77	0.083	0.17	0.02	0.3	0.63	0.11	Good
GOERING_BLOOD_HDL_CHOLESTEROL_QTL_CIS	6	0.15	-0.78	0.028	0.17	0.034	0.15	0.62	0.15	Good
NEGATIVE_REGULATION_OF_MYELOID_CELL_DIFFERENTIATION	10	0.15	0.77	0.0017	0.04	0.17	0.02	0.31	0.4	Poor
CAMPS_COLON_CANCER_COPY_NUMBER_DN	26	0.15	-0.76	0.01	0.048	0.17	0.074	0.34	0.41	Good
REACTOME_SIGNALING_BY_BMP	22	0.15	0.76	0.047	0.17	0.012	0.22	0.63	0.073	Poor
BANDRES_RESPONSE_TO_CARMUSTIN_MGMT_48HR_UP	16	0.16	-0.76	0.047	0.17	0.08	0.22	0.63	0.26	Good
GTTAAAG,MIR-302B	49	0.16	0.76	0.084	0.17	0.11	0.3	0.63	0.31	Poor
CHASSOT_SKIN_WOUND	9	0.16	0.77	0.029	0.17	0.024	0.16	0.62	0.12	Poor
KEGG_TYPE_I_DIABETES_MELLITUS	39	0.16	-0.76	0.084	0.17	0.001	0.31	0.63	0.012	Good
REACTOME_GAB1_SIGNALOSOME	10	0.16	0.77	0.0057	0.066	0.17	0.05	0.41	0.4	Poor
ION_CHANNEL_ACTIVITY	130	0.16	-0.77	0.17	0.17	0.16	0.45	0.62	0.39	Good
NUCLEOBASENUCLEOSIDE_AND_NUCLEOTIDE_METABOLIC_PROCESS	44	0.16	-0.76	0.041	0.11	0.17	0.2	0.52	0.41	Good
V$CMYB_01	150	0.16	0.75	0.18	0.17	0.15	0.46	0.62	0.38	Poor
TGCAAAC,MIR-452	68	0.16	0.77	0.14	0.17	0.14	0.41	0.62	0.36	Poor
MURAKAMI_UV_RESPONSE_1HR_DN	9	0.16	-0.77	0.029	0.17	0.076	0.16	0.62	0.25	Good
KIM_MYCL1_AMPLIFICATION_TARGETS_UP	11	0.16	0.76	0.0012	0.036	0.17	0.016	0.29	0.41	Poor
REGULATION_OF_MYELOID_CELL_DIFFERENTIATION	19	0.16	0.76	0.048	0.17	0.047	0.22	0.63	0.19	Poor
REACTOME_PHOSPHORYLATION_OF_CD3_AND_TCR_ZETA_CHAINS	18	0.16	-0.76	0.048	0.17	0.001	0.22	0.63	0.012	Good
GNF2_RAB3A	33	0.16	0.76	0.012	0.053	0.18	0.085	0.37	0.41	Poor
SYMPORTER_ACTIVITY	29	0.16	-0.75	0.057	0.14	0.18	0.25	0.57	0.41	Good
YAATNANRNNNCAG_UNKNOWN	43	0.16	0.75	0.018	0.067	0.18	0.11	0.41	0.41	Poor
REGULATION_OF_BODY_FLUID_LEVELS	53	0.16	0.77	0.065	0.077	0.17	0.26	0.44	0.41	Poor
TCCCCAC,MIR-491	45	0.16	0.75	0.051	0.12	0.18	0.23	0.55	0.41	Poor
DAUER_STAT3_TARGETS_DN	36	0.16	-0.75	0.088	0.18	0.0028	0.31	0.64	0.026	Good
LUI_THYROID_CANCER_CLUSTER_2	38	0.16	0.75	0.026	0.081	0.18	0.15	0.45	0.41	Poor
KEGG_CELL_ADHESION_MOLECULES_CAMS	120	0.16	-0.76	0.17	0.17	0.062	0.46	0.63	0.22	Good
BIOCARTA_VITCB_PATHWAY	10	0.16	0.76	0.029	0.13	0.17	0.16	0.57	0.41	Poor
SHI_SPARC_TARGETS_DN	9	0.16	0.76	0.03	0.17	0.11	0.16	0.63	0.31	Poor
MOOTHA_GLUCONEOGENESIS	31	0.16	-0.75	0.089	0.18	0.042	0.31	0.64	0.17	Good
V$AP3_Q6	160	0.16	0.74	0.18	0.17	0.0027	0.47	0.62	0.026	Poor
CONCANNON_APOPTOSIS_BY_EPOXOMICIN_DN	140	0.16	0.76	0.18	0.17	0.014	0.46	0.63	0.079	Poor
KEGG_TYROSINE_METABOLISM	35	0.16	-0.75	3.4e-08	0.0001	0.18	6.3e-06	0.01	0.41	Good
INOSITOL_OR_PHOSPHATIDYLINOSITOL_PHOSPHODIESTERASE_ACTIVITY	12	0.16	0.75	0.025	0.12	0.18	0.14	0.55	0.41	Poor
BIOCARTA_CTL_PATHWAY	13	0.16	-0.75	0.05	0.18	0.036	0.23	0.64	0.15	Good
ACTGCAG,MIR-17-3P	68	0.16	0.76	0.15	0.17	0.0089	0.42	0.63	0.059	Poor
KEGG_WNT_SIGNALING_PATHWAY	130	0.16	0.75	0.18	0.18	0.048	0.46	0.63	0.19	Poor
TTTNNANAGCYR_UNKNOWN	91	0.17	-0.76	0.04	0.049	0.17	0.19	0.35	0.41	Good
DORN_ADENOVIRUS_INFECTION_48HR_UP	10	0.17	-0.75	0.024	0.12	0.18	0.14	0.54	0.41	Good
LEE_INTRATHYMIC_T_PROGENITOR	14	0.17	0.74	0.052	0.18	0.001	0.23	0.64	0.012	Poor
V$PAX4_04	140	0.17	0.75	0.18	0.18	0.029	0.46	0.63	0.13	Poor
V$COREBINDINGFACTOR_Q6	160	0.17	0.73	0.17	0.16	0.19	0.46	0.61	0.42	Poor
ISOPRENOID_METABOLIC_PROCESS	10	0.17	0.75	0.012	0.089	0.18	0.084	0.47	0.41	Poor
NAKAMURA_METASTASIS_MODEL_UP	33	0.17	0.74	0.091	0.18	0.12	0.32	0.64	0.33	Poor
ATACTGT,MIR-144	140	0.17	0.75	0.18	0.18	0.0027	0.46	0.64	0.026	Poor
UDP_GLYCOSYLTRANSFERASE_ACTIVITY	31	0.17	-0.74	0.0064	0.039	0.18	0.054	0.31	0.42	Good
CHIANG_LIVER_CANCER_SUBCLASS_CTNNB1_UP	120	0.17	0.75	0.1	0.091	0.18	0.34	0.47	0.41	Poor
NIKOLSKY_BREAST_CANCER_19Q13.1_AMPLICON	3	0.17	0.73	0.036	0.19	0.11	0.18	0.65	0.31	Poor
V$TST1_01	160	0.17	0.73	0.19	0.18	0.001	0.48	0.63	0.012	Poor
REGULATION_OF_ANATOMICAL_STRUCTURE_MORPHOGENESIS	17	0.17	0.74	0.053	0.18	0.065	0.23	0.65	0.23	Poor
SIALYLTRANSFERASE_ACTIVITY	7	0.17	-0.74	0.0013	0.049	0.18	0.016	0.35	0.42	Good
BUCKANOVICH_T_LYMPHOCYTE_HOMING_ON_TUMOR_UP	8	0.17	0.74	0.019	0.14	0.18	0.12	0.59	0.42	Poor
ACTACCT,MIR-196A,MIR-196B	89	0.17	0.74	0.15	0.18	0.001	0.43	0.64	0.012	Poor
BIOCARTA_PPARA_PATHWAY	54	0.17	0.74	0.11	0.13	0.18	0.35	0.55	0.42	Poor
MISSIAGLIA_REGULATED_BY_METHYLATION_UP	93	0.18	-0.74	0.053	0.065	0.18	0.24	0.41	0.42	Good
ELECTRON_CARRIER_ACTIVITY	69	0.18	-0.74	0.043	0.053	0.18	0.2	0.37	0.42	Good
KEGG_NOD_LIKE_RECEPTOR_SIGNALING_PATHWAY	49	0.18	-0.73	0.094	0.18	0.078	0.32	0.65	0.25	Good
V$STAT4_01	150	0.18	0.72	0.19	0.18	0.0068	0.48	0.64	0.048	Poor
VANHARANTA_UTERINE_FIBROID_WITH_7Q_DELETION_DN	34	0.18	0.73	0.095	0.19	0.03	0.33	0.65	0.13	Poor
V$CEBP_Q2	150	0.18	0.74	0.18	0.18	0.001	0.47	0.65	0.012	Poor
REACTOME_DNA_STRAND_ELONGATION	28	0.18	-0.73	0.095	0.19	0.013	0.33	0.65	0.076	Good
GNF2_HPN	120	0.18	-0.73	0.18	0.18	0.001	0.47	0.65	0.012	Good
DORN_ADENOVIRUS_INFECTION_32HR_DN	28	0.18	0.73	0.02	0.07	0.19	0.12	0.42	0.43	Poor
LIAO_HAVE_SOX4_BINDING_SITES	31	0.18	0.73	0.097	0.19	0.12	0.33	0.65	0.33	Poor
ACTIN_FILAMENT_BASED_PROCESS	99	0.18	0.73	0.16	0.19	0.001	0.43	0.65	0.012	Poor
V$MEIS1_01	140	0.18	0.73	0.18	0.19	0.0014	0.47	0.65	0.016	Poor
SOTIRIOU_BREAST_CANCER_GRADE_1_VS_3_UP	140	0.18	0.73	0.18	0.19	0.054	0.47	0.65	0.2	Poor
ANTIGEN_BINDING	18	0.18	-0.73	0.055	0.19	0.001	0.24	0.65	0.012	Good
FRASOR_TAMOXIFEN_RESPONSE_UP	43	0.18	0.72	0.098	0.19	0.15	0.33	0.65	0.38	Poor
KEGG_ALLOGRAFT_REJECTION	34	0.18	-0.72	0.098	0.19	0.001	0.33	0.65	0.012	Good
NIELSEN_LEIOMYOSARCOMA_UP	5	0.18	0.71	0.0024	0.064	0.19	0.026	0.41	0.43	Poor
V$CDX2_Q5	160	0.18	0.71	0.19	0.19	0.001	0.49	0.65	0.012	Poor
SCHEIDEREIT_IKK_INTERACTING_PROTEINS	22	0.18	-0.72	0.056	0.19	0.054	0.24	0.65	0.2	Good
COPPER_ION_BINDING	13	0.18	0.72	5.5e-07	0.0028	0.19	4.6e-05	0.065	0.43	Poor
HYDROLASE_ACTIVITY_HYDROLYZING_N_GLYCOSYL_COMPOUNDS	10	0.18	-0.72	0.056	0.19	0.061	0.25	0.65	0.22	Good
PROVENZANI_METASTASIS_UP	170	0.18	0.71	0.19	0.19	0.19	0.49	0.65	0.43	Poor
DAZARD_UV_RESPONSE_CLUSTER_G6	120	0.18	0.73	0.18	0.19	0.019	0.47	0.65	0.099	Poor
WONG_MITOCHONDRIA_GENE_MODULE	180	0.18	-0.71	0.2	0.19	0.001	0.49	0.65	0.012	Good
SAKAI_TUMOR_INFILTRATING_MONOCYTES_UP	26	0.18	0.72	0.098	0.19	0.1	0.33	0.65	0.3	Poor
REACTOME_ACTIVATED_AMPK_STIMULATES_FATTY_ACID_OXIDATION_IN_MUSCLE	14	0.18	0.72	0.031	0.14	0.19	0.16	0.58	0.43	Poor
CALVET_IRINOTECAN_SENSITIVE_VS_REVERTED_UP	5	0.18	0.71	0.04	0.19	0.029	0.19	0.65	0.13	Poor
WHITESIDE_CISPLATIN_RESISTANCE_DN	11	0.18	0.72	0.057	0.19	0.082	0.25	0.65	0.26	Poor
BOYAULT_LIVER_CANCER_SUBCLASS_G12_UP	34	0.18	0.72	0.099	0.19	0.04	0.34	0.65	0.16	Poor
PROTEASE_INHIBITOR_ACTIVITY	40	0.18	0.72	0.099	0.19	0.049	0.34	0.65	0.19	Poor
BIOCARTA_ALK_PATHWAY	36	0.18	0.72	0.1	0.19	0.0032	0.34	0.65	0.029	Poor
DEBIASI_APOPTOSIS_BY_REOVIRUS_INFECTION_DN	210	0.18	0.71	0.025	0.0074	0.19	0.14	0.12	0.43	Poor
IMMUNE_EFFECTOR_PROCESS	32	0.18	-0.72	0.073	0.16	0.19	0.28	0.61	0.43	Good
PENG_RAPAMYCIN_RESPONSE_UP	38	0.19	-0.72	0.1	0.19	0.001	0.34	0.65	0.012	Good
PROTEIN_POLYUBIQUITINATION	10	0.19	-0.71	0.013	0.092	0.19	0.089	0.47	0.43	Good
NEGATIVE_REGULATION_OF_DNA_BINDING	15	0.19	0.71	0.00047	0.025	0.19	0.0072	0.24	0.43	Poor
MASSARWEH_TAMOXIFEN_RESISTANCE_DN	180	0.19	0.7	0.00054	0.0003	0.2	0.008	0.017	0.44	Poor
RECEPTOR_MEDIATED_ENDOCYTOSIS	30	0.19	0.72	0.1	0.19	0.17	0.34	0.65	0.4	Poor
NUCLEASE_ACTIVITY	47	0.19	-0.72	0.063	0.14	0.19	0.26	0.59	0.43	Good
DORSAM_HOXA9_TARGETS_UP	27	0.19	0.72	0.018	0.066	0.19	0.11	0.41	0.43	Poor
MICROTUBULE_ASSOCIATED_COMPLEX	44	0.19	0.72	0.1	0.19	0.0031	0.34	0.65	0.028	Poor
GNF2_IL2RB	38	0.19	-0.71	0.063	0.15	0.19	0.26	0.59	0.43	Good
MANN_RESPONSE_TO_AMIFOSTINE_UP	19	0.19	-0.71	0.023	0.12	0.19	0.13	0.54	0.43	Good
V$SP1_Q2_01	160	0.19	0.7	0.2	0.19	0.0053	0.49	0.65	0.04	Poor
PYROPHOSPHATASE_ACTIVITY	200	0.19	0.7	0.2	0.19	0.009	0.49	0.65	0.059	Poor
IMMUNE_SYSTEM_DEVELOPMENT	73	0.19	0.72	0.16	0.19	0.19	0.44	0.65	0.43	Poor
V$CREBP1_Q2	160	0.19	0.7	0.0085	0.0027	0.2	0.066	0.063	0.44	Poor
LEE_LIVER_CANCER_MYC_DN	56	0.19	0.71	0.16	0.19	0.025	0.44	0.65	0.12	Poor
ODONNELL_METASTASIS_UP	72	0.19	0.71	0.15	0.18	0.19	0.42	0.64	0.43	Poor
NIKOLSKY_BREAST_CANCER_20Q11_AMPLICON	20	0.19	0.71	0.06	0.2	0.001	0.25	0.66	0.012	Poor
CREIGHTON_ENDOCRINE_THERAPY_RESISTANCE_2	220	0.19	-0.7	0.2	0.18	0.001	0.49	0.64	0.012	Good
V$MYOGNF1_01	29	0.19	0.71	0.063	0.15	0.19	0.26	0.59	0.43	Poor
ST_GA13_PATHWAY	33	0.19	0.71	0.1	0.19	0.19	0.34	0.65	0.43	Poor
FUJII_YBX1_TARGETS_UP	27	0.19	-0.71	0.016	0.062	0.19	0.1	0.4	0.43	Good
GTGCCAT,MIR-183	120	0.19	0.71	0.19	0.19	0.0057	0.48	0.65	0.043	Poor
ACCATTT,MIR-522	120	0.19	0.71	0.19	0.19	0.18	0.48	0.65	0.42	Poor
GNF2_MATK	21	0.19	-0.7	0.061	0.2	0.001	0.26	0.66	0.012	Good
REACTOME_CHEMOKINE_RECEPTORS_BIND_CHEMOKINES	46	0.19	-0.71	0.032	0.092	0.2	0.17	0.47	0.43	Good
LUI_THYROID_CANCER_CLUSTER_5	12	0.19	0.7	0.00012	0.015	0.2	0.0024	0.18	0.44	Poor
KEGG_METABOLISM_OF_XENOBIOTICS_BY_CYTOCHROME_P450	44	0.19	-0.71	0.11	0.2	0.17	0.35	0.66	0.4	Good
MORF_MYL3	59	0.19	0.71	0.15	0.18	0.2	0.43	0.64	0.44	Poor
AMUNDSON_GENOTOXIC_SIGNATURE	78	0.19	0.71	0.072	0.086	0.2	0.28	0.46	0.44	Poor
CYTOKINE_BINDING	43	0.19	-0.71	0.11	0.2	0.011	0.35	0.66	0.068	Good
SMALL_CONJUGATING_PROTEIN_LIGASE_ACTIVITY	43	0.19	-0.71	0.069	0.15	0.2	0.27	0.6	0.44	Good
POSITIVE_REGULATION_OF_TRANSFERASE_ACTIVITY	68	0.19	0.7	0.15	0.17	0.2	0.42	0.63	0.44	Poor
ODONNELL_TARGETS_OF_MYC_AND_TFRC_UP	62	0.19	-0.7	0.17	0.2	0.017	0.45	0.66	0.094	Good
V$LEF1_Q6	170	0.19	0.69	0.2	0.2	0.0095	0.5	0.66	0.061	Poor
CYTOSKELETAL_PART	200	0.19	0.69	0.2	0.19	0.001	0.5	0.65	0.012	Poor
V$HNF3_Q6	130	0.19	0.71	0.19	0.2	0.0027	0.48	0.66	0.026	Poor
REGULATION_OF_CYTOSKELETON_ORGANIZATION_AND_BIOGENESIS	26	0.19	0.7	0.11	0.2	0.0051	0.35	0.66	0.04	Poor
INTERCELLULAR_JUNCTION_ASSEMBLY	10	0.19	0.7	0.064	0.2	0.048	0.26	0.66	0.19	Poor
FOURNIER_ACINAR_DEVELOPMENT_EARLY_DN	5	0.19	0.69	0.0013	0.05	0.2	0.016	0.36	0.44	Poor
V$ALPHACP1_01	150	0.19	0.69	0.21	0.2	0.18	0.5	0.66	0.42	Poor
KEGG_HYPERTROPHIC_CARDIOMYOPATHY_HCM	74	0.19	0.7	0.17	0.2	0.0045	0.45	0.66	0.037	Poor
SILIGAN_TARGETS_OF_EWS_FLI1_FUSION_UP	10	0.19	0.69	0.023	0.12	0.2	0.14	0.54	0.44	Poor
AMINO_ACID_AND_DERIVATIVE_METABOLIC_PROCESS	91	0.19	-0.7	0.17	0.2	0.001	0.45	0.66	0.012	Good
KIM_LRRC3B_TARGETS	28	0.2	-0.7	0.11	0.2	0.001	0.35	0.66	0.012	Good
MORF_GMPS	42	0.2	-0.7	0.11	0.2	0.036	0.35	0.66	0.15	Good
FUJII_YBX1_TARGETS_DN	120	0.2	0.7	0.16	0.16	0.2	0.44	0.61	0.44	Poor
KEGG_GLYOXYLATE_AND_DICARBOXYLATE_METABOLISM	12	0.2	-0.7	0.063	0.2	0.06	0.26	0.66	0.22	Good
CHIN_BREAST_CANCER_COPY_NUMBER_UP	20	0.2	0.7	0.063	0.2	0.11	0.26	0.66	0.31	Poor
HANN_RESISTANCE_TO_BCL2_INHIBITOR_UP	25	0.2	0.7	0.11	0.2	0.19	0.36	0.66	0.43	Poor
GAZDA_DIAMOND_BLACKFAN_ANEMIA_PROGENITOR_DN	53	0.2	-0.7	0.11	0.13	0.2	0.36	0.57	0.44	Good
REACTOME_DEATH_RECEPTOR_SIGNALLING	13	0.2	-0.69	0.064	0.2	0.0044	0.26	0.66	0.037	Good
KEGG_INTESTINAL_IMMUNE_NETWORK_FOR_IGA_PRODUCTION	41	0.2	-0.7	0.11	0.2	0.001	0.35	0.66	0.012	Good
YGTCCTTGR_UNKNOWN	63	0.2	0.7	0.11	0.13	0.2	0.36	0.57	0.44	Poor
CCACACA,MIR-147	50	0.2	0.7	0.082	0.1	0.2	0.3	0.5	0.44	Poor
AMIT_EGF_RESPONSE_240_MCF10A	17	0.2	0.69	0.065	0.2	0.053	0.26	0.66	0.2	Poor
SHEPARD_CRUSH_AND_BURN_MUTANT_UP	120	0.2	0.7	0.0025	0.0022	0.2	0.027	0.057	0.44	Poor
REACTOME_PEROXISOMAL_LIPID_METABOLISM	17	0.2	-0.69	0.065	0.2	0.069	0.26	0.66	0.23	Good
BIOCARTA_INTEGRIN_PATHWAY	35	0.2	0.7	0.11	0.2	0.021	0.36	0.66	0.11	Poor
V$USF_02	170	0.2	0.68	0.21	0.2	0.075	0.51	0.66	0.25	Poor
HASLINGER_B_CLL_WITH_13Q14_DELETION	17	0.2	0.69	0.066	0.2	0.16	0.27	0.66	0.39	Poor
BILD_MYC_ONCOGENIC_SIGNATURE	140	0.2	0.7	0.006	0.0045	0.2	0.051	0.09	0.44	Poor
BIOCARTA_ARAP_PATHWAY	11	0.2	0.69	0.066	0.2	0.12	0.27	0.66	0.32	Poor
REGULATION_OF_SMALL_GTPASE_MEDIATED_SIGNAL_TRANSDUCTION	14	0.2	0.69	0.017	0.1	0.2	0.11	0.51	0.44	Poor
REACTOME_PI3K_CASCADE	34	0.2	0.69	0.11	0.2	0.027	0.36	0.66	0.13	Poor
V$AP1_C	180	0.2	0.67	0.21	0.21	0.0079	0.51	0.66	0.054	Poor
NIKOLSKY_BREAST_CANCER_7P22_AMPLICON	18	0.2	0.69	0.067	0.21	0.0037	0.27	0.66	0.032	Poor
HOEGERKORP_CD44_TARGETS_DIRECT_UP	14	0.2	0.68	0.0012	0.036	0.21	0.016	0.29	0.45	Poor
KINASE_INHIBITOR_ACTIVITY	23	0.2	0.68	0.067	0.21	0.042	0.27	0.66	0.17	Poor
CAFFAREL_RESPONSE_TO_THC_24HR_3_DN	11	0.2	0.68	0.068	0.21	0.064	0.27	0.66	0.22	Poor
VALK_AML_CLUSTER_2	26	0.2	0.69	0.11	0.21	0.1	0.36	0.66	0.29	Poor
SUBSTRATE_SPECIFIC_CHANNEL_ACTIVITY	140	0.2	-0.69	0.2	0.2	0.16	0.49	0.66	0.39	Good
KEGG_FRUCTOSE_AND_MANNOSE_METABOLISM	32	0.2	-0.68	0.07	0.16	0.21	0.28	0.6	0.45	Good
BIOCARTA_SET_PATHWAY	11	0.2	-0.68	0.068	0.21	0.066	0.27	0.67	0.23	Good
REGULATION_OF_TYROSINE_PHOSPHORYLATION_OF_STAT_PROTEIN	6	0.2	-0.68	0.047	0.21	0.17	0.22	0.67	0.4	Good
AGCACTT,MIR-93,MIR-302A,MIR-302B,MIR-302C,MIR-302D,MIR-372,MIR-373,MIR-520E,MIR-520A,MIR-526B,MIR-520B,MIR-520C,MIR-520D	220	0.2	0.67	0.19	0.18	0.21	0.48	0.63	0.45	Poor
KIM_RESPONSE_TO_TSA_AND_DECITABINE_UP	120	0.21	0.69	0.0057	0.0044	0.2	0.05	0.09	0.44	Poor
V$DR4_Q2	150	0.21	0.69	0.2	0.2	0.0014	0.49	0.66	0.016	Poor
CHEN_LUNG_CANCER_SURVIVAL	17	0.21	-0.68	0.069	0.21	0.063	0.27	0.67	0.22	Good
SA_MMP_CYTOKINE_CONNECTION	15	0.21	-0.68	0.069	0.21	0.11	0.27	0.67	0.3	Good
FOURNIER_ACINAR_DEVELOPMENT_EARLY_UP	18	0.21	0.68	0.0012	0.036	0.21	0.015	0.29	0.45	Poor
ABE_VEGFA_TARGETS_30MIN	19	0.21	0.68	0.044	0.17	0.21	0.21	0.62	0.45	Poor
AUJLA_IL22_AND_IL17A_SIGNALING	9	0.21	-0.67	0.048	0.21	0.15	0.22	0.67	0.37	Good
PROTEIN_STABILIZATION	9	0.21	-0.67	0.013	0.12	0.21	0.089	0.54	0.45	Good
BIOCARTA_EPHA4_PATHWAY	9	0.21	0.67	0.049	0.21	0.098	0.22	0.67	0.29	Poor
ACATTCC,MIR-1,MIR-206	200	0.21	0.67	0.21	0.2	0.001	0.51	0.66	0.012	Poor
V$FREAC2_01	160	0.21	0.67	0.21	0.21	0.0066	0.51	0.67	0.048	Poor
TAKEDA_TARGETS_OF_NUP98_HOXA9_FUSION_16D_UP	120	0.21	0.69	0.075	0.062	0.21	0.29	0.4	0.45	Poor
REACTOME_METABOLISM_OF_AMINO_ACIDS	140	0.21	-0.69	0.2	0.21	0.05	0.49	0.66	0.19	Good
HOLLMAN_APOPTOSIS_VIA_CD40_UP	180	0.21	0.67	0.22	0.21	0.11	0.51	0.67	0.31	Poor
KRCTCNNNNMANAGC_UNKNOWN	41	0.21	-0.68	0.12	0.21	0.001	0.37	0.67	0.012	Good
SHEPARD_BMYB_TARGETS	51	0.21	0.68	0.18	0.21	0.073	0.46	0.67	0.24	Poor
REGULATION_OF_CELLULAR_COMPONENT_ORGANIZATION_AND_BIOGENESIS	99	0.21	0.68	0.18	0.21	0.0071	0.46	0.67	0.05	Poor
GOUYER_TATI_TARGETS_UP	10	0.21	-0.67	0.068	0.21	0.22	0.27	0.66	0.46	Good
DNA_DIRECTED_RNA_POLYMERASE_COMPLEX	14	0.21	0.67	0.07	0.21	0.17	0.28	0.67	0.4	Poor
NUCLEAR_DNA_DIRECTED_RNA_POLYMERASE_COMPLEX	14	0.21	0.67	0.07	0.21	0.2	0.28	0.67	0.44	Poor
RNA_POLYMERASE_COMPLEX	14	0.21	0.67	0.07	0.21	0.17	0.28	0.67	0.41	Poor
DEOXYRIBONUCLEASE_ACTIVITY	21	0.21	-0.67	0.07	0.21	0.029	0.28	0.67	0.13	Good
BIOCARTA_INTRINSIC_PATHWAY	23	0.21	0.67	0.024	0.12	0.21	0.14	0.54	0.45	Poor
HOSHIDA_LIVER_CANCER_SUBCLASS_S1	230	0.21	0.66	0.22	0.21	0.001	0.51	0.67	0.012	Poor
TRAYNOR_RETT_SYNDROM_DN	5	0.21	0.66	1.1e-05	0.0093	0.22	0.00038	0.14	0.46	Poor
CATION_TRANSMEMBRANE_TRANSPORTER_ACTIVITY	200	0.21	-0.66	0.22	0.21	0.001	0.51	0.67	0.012	Good
MUSCLE_CELL_DIFFERENTIATION	20	0.21	0.67	0.071	0.21	0.022	0.28	0.67	0.11	Poor
HOFMANN_MYELODYSPLASTIC_SYNDROM_RISK_UP	16	0.21	0.67	0.057	0.19	0.21	0.25	0.65	0.46	Poor
V$ISRE_01	140	0.22	-0.67	0.19	0.19	0.21	0.48	0.65	0.45	Good
SCHLESINGER_METHYLATED_DE_NOVO_IN_CANCER	72	0.22	0.67	0.091	0.11	0.22	0.32	0.52	0.46	Poor
V$OCT1_Q6	160	0.22	0.66	0.22	0.22	0.13	0.52	0.68	0.35	Poor
GENERATION_OF_PRECURSOR_METABOLITES_AND_ENERGY	110	0.22	-0.67	0.00029	0.0008	0.21	0.0047	0.029	0.45	Good
GNF2_CD7	35	0.22	-0.67	0.12	0.21	0.0079	0.38	0.67	0.054	Good
V$HMEF2_Q6	89	0.22	0.67	0.18	0.22	0.12	0.47	0.68	0.33	Poor
GCM_NCAM1	82	0.22	0.66	0.024	0.032	0.22	0.14	0.28	0.46	Poor
TANG_SENESCENCE_TP53_TARGETS_DN	40	0.22	0.67	0.12	0.21	0.018	0.38	0.67	0.095	Poor
CALCIUM_ION_BINDING	90	0.22	0.66	0.045	0.056	0.22	0.21	0.38	0.46	Poor
KORKOLA_SEMINOMA_UP	35	0.22	0.67	0.12	0.21	0.0016	0.38	0.67	0.017	Poor
V$FREAC7_01	120	0.22	0.67	0.0094	0.006	0.21	0.071	0.11	0.46	Poor
MITOCHONDRION_ORGANIZATION_AND_BIOGENESIS	40	0.22	-0.67	0.12	0.22	0.056	0.38	0.68	0.2	Good
CELLULAR_DEFENSE_RESPONSE	47	0.22	-0.67	0.12	0.22	0.071	0.38	0.68	0.24	Good
ACTIN_FILAMENT_POLYMERIZATION	12	0.22	0.66	0.073	0.22	0.0094	0.28	0.68	0.061	Poor
WEST_ADRENOCORTICAL_CARCINOMA_VS_ADENOMA_UP	15	0.22	0.66	0.027	0.13	0.22	0.15	0.56	0.46	Poor
ACCTGTTG_UNKNOWN	98	0.22	0.66	0.19	0.22	0.001	0.47	0.68	0.012	Poor
V$CEBPA_01	150	0.22	0.65	0.0057	0.0023	0.22	0.05	0.058	0.47	Poor
BIOCARTA_BIOPEPTIDES_PATHWAY	40	0.22	0.66	0.12	0.22	0.2	0.38	0.68	0.43	Poor
DAZARD_UV_RESPONSE_CLUSTER_G1	35	0.22	0.66	0.0098	0.048	0.22	0.073	0.34	0.46	Poor
MASSARWEH_RESPONSE_TO_ESTRADIOL	53	0.22	-0.66	0.0014	0.0052	0.22	0.017	0.098	0.46	Good
OLIGOSACCHARIDE_METABOLIC_PROCESS	10	0.22	-0.65	0.00041	0.024	0.22	0.0064	0.24	0.47	Good
NIKOLSKY_BREAST_CANCER_15Q26_AMPLICON	9	0.22	-0.65	0.055	0.22	0.18	0.24	0.69	0.42	Good
GCM_DLG1	56	0.22	0.66	0.042	0.052	0.22	0.2	0.36	0.47	Poor
TSUNODA_CISPLATIN_RESISTANCE_UP	9	0.22	0.65	0.056	0.22	0.0034	0.24	0.69	0.03	Poor
CCAGGTT,MIR-490	43	0.22	0.66	0.048	0.12	0.22	0.22	0.54	0.46	Poor
GCM_MYST2	110	0.22	0.67	0.15	0.15	0.22	0.42	0.59	0.46	Poor
BOQUEST_STEM_CELL_DN	7	0.22	-0.65	0.023	0.15	0.23	0.13	0.6	0.47	Good
REGULATION_OF_PROTEIN_MODIFICATION_PROCESS	37	0.22	0.66	0.0081	0.043	0.22	0.063	0.32	0.46	Poor
MORF_FDXR	190	0.22	-0.65	0.22	0.22	0.0037	0.52	0.69	0.032	Good
AKL_HTLV1_INFECTION_DN	62	0.22	0.66	0.022	0.029	0.22	0.13	0.26	0.47	Poor
V$HAND1E47_01	150	0.22	0.65	0.22	0.22	0.0013	0.52	0.69	0.016	Poor
GTATTAT,MIR-369-3P	130	0.22	0.66	0.21	0.22	0.001	0.51	0.68	0.012	Poor
CAGCAGG,MIR-370	100	0.22	0.66	0.21	0.22	0.065	0.51	0.68	0.23	Poor
GEORGES_CELL_CYCLE_MIR192_TARGETS	55	0.22	0.65	0.19	0.22	0.054	0.48	0.69	0.2	Poor
AMUNDSON_POOR_SURVIVAL_AFTER_GAMMA_RADIATION_8G	81	0.22	0.65	0.19	0.22	0.0015	0.48	0.69	0.016	Poor
REACTOME_RESOLUTION_OF_AP_SITES_VIA_THE_SINGLE_NUCLEOTIDE_REPLACEMENT_PATHWAY	12	0.22	-0.65	0.076	0.22	0.046	0.29	0.69	0.18	Good
V$MEF2_03	160	0.22	0.65	0.23	0.22	0.001	0.52	0.69	0.012	Poor
TIEN_INTESTINE_PROBIOTICS_6HR_DN	150	0.22	0.65	0.21	0.22	0.001	0.51	0.69	0.012	Poor
NATSUME_RESPONSE_TO_INTERFERON_BETA_DN	47	0.22	0.65	0.13	0.22	0.062	0.39	0.69	0.22	Poor
TGTGTGA,MIR-377	130	0.22	0.65	0.21	0.22	0.17	0.51	0.69	0.4	Poor
REGULATION_OF_PROTEIN_KINASE_ACTIVITY	130	0.22	0.65	0.21	0.22	0.079	0.51	0.69	0.25	Poor
V$HNF3ALPHA_Q6	140	0.22	0.65	0.035	0.024	0.22	0.18	0.24	0.47	Poor
BIOCARTA_EDG1_PATHWAY	24	0.22	0.65	0.076	0.22	0.14	0.29	0.69	0.35	Poor
ADENYLATE_CYCLASE_ACTIVATION	16	0.22	0.65	0.077	0.22	0.19	0.29	0.69	0.43	Poor
REACTOME_REMOVAL_OF_THE_FLAP_INTERMEDIATE	13	0.22	-0.65	0.078	0.22	0.0067	0.29	0.69	0.048	Good
BIOCARTA_SALMONELLA_PATHWAY	12	0.22	0.65	0.078	0.22	0.065	0.29	0.69	0.23	Poor
MICROTUBULE_BASED_MOVEMENT	16	0.22	0.65	0.03	0.14	0.23	0.16	0.58	0.47	Poor
LEE_LIVER_CANCER_HEPATOBLAST	14	0.22	0.65	0.052	0.18	0.23	0.23	0.64	0.47	Poor
BIOCARTA_MITOCHONDRIA_PATHWAY	19	0.23	-0.65	4.6e-05	0.011	0.23	0.0012	0.15	0.47	Good
AMINE_BIOSYNTHETIC_PROCESS	15	0.23	-0.65	0.078	0.23	0.081	0.29	0.69	0.26	Good
NEGATIVE_REGULATION_OF_PHOSPHORYLATION	11	0.23	0.65	0.078	0.23	0.09	0.29	0.69	0.28	Poor
SCHLOSSER_SERUM_RESPONSE_UP	120	0.23	-0.65	0.16	0.16	0.22	0.44	0.61	0.47	Good
GACTGTT,MIR-212,MIR-132	110	0.23	0.65	0.22	0.22	0.001	0.51	0.69	0.012	Poor
GAGCCTG,MIR-484	66	0.23	0.65	0.12	0.14	0.23	0.37	0.58	0.47	Poor
AMINO_ACID_DERIVATIVE_METABOLIC_PROCESS	22	0.23	-0.64	0.08	0.23	0.01	0.3	0.69	0.063	Good
BARRIER_CANCER_RELAPSE_TUMOR_SAMPLE_DN	12	0.23	-0.64	0.08	0.23	0.059	0.3	0.69	0.22	Good
TAKEDA_TARGETS_OF_NUP98_HOXA9_FUSION_8D_DN	150	0.23	0.64	0.23	0.23	0.012	0.53	0.69	0.073	Poor
REACTOME_SYNTHESIS_OF_BILE_ACIDS_AND_BILE_SALTS_VIA_24_HYDROXYCHOLESTEROL	8	0.23	-0.63	0.059	0.23	0.22	0.25	0.69	0.46	Good
VERRECCHIA_RESPONSE_TO_TGFB1_C6	5	0.23	0.63	0.00097	0.044	0.23	0.013	0.33	0.48	Poor
MYLLYKANGAS_AMPLIFICATION_HOT_SPOT_1	6	0.23	0.63	0.059	0.23	0.031	0.25	0.69	0.14	Poor
HOEGERKORP_CD44_TARGETS_TEMPORAL_UP	9	0.23	-0.63	0.059	0.23	0.055	0.25	0.69	0.2	Good
V$HSF_Q6	110	0.23	0.65	0.17	0.17	0.22	0.45	0.62	0.47	Poor
BROWNE_HCMV_INFECTION_8HR_UP	94	0.23	0.64	0.19	0.23	0.16	0.48	0.69	0.39	Poor
NGUYEN_NOTCH1_TARGETS_UP	20	0.23	0.64	0.08	0.23	0.005	0.3	0.69	0.04	Poor
ATAAGCT,MIR-21	82	0.23	0.64	0.19	0.23	0.063	0.49	0.69	0.22	Poor
V$OCT1_07	93	0.23	0.64	0.025	0.033	0.23	0.14	0.29	0.48	Poor
CHROMATIN_REMODELING_COMPLEX	16	0.23	0.64	0.08	0.23	0.14	0.3	0.69	0.36	Poor
HUTTMANN_B_CLL_POOR_SURVIVAL_UP	250	0.23	0.64	0.11	0.078	0.23	0.36	0.44	0.48	Poor
REGULATION_OF_CATALYTIC_ACTIVITY	230	0.23	0.64	0.23	0.22	0.16	0.53	0.69	0.39	Poor
KEGG_PENTOSE_PHOSPHATE_PATHWAY	23	0.23	-0.64	0.082	0.23	0.044	0.3	0.69	0.18	Good
SEITZ_NEOPLASTIC_TRANSFORMATION_BY_8P_DELETION_DN	28	0.23	0.65	0.13	0.23	0.034	0.39	0.69	0.15	Poor
METAL_ION_TRANSMEMBRANE_TRANSPORTER_ACTIVITY	130	0.23	-0.64	0.22	0.23	0.12	0.52	0.69	0.33	Good
BENPORATH_MYC_TARGETS_WITH_EBOX	200	0.23	-0.63	0.23	0.23	0.14	0.53	0.69	0.35	Good
ITO_PTTG1_TARGETS_DN	9	0.23	0.63	0.062	0.24	0.1	0.26	0.69	0.3	Poor
REACTOME_PURINE_SALVAGE_REACTIONS	11	0.23	-0.64	0.082	0.23	0.0095	0.3	0.69	0.061	Good
REGULATION_OF_ANGIOGENESIS	23	0.23	0.64	0.02	0.11	0.23	0.12	0.52	0.48	Poor
BOYAULT_LIVER_CANCER_SUBCLASS_G5_UP	4	0.23	-0.63	0.061	0.24	0.032	0.26	0.69	0.14	Good
CCTGTGA,MIR-513	90	0.23	0.63	0.2	0.23	0.037	0.49	0.69	0.16	Poor
CELL_SURFACE	63	0.23	0.63	0.2	0.23	0.11	0.49	0.69	0.31	Poor
V$LEF1_Q2	130	0.23	0.64	0.22	0.23	0.15	0.52	0.69	0.37	Poor
TING_SILENCED_BY_DICER	20	0.23	0.63	0.00099	0.034	0.23	0.013	0.29	0.48	Poor
GNF2_VAV1	34	0.23	-0.64	0.13	0.23	0.001	0.39	0.69	0.012	Good
GNF2_CASP8	25	0.23	-0.63	0.14	0.23	0.026	0.4	0.69	0.12	Good
INTRACELLULAR_PROTEIN_TRANSPORT	120	0.24	0.64	0.19	0.19	0.23	0.48	0.65	0.48	Poor
V$MZF1_01	140	0.24	0.63	0.22	0.23	0.001	0.52	0.69	0.012	Poor
V$IRF1_01	160	0.24	0.63	0.23	0.23	0.16	0.53	0.69	0.39	Poor
TRANSFERASE_ACTIVITY_TRANSFERRING_PENTOSYL_GROUPS	16	0.24	-0.63	0.084	0.23	0.058	0.31	0.69	0.21	Good
KEGG_O_GLYCAN_BIOSYNTHESIS	18	0.24	-0.63	0.085	0.23	0.075	0.31	0.69	0.25	Good
V$PAX3_01	12	0.24	0.63	0.085	0.23	0.02	0.31	0.69	0.1	Poor
AMINO_ACID_DERIVATIVE_BIOSYNTHETIC_PROCESS	10	0.24	-0.62	0.088	0.24	0.17	0.31	0.69	0.4	Good
ACTIVATION_OF_NF_KAPPAB_TRANSCRIPTION_FACTOR	15	0.24	-0.63	0.037	0.15	0.23	0.18	0.59	0.49	Good
FERREIRA_EWINGS_SARCOMA_UNSTABLE_VS_STABLE_DN	68	0.24	-0.63	0.0013	0.0047	0.24	0.016	0.092	0.49	Good
HUMMEL_BURKITTS_LYMPHOMA_DN	14	0.24	-0.63	0.086	0.24	0.079	0.31	0.69	0.25	Good
WANG_BARRETTS_ESOPHAGUS_UP	43	0.24	-0.64	0.13	0.23	0.18	0.4	0.69	0.41	Good
CELLULAR_CATABOLIC_PROCESS	180	0.24	-0.63	0.23	0.23	0.03	0.53	0.69	0.13	Good
OHM_METHYLATED_IN_ADULT_CANCERS	25	0.24	0.62	5e-06	0.0022	0.24	0.00023	0.057	0.49	Poor
SULFUR_COMPOUND_BIOSYNTHETIC_PROCESS	12	0.24	0.62	0.068	0.21	0.24	0.27	0.67	0.49	Poor
POTASSIUM_CHANNEL_REGULATOR_ACTIVITY	12	0.24	0.62	0.088	0.24	0.036	0.31	0.69	0.15	Poor
DASU_IL6_SIGNALING_UP	54	0.24	0.62	0.2	0.24	0.0033	0.5	0.69	0.029	Poor
BIOCARTA_MPR_PATHWAY	31	0.24	0.63	0.14	0.23	0.039	0.4	0.69	0.16	Poor
POSITIVE_REGULATION_OF_I_KAPPAB_KINASE_NF_KAPPAB_CASCADE	68	0.24	-0.62	0.078	0.095	0.24	0.29	0.48	0.49	Good
BASSO_CD40_SIGNALING_UP	92	0.24	-0.62	0.2	0.24	0.032	0.5	0.69	0.14	Good
NIKOLSKY_BREAST_CANCER_16P13_AMPLICON	72	0.24	-0.62	0.2	0.24	0.0064	0.5	0.69	0.047	Good
V$TTF1_Q6	170	0.24	0.63	0.23	0.24	0.0014	0.53	0.69	0.016	Poor
SUNG_METASTASIS_STROMA_DN	43	0.24	0.63	0.0072	0.04	0.23	0.058	0.31	0.48	Poor
V$AP1_Q2	180	0.24	0.63	0.24	0.24	0.001	0.53	0.69	0.012	Poor
CHANG_CORE_SERUM_RESPONSE_UP	53	0.24	0.62	0.2	0.24	0.019	0.5	0.7	0.099	Poor
REGULATION_OF_LYMPHOCYTE_ACTIVATION	29	0.24	0.63	0.029	0.088	0.23	0.16	0.47	0.48	Poor
REACTOME_PURINE_RIBONUCLEOSIDE_MONOPHOSPHATE_BIOSYNTHESIS	9	0.24	-0.61	0.066	0.24	0.15	0.27	0.7	0.38	Good
V$MIF1_01	98	0.24	-0.62	0.2	0.24	0.056	0.5	0.7	0.21	Good
BIOCARTA_BCR_PATHWAY	32	0.24	0.63	0.14	0.23	0.085	0.4	0.69	0.27	Poor
WALLACE_PROSTATE_CANCER_DN	6	0.24	0.61	0.067	0.24	0.057	0.27	0.7	0.21	Poor
NEGATIVE_REGULATION_OF_CELL_CYCLE	69	0.24	0.61	0.21	0.24	0.026	0.5	0.7	0.12	Poor
DORN_ADENOVIRUS_INFECTION_32HR_UP	7	0.24	-0.61	0.02	0.15	0.24	0.12	0.59	0.5	Good
REACTOME_LIPOPROTEIN_METABOLISM	25	0.25	0.62	0.14	0.24	0.094	0.41	0.7	0.28	Poor
REACTOME_AMINO_ACID_AND_OLIGOPEPTIDE_SLC_TRANSPORTERS	38	0.25	-0.63	0.11	0.2	0.24	0.36	0.66	0.49	Good
KEGG_PEROXISOME	67	0.25	-0.61	0.21	0.25	0.001	0.5	0.7	0.012	Good
RESPONSE_TO_BIOTIC_STIMULUS	97	0.25	-0.61	0.21	0.25	0.11	0.5	0.7	0.31	Good
WHITEFORD_PEDIATRIC_CANCER_MARKERS	83	0.25	0.61	0.21	0.25	0.011	0.51	0.7	0.066	Poor
GNF2_HLA-C	44	0.25	-0.62	0.14	0.24	0.001	0.41	0.69	0.012	Good
KANG_DOXORUBICIN_RESISTANCE_DN	17	0.25	0.61	0.091	0.24	0.089	0.32	0.7	0.27	Poor
V$AR_02	21	0.25	0.61	0.0065	0.069	0.24	0.054	0.42	0.5	Poor
MORF_HDAC1	200	0.25	-0.61	0.21	0.2	0.25	0.51	0.66	0.5	Good
TURJANSKI_MAPK1_AND_MAPK2_TARGETS	11	0.25	-0.61	0.092	0.24	0.0022	0.32	0.7	0.022	Good
YOKOE_CANCER_TESTIS_ANTIGENS	18	0.25	-0.61	0.092	0.24	0.24	0.32	0.7	0.5	Good
CATION_CHANNEL_ACTIVITY	110	0.25	-0.62	0.23	0.24	0.077	0.53	0.7	0.25	Good
LOPEZ_MESOTHELIOMA_SURVIVAL_WORST_VS_BEST_DN	7	0.25	-0.6	0.0033	0.073	0.25	0.033	0.43	0.5	Good
REACTOME_CDC20_PHOSPHO_APC_MEDIATED_DEGRADATION_OF_CYCLIN_A	51	0.25	0.6	0.094	0.11	0.25	0.33	0.52	0.5	Poor
METABOTROPIC_GLUTAMATEGABA_B_LIKE_RECEPTOR_ACTIVITY	9	0.25	-0.6	0.071	0.25	0.034	0.28	0.7	0.15	Good
APOPTOTIC_MITOCHONDRIAL_CHANGES	11	0.25	-0.61	0.045	0.17	0.25	0.21	0.62	0.5	Good
V$CEBP_C	130	0.25	0.61	0.12	0.11	0.24	0.37	0.52	0.5	Poor
VIRAL_REPRODUCTIVE_PROCESS	34	0.25	-0.62	0.14	0.24	0.14	0.41	0.7	0.35	Good
GTP_BINDING	40	0.25	0.62	0.14	0.24	0.2	0.41	0.7	0.44	Poor
REACTOME_METABOLISM_OF_VITAMINS_AND_COFACTORS	34	0.25	-0.62	0.025	0.079	0.24	0.14	0.44	0.5	Good
BROWNE_HCMV_INFECTION_10HR_DN	50	0.25	0.62	0.21	0.24	0.053	0.5	0.7	0.2	Poor
SCHLOSSER_MYC_AND_SERUM_RESPONSE_SYNERGY	29	0.25	-0.62	0.14	0.24	0.05	0.41	0.7	0.19	Good
GENTILE_UV_RESPONSE_CLUSTER_D2	33	0.25	0.62	0.14	0.24	0.028	0.41	0.7	0.13	Poor
BIOCARTA_EGF_PATHWAY	30	0.25	0.61	0.046	0.12	0.24	0.21	0.53	0.5	Poor
REACTOME_SNRNP_ASSEMBLY	42	0.25	-0.61	0.14	0.24	0.16	0.41	0.7	0.39	Good
V$BACH2_01	170	0.25	0.61	0.24	0.25	0.004	0.54	0.7	0.034	Poor
MORF_MAP2K2	110	0.25	-0.61	0.23	0.25	0.17	0.53	0.7	0.4	Good
REACTOME_TRIACYLGLYCERIDE_BIOSYNTHESIS	13	0.25	0.61	1.1e-05	0.0071	0.25	0.0004	0.12	0.5	Poor
REACTOME_ACTIVATION_OF_THE_PRE_REPLICATIVE_COMPLEX	22	0.25	-0.61	0.094	0.25	0.11	0.32	0.7	0.3	Good
LIU_CDX2_TARGETS_DN	7	0.25	-0.6	0.072	0.25	0.14	0.28	0.7	0.36	Good
TRANSPORT_VESICLE	25	0.25	0.61	0.14	0.24	0.25	0.41	0.7	0.5	Poor
GNF2_PTPN4	44	0.25	-0.61	0.15	0.24	0.076	0.41	0.7	0.25	Good
CTTTGCA,MIR-527	170	0.25	0.61	0.24	0.25	0.012	0.54	0.7	0.071	Poor
REGULATION_OF_JAK_STAT_CASCADE	7	0.25	-0.6	0.073	0.25	0.18	0.28	0.7	0.41	Good
REACTOME_BOTULINUM_NEUROTOXICITY	17	0.25	0.6	0.094	0.25	0.066	0.33	0.7	0.23	Poor
MOREIRA_RESPONSE_TO_TSA_UP	25	0.25	-0.6	0.013	0.055	0.25	0.088	0.37	0.5	Good
NUCLEOSIDE_TRIPHOSPHATASE_ACTIVITY	190	0.26	0.61	0.24	0.25	0.021	0.55	0.7	0.11	Poor
COLLIS_PRKDC_REGULATORS	9	0.26	0.59	0.075	0.26	0.18	0.29	0.7	0.42	Poor
ZHAN_MULTIPLE_MYELOMA_CD2_DN	31	0.26	-0.61	0.047	0.12	0.25	0.21	0.53	0.5	Good
BIOCARTA_TGFB_PATHWAY	18	0.26	0.6	0.096	0.25	0.075	0.33	0.7	0.25	Poor
REACTOME_GS_ALPHA_MEDIATED_EVENTS_IN_GLUCAGON_SIGNALLING	19	0.26	0.6	0.09	0.24	0.25	0.32	0.7	0.5	Poor
GCCATNTTG_V$YY1_Q6	250	0.26	0.6	0.25	0.25	0.046	0.56	0.7	0.18	Poor
DORN_ADENOVIRUS_INFECTION_24HR_UP	6	0.26	-0.59	0.0037	0.075	0.26	0.036	0.43	0.51	Good
ENZYME_LINKED_RECEPTOR_PROTEIN_SIGNALING_PATHWAY	130	0.26	0.61	0.23	0.25	0.0014	0.53	0.7	0.016	Poor
V$ATF_B	120	0.26	0.6	0.24	0.25	0.0071	0.53	0.7	0.05	Poor
REACTOME_RNA_POLYMERASE_I_III_AND_MITOCHONDRIAL_TRANSCRIPTION	93	0.26	-0.6	0.22	0.25	0.02	0.51	0.7	0.1	Good
ACID_AMINO_ACID_LIGASE_ACTIVITY	48	0.26	-0.61	0.15	0.25	0.045	0.42	0.7	0.18	Good
TARTE_PLASMA_CELL_VS_B_LYMPHOCYTE_DN	37	0.26	-0.6	0.15	0.25	0.13	0.42	0.7	0.35	Good
VESICLE_MEDIATED_TRANSPORT	160	0.26	0.6	0.24	0.25	0.0041	0.55	0.7	0.035	Poor
GINESTIER_BREAST_CANCER_ZNF217_AMPLIFIED_UP	45	0.26	0.6	0.15	0.25	0.17	0.42	0.7	0.4	Poor
REGULATION_OF_PROTEIN_AMINO_ACID_PHOSPHORYLATION	23	0.26	0.6	0.041	0.16	0.25	0.2	0.61	0.51	Poor
HELLER_SILENCED_BY_METHYLATION_UP	230	0.26	-0.59	0.25	0.25	0.001	0.56	0.7	0.012	Good
JAATINEN_HEMATOPOIETIC_STEM_CELL_UP	220	0.26	0.59	0.25	0.26	0.0051	0.56	0.7	0.04	Poor
V$FOX_Q2	130	0.26	0.6	0.24	0.25	0.0095	0.54	0.7	0.061	Poor
KEGG_AUTOIMMUNE_THYROID_DISEASE	46	0.26	-0.6	0.15	0.25	0.001	0.42	0.7	0.012	Good
VALK_AML_CLUSTER_12	28	0.26	0.6	0.046	0.12	0.25	0.21	0.53	0.51	Poor
YANG_BREAST_CANCER_ESR1_UP	22	0.26	-0.6	0.098	0.25	0.024	0.33	0.7	0.12	Good
WIELAND_UP_BY_HBV_INFECTION	92	0.26	-0.59	0.22	0.25	0.001	0.51	0.7	0.012	Good
BIOCARTA_DEATH_PATHWAY	27	0.26	-0.6	0.00029	0.011	0.25	0.0047	0.15	0.51	Good
AMINO_ACID_CATABOLIC_PROCESS	23	0.26	-0.6	0.099	0.25	0.017	0.34	0.7	0.094	Good
V$PAX3_B	53	0.26	0.59	0.0056	0.012	0.26	0.049	0.16	0.51	Poor
BEIER_GLIOMA_STEM_CELL_DN	46	0.26	0.6	0.15	0.25	0.044	0.43	0.7	0.18	Poor
BIOCARTA_ACE2_PATHWAY	13	0.26	0.59	0.02	0.11	0.26	0.12	0.53	0.51	Poor
CHEN_HOXA5_TARGETS_9HR_DN	38	0.26	0.6	0.15	0.25	0.03	0.43	0.7	0.14	Poor
SU_PLACENTA	25	0.26	0.59	0.0011	0.019	0.26	0.014	0.21	0.51	Poor
HAHTOLA_CTCL_PATHOGENESIS	12	0.27	-0.59	0.1	0.26	0.2	0.34	0.7	0.43	Good
V$GATA1_04	160	0.27	0.6	0.25	0.25	0.001	0.55	0.7	0.012	Poor
CELLULAR_LIPID_METABOLIC_PROCESS	210	0.27	-0.58	0.26	0.26	0.14	0.56	0.71	0.36	Good
FALVELLA_SMOKERS_WITH_LUNG_CANCER	54	0.27	0.59	0.22	0.26	0.076	0.52	0.7	0.25	Poor
ZHANG_ANTIVIRAL_RESPONSE_TO_RIBAVIRIN_DN	40	0.27	0.59	0.15	0.26	0.0078	0.43	0.7	0.053	Poor
ALCOHOL_METABOLIC_PROCESS	78	0.27	-0.59	0.084	0.1	0.26	0.31	0.5	0.52	Good
V$PITX2_Q2	160	0.27	0.59	0.25	0.26	0.04	0.55	0.7	0.16	Poor
CCAWNWWNNNGGC_UNKNOWN	49	0.27	0.59	0.027	0.085	0.26	0.15	0.46	0.51	Poor
WINNEPENNINCKX_MELANOMA_METASTASIS_UP	120	0.27	0.59	0.24	0.26	0.0056	0.55	0.7	0.042	Poor
FREDERICK_PRKCI_TARGETS	6	0.27	-0.58	0.038	0.19	0.27	0.19	0.65	0.52	Good
FIRESTEIN_CTNNB1_PATHWAY	26	0.27	0.59	0.16	0.26	0.15	0.43	0.7	0.37	Poor
GNF2_PPP6C	34	0.27	0.59	0.16	0.26	0.14	0.43	0.7	0.35	Poor
HOSHIDA_LIVER_CANCER_SURVIVAL_DN	100	0.27	-0.59	0.087	0.074	0.26	0.31	0.43	0.51	Good
PASTURAL_RIZ1_TARGETS_DN	5	0.27	0.58	0.081	0.26	0.016	0.3	0.71	0.087	Poor
V$HNF1_01	160	0.27	0.59	0.16	0.14	0.26	0.43	0.58	0.51	Poor
V$CREB_02	160	0.27	0.59	0.25	0.26	0.17	0.56	0.7	0.4	Poor
V$PAX_Q6	160	0.27	0.59	0.25	0.26	0.026	0.56	0.7	0.12	Poor
V$PTF1BETA_Q6	150	0.27	0.59	0.032	0.015	0.26	0.17	0.18	0.51	Poor
RIBOSOME	29	0.27	-0.59	0.16	0.26	0.078	0.43	0.7	0.25	Good
ST_ERK1_ERK2_MAPK_PATHWAY	28	0.27	-0.59	0.097	0.19	0.26	0.33	0.65	0.52	Good
GNF2_ITGAL	49	0.27	-0.59	0.16	0.26	0.001	0.43	0.7	0.012	Good
GCM_RAB10	120	0.27	0.59	0.25	0.26	0.17	0.55	0.7	0.4	Poor
FARMER_BREAST_CANCER_CLUSTER_4	14	0.27	-0.58	0.026	0.13	0.26	0.15	0.55	0.52	Good
HEMOPOIESIS	68	0.27	0.58	0.16	0.19	0.26	0.43	0.65	0.52	Poor
V$SRY_01	130	0.27	0.59	0.25	0.26	0.01	0.55	0.7	0.063	Poor
TRANSMISSION_OF_NERVE_IMPULSE	160	0.27	-0.59	0.17	0.15	0.26	0.45	0.6	0.52	Good
REACTOME_SYNTHESIS_OF_GLYCOSYLPHOSPHATIDYLINOSITOL	14	0.27	-0.58	0.089	0.24	0.26	0.31	0.7	0.52	Good
REACTOME_G_PROTEIN_BETA_GAMMA_SIGNALLING	21	0.27	0.58	0.037	0.15	0.26	0.18	0.59	0.52	Poor
REGULATION_OF_PEPTIDYL_TYROSINE_PHOSPHORYLATION	13	0.27	-0.58	0.061	0.2	0.26	0.25	0.66	0.52	Good
V$E47_01	160	0.27	0.59	0.25	0.26	0.019	0.56	0.7	0.1	Poor
ORGANELLAR_RIBOSOME	14	0.27	-0.58	0.02	0.11	0.26	0.12	0.53	0.52	Good
REACTOME_SEMA3A_PLEXIN_REPULSION_SIGNALING_BY_INHIBITING_INTEGRIN_ADHESION	13	0.27	0.58	0.059	0.19	0.26	0.25	0.65	0.52	Poor
COFACTOR_BINDING	19	0.27	-0.58	0.11	0.26	0.13	0.35	0.71	0.34	Good
WATANABE_RECTAL_CANCER_RADIOTHERAPY_RESPONSIVE_UP	92	0.27	-0.58	0.23	0.26	0.067	0.53	0.71	0.23	Good
NEGATIVE_REGULATION_OF_IMMUNE_SYSTEM_PROCESS	12	0.27	0.58	0.11	0.26	0.13	0.35	0.71	0.35	Poor
GCTNWTTGK_UNKNOWN	180	0.27	0.59	0.25	0.26	0.14	0.56	0.7	0.36	Poor
REACTOME_MTOR_SIGNALLING	20	0.27	0.57	0.0075	0.073	0.27	0.06	0.43	0.52	Poor
REACTOME_EICOSANOID_LIGAND_BINDING_RECEPTORS	13	0.27	0.57	0.11	0.27	0.2	0.35	0.71	0.44	Poor
V$DR1_Q3	140	0.27	0.58	0.25	0.26	0.033	0.55	0.71	0.15	Poor
REACTOME_APOPTOSIS	110	0.27	-0.58	0.25	0.26	0.23	0.55	0.71	0.48	Good
CATTGTYY_V$SOX9_B1	230	0.27	0.57	0.26	0.27	0.001	0.57	0.72	0.012	Poor
LOPEZ_MESOTELIOMA_SURVIVAL_TIME_DN	7	0.27	-0.57	0.086	0.27	0.14	0.31	0.72	0.36	Good
LOPEZ_MESOTHELIOMA_SURVIVAL_OVERALL_UP	6	0.28	-0.57	9.4e-05	0.019	0.27	0.002	0.21	0.53	Good
V$HFH3_01	130	0.28	0.58	0.25	0.26	0.001	0.55	0.71	0.012	Poor
REACTOME_DNA_REPLICATION_PRE_INITIATION	62	0.28	-0.57	0.079	0.095	0.27	0.29	0.48	0.53	Good
SHARMA_PILOCYTIC_ASTROCYTOMA_LOCATION_UP	18	0.28	0.57	0.11	0.27	0.092	0.36	0.72	0.28	Poor
WONG_ENDOMETRIAL_CANCER_LATE	8	0.28	-0.56	0.087	0.27	0.0095	0.31	0.72	0.061	Good
V$GNCF_01	48	0.28	0.58	0.15	0.26	0.26	0.43	0.7	0.52	Poor
REACTOME_FURTHER_PLATELET_RELEASATE	22	0.28	0.57	0.11	0.27	0.044	0.36	0.72	0.18	Poor
CELL_SUBSTRATE_ADHERENS_JUNCTION	11	0.28	0.57	0.11	0.27	0.18	0.36	0.72	0.42	Poor
KORKOLA_YOLK_SAC_TUMOR	48	0.28	0.58	0.16	0.27	0.085	0.44	0.71	0.27	Poor
V$OCT1_01	160	0.28	0.58	0.26	0.26	0.086	0.56	0.71	0.27	Poor
KEGG_JAK_STAT_SIGNALING_PATHWAY	140	0.28	-0.57	0.033	0.022	0.27	0.17	0.23	0.53	Good
CAMP_MEDIATED_SIGNALING	59	0.28	0.57	0.067	0.081	0.27	0.27	0.45	0.53	Poor
MYLLYKANGAS_AMPLIFICATION_HOT_SPOT_30	3	0.28	0.56	0.085	0.27	0.19	0.31	0.72	0.43	Poor
SMIRNOV_CIRCULATING_ENDOTHELIOCYTES_IN_CANCER_DN	5	0.28	0.56	0.086	0.27	0.27	0.31	0.72	0.53	Poor
KOKKINAKIS_METHIONINE_DEPRIVATION_96HR_DN	65	0.28	-0.57	0.23	0.27	0.001	0.53	0.72	0.012	Good
KEGG_ENDOCYTOSIS	150	0.28	0.57	0.26	0.27	0.044	0.56	0.72	0.18	Poor
CASPASE_ACTIVATION	22	0.28	-0.57	0.11	0.27	0.21	0.36	0.72	0.45	Good
CHANG_CORE_SERUM_RESPONSE_DN	25	0.28	-0.57	7.5e-05	0.0073	0.27	0.0017	0.12	0.53	Good
NUCLEAR_MATRIX	12	0.29	0.56	0.11	0.27	0.043	0.36	0.72	0.17	Poor
LIU_VAV3_PROSTATE_CARCINOGENESIS_DN	14	0.29	0.56	0.069	0.21	0.27	0.27	0.67	0.53	Poor
REACTOME_LYSOSOME_VESICLE_BIOGENESIS	21	0.29	-0.56	0.11	0.27	0.24	0.37	0.72	0.49	Good
RESPIRATORY_GASEOUS_EXCHANGE	14	0.29	0.56	0.12	0.27	0.026	0.37	0.72	0.12	Poor
ZHAN_LATE_DIFFERENTIATION_GENES_UP	23	0.29	0.56	0.12	0.28	0.015	0.37	0.72	0.085	Poor
BOWIE_RESPONSE_TO_EXTRACELLULAR_MATRIX	9	0.29	-0.56	0.091	0.28	0.11	0.32	0.72	0.31	Good
NATSUME_RESPONSE_TO_INTERFERON_BETA_UP	63	0.29	0.56	0.23	0.27	0.15	0.53	0.72	0.37	Poor
IZADPANAH_STEM_CELL_ADIPOSE_VS_BONE_UP	98	0.29	0.56	0.23	0.28	0.099	0.53	0.72	0.29	Poor
NIKOLSKY_BREAST_CANCER_16Q24_AMPLICON	34	0.29	-0.57	0.034	0.096	0.27	0.18	0.49	0.53	Good
V$GR_Q6_01	160	0.29	0.57	0.26	0.27	0.0027	0.57	0.72	0.026	Poor
NIKOLSKY_BREAST_CANCER_14Q22_AMPLICON	5	0.29	0.55	0.092	0.28	0.15	0.32	0.73	0.37	Poor
STTTCRNTTT_V$IRF_Q6	130	0.29	-0.56	0.12	0.11	0.27	0.37	0.52	0.53	Good
CELLULAR_COMPONENT_DISASSEMBLY	29	0.29	-0.57	0.17	0.27	0.062	0.45	0.72	0.22	Good
TAAYNRNNTCC_UNKNOWN	98	0.29	0.56	0.23	0.28	0.051	0.53	0.72	0.19	Poor
GRANDVAUX_IRF3_TARGETS_DN	10	0.29	0.55	0.057	0.19	0.28	0.25	0.65	0.54	Poor
WILLIAMS_ESR1_TARGETS_DN	4	0.29	0.55	0.046	0.21	0.28	0.21	0.67	0.54	Poor
EXONUCLEASE_ACTIVITY	14	0.29	-0.56	0.12	0.28	0.053	0.37	0.72	0.2	Good
MICROTUBULE_ORGANIZING_CENTER	54	0.29	0.56	0.24	0.28	0.16	0.54	0.72	0.39	Poor
DEACETYLASE_ACTIVITY	8	0.29	0.55	0.0087	0.1	0.28	0.067	0.51	0.54	Poor
VANTVEER_BREAST_CANCER_METASTASIS_UP	38	0.29	-0.56	0.00068	0.016	0.27	0.0097	0.18	0.53	Good
KEGG_ARGININE_AND_PROLINE_METABOLISM	44	0.29	-0.56	0.17	0.27	0.25	0.45	0.72	0.5	Good
T_CELL_ACTIVATION	39	0.29	-0.56	0.0041	0.031	0.27	0.039	0.27	0.53	Good
TRNA_METABOLIC_PROCESS	13	0.29	-0.56	0.099	0.25	0.28	0.34	0.7	0.54	Good
REACTOME_EXTENSION_OF_TELOMERES	25	0.29	-0.56	0.18	0.28	0.0026	0.46	0.72	0.025	Good
WCTCNATGGY_UNKNOWN	42	0.29	0.56	0.17	0.27	0.069	0.45	0.72	0.24	Poor
ALONSO_METASTASIS_DN	21	0.29	0.56	0.12	0.28	0.048	0.37	0.73	0.19	Poor
TAKEDA_TARGETS_OF_NUP98_HOXA9_FUSION_16D_DN	97	0.29	0.55	0.16	0.19	0.28	0.44	0.65	0.54	Poor
ION_BINDING	230	0.29	0.55	0.27	0.28	0.13	0.58	0.73	0.34	Poor
MORF_IL9	82	0.29	-0.55	0.082	0.1	0.28	0.3	0.5	0.54	Good
V$P300_01	150	0.29	0.56	0.26	0.28	0.26	0.57	0.72	0.51	Poor
BOYAULT_LIVER_CANCER_SUBCLASS_G123_UP	40	0.29	0.56	0.17	0.28	0.0062	0.46	0.72	0.046	Poor
V$TFIII_Q6	130	0.29	0.55	0.26	0.28	0.1	0.57	0.73	0.3	Poor
PROTEIN_IMPORT_INTO_NUCLEUS_TRANSLOCATION	11	0.29	0.55	0.083	0.23	0.28	0.3	0.69	0.54	Poor
WEBER_METHYLATED_IN_COLON_CANCER	10	0.29	0.55	0.0033	0.052	0.28	0.033	0.36	0.54	Poor
BIDUS_METASTASIS_DN	110	0.3	0.55	0.19	0.19	0.28	0.48	0.65	0.54	Poor
POSITIVE_REGULATION_OF_MULTICELLULAR_ORGANISMAL_PROCESS	52	0.3	0.55	0.22	0.25	0.28	0.51	0.7	0.54	Poor
ENDOTHELIAL_CELL_PROLIFERATION	8	0.3	0.55	0.0013	0.049	0.28	0.016	0.35	0.54	Poor
BIOCARTA_ASBCELL_PATHWAY	12	0.3	-0.55	0.12	0.28	0.0068	0.38	0.73	0.048	Good
GRAHAM_CML_QUIESCENT_VS_NORMAL_QUIESCENT_UP	84	0.3	0.55	0.24	0.28	0.27	0.54	0.73	0.53	Poor
BIOCARTA_D4GDI_PATHWAY	12	0.3	-0.55	0.0012	0.036	0.28	0.016	0.29	0.54	Good
DNA_DIRECTED_RNA_POLYMERASEII_HOLOENZYME	57	0.3	0.55	0.14	0.16	0.28	0.4	0.61	0.54	Poor
PARK_APL_PATHOGENESIS_UP	11	0.3	-0.55	0.088	0.24	0.28	0.31	0.69	0.54	Good
SERINE_TYPE_ENDOPEPTIDASE_INHIBITOR_ACTIVITY	24	0.3	0.55	0.059	0.19	0.28	0.25	0.65	0.54	Poor
BIOCARTA_MCALPAIN_PATHWAY	23	0.3	0.55	0.12	0.28	0.22	0.38	0.73	0.47	Poor
SYNAPTIC_TRANSMISSION	150	0.3	-0.55	0.27	0.28	0.15	0.57	0.73	0.37	Good
WILLERT_WNT_SIGNALING	17	0.3	0.55	0.12	0.28	0.088	0.38	0.73	0.27	Poor
STEIN_ESRRA_TARGETS_RESPONSIVE_TO_ESTROGEN_UP	25	0.3	0.55	0.12	0.22	0.28	0.38	0.68	0.54	Poor
GCCNNNWTAAR_UNKNOWN	91	0.3	0.54	0.24	0.29	0.0058	0.55	0.73	0.043	Poor
TURASHVILI_BREAST_DUCTAL_CARCINOMA_VS_DUCTAL_NORMAL_DN	140	0.3	0.54	0.27	0.29	0.033	0.57	0.73	0.15	Poor
LUI_THYROID_CANCER_PAX8_PPARG_DN	38	0.3	0.55	0.069	0.15	0.28	0.27	0.6	0.54	Poor
OLSSON_E2F3_TARGETS_UP	15	0.3	0.54	0.012	0.092	0.29	0.087	0.47	0.54	Poor
GUTIERREZ_WALDENSTROEMS_MACROGLOBULINEMIA_2	8	0.3	-0.53	0.1	0.29	0.0067	0.34	0.74	0.048	Good
GNF2_CDKN1C	23	0.3	0.54	0.13	0.29	0.0049	0.38	0.73	0.038	Poor
NEGATIVE_REGULATION_OF_CELL_MIGRATION	13	0.3	0.54	0.13	0.29	0.055	0.38	0.73	0.2	Poor
MORF_FEN1	53	0.3	-0.54	0.25	0.29	0.2	0.55	0.73	0.43	Good
NF_KAPPAB_BINDING	9	0.3	-0.53	0.032	0.18	0.29	0.17	0.63	0.55	Good
MYLLYKANGAS_AMPLIFICATION_HOT_SPOT_27	8	0.3	0.53	0.1	0.29	0.22	0.34	0.74	0.46	Poor
KEGG_SULFUR_METABOLISM	9	0.31	0.53	0.017	0.14	0.29	0.11	0.57	0.55	Poor
TGCACTG,MIR-148A,MIR-152,MIR-148B	190	0.31	0.55	0.27	0.28	0.076	0.58	0.73	0.25	Poor
GNF2_PRDX2	27	0.31	-0.55	0.016	0.063	0.28	0.11	0.4	0.54	Good
V$SP1_01	140	0.31	0.54	0.27	0.29	0.013	0.57	0.73	0.078	Poor
NGUYEN_NOTCH1_TARGETS_DN	63	0.31	0.54	0.24	0.28	0.29	0.53	0.72	0.55	Poor
COLDREN_GEFITINIB_RESISTANCE_UP	60	0.31	0.54	0.25	0.29	0.0029	0.55	0.74	0.027	Poor
CGTCTTA,MIR-208	6	0.31	0.53	0.1	0.3	0.18	0.35	0.74	0.41	Poor
BIOCARTA_ETS_PATHWAY	16	0.31	0.54	0.13	0.29	0.0035	0.39	0.73	0.031	Poor
HASINA_NOL7_TARGETS_UP	13	0.31	0.54	0.13	0.29	0.19	0.39	0.73	0.43	Poor
KEGG_GLYCOSAMINOGLYCAN_BIOSYNTHESIS_CHONDROITIN_SULFATE	11	0.31	0.54	0.13	0.29	0.19	0.39	0.73	0.43	Poor
ENZYME_INHIBITOR_ACTIVITY	110	0.31	0.54	0.27	0.29	0.02	0.58	0.73	0.1	Poor
LI_PROSTATE_CANCER_EPIGENETIC	26	0.31	-0.54	0.18	0.29	0.2	0.47	0.73	0.44	Good
REACTOME_AMINO_ACID_TRANSPORT_ACROSS_THE_PLASMA_MEMBRANE	25	0.31	-0.54	0.061	0.14	0.29	0.25	0.58	0.55	Good
REGULATION_OF_PH	11	0.31	0.54	0.13	0.29	0.086	0.39	0.74	0.27	Poor
OXFORD_RALA_AND_RALB_TARGETS_UP	4	0.31	-0.53	0.1	0.3	0.0043	0.34	0.74	0.036	Good
SHEPARD_CRUSH_AND_BURN_MUTANT_DN	120	0.31	0.53	0.2	0.21	0.29	0.49	0.67	0.55	Poor
YTAAYNGCT_UNKNOWN	97	0.31	0.53	0.25	0.29	0.094	0.55	0.74	0.28	Poor
MITOCHONDRIAL_RIBOSOME	14	0.31	-0.53	0.028	0.13	0.29	0.15	0.56	0.55	Good
PERIPHERAL_NERVOUS_SYSTEM_DEVELOPMENT	11	0.31	0.53	0.13	0.29	0.086	0.39	0.74	0.27	Poor
CHIANG_LIVER_CANCER_SUBCLASS_POLYSOMY7_DN	16	0.32	0.53	0.13	0.3	0.16	0.4	0.74	0.39	Poor
JAEGER_METASTASIS_DN	240	0.32	-0.53	0.019	0.0053	0.3	0.12	0.099	0.56	Good
GRANDVAUX_IFN_RESPONSE_NOT_VIA_IRF3	10	0.32	-0.52	0.14	0.3	0.0045	0.4	0.74	0.037	Good
ESTABLISHMENT_AND_OR_MAINTENANCE_OF_CELL_POLARITY	19	0.32	0.53	0.0049	0.062	0.3	0.044	0.4	0.56	Poor
WANG_RESPONSE_TO_PACLITAXEL_VIA_MAPK8_UP	12	0.32	0.53	0.028	0.13	0.3	0.15	0.57	0.56	Poor
MYLLYKANGAS_AMPLIFICATION_HOT_SPOT_9	7	0.32	0.52	0.11	0.3	0.17	0.35	0.74	0.4	Poor
V$P53_02	160	0.32	-0.54	0.28	0.29	0.072	0.58	0.73	0.24	Good
BALLIF_DEVELOPMENTAL_DISABILITY_P16_P12_DELETION	9	0.32	-0.52	0.0021	0.061	0.3	0.024	0.4	0.56	Good
INSOLUBLE_FRACTION	13	0.32	-0.53	0.078	0.22	0.3	0.29	0.69	0.56	Good
V$ATF3_Q6	170	0.32	0.54	0.28	0.29	0.012	0.58	0.74	0.073	Poor
BAELDE_DIABETIC_NEPHROPATHY_UP	27	0.32	0.53	0.042	0.11	0.29	0.2	0.52	0.55	Poor
CARBOHYDRATE_METABOLIC_PROCESS	140	0.32	-0.53	0.28	0.3	0.11	0.58	0.74	0.31	Good
AMIT_SERUM_RESPONSE_20_MCF10A	18	0.32	-0.53	0.086	0.24	0.3	0.31	0.69	0.56	Good
SA_PTEN_PATHWAY	14	0.32	0.53	0.14	0.3	0.11	0.4	0.74	0.31	Poor
BASAL_LAMINA	19	0.32	0.53	0.14	0.3	0.01	0.4	0.74	0.064	Poor
REACTOME_TRAFFICKING_OF_GLUR2_CONTAINING_AMPA_RECEPTORS	14	0.32	0.53	0.14	0.3	0.11	0.4	0.74	0.31	Poor
RORIE_TARGETS_OF_EWSR1_FLI1_FUSION_UP	25	0.32	0.53	0.19	0.3	0.087	0.49	0.74	0.27	Poor
REACTOME_EGFR_DOWNREGULATION	21	0.32	0.52	0.14	0.3	0.25	0.4	0.74	0.5	Poor
BIOCARTA_RB_PATHWAY	12	0.32	0.52	0.14	0.3	0.15	0.4	0.74	0.37	Poor
MISHRA_CARCINOMA_ASSOCIATED_FIBROBLAST_DN	17	0.32	0.52	0.042	0.16	0.3	0.2	0.61	0.56	Poor
V$OSF2_Q6	160	0.32	0.53	0.28	0.29	0.004	0.58	0.74	0.034	Poor
ATCMNTCCGY_UNKNOWN	29	0.32	0.53	0.19	0.29	0.02	0.48	0.74	0.1	Poor
KAUFFMANN_MELANOMA_RELAPSE_DN	2	0.32	0.52	0.1	0.3	0.3	0.34	0.74	0.56	Poor
NAKAYAMA_FRA2_TARGETS	34	0.32	0.53	0.086	0.18	0.3	0.31	0.63	0.56	Poor
PIEPOLI_LGI1_TARGETS_DN	14	0.32	0.52	0.14	0.3	0.14	0.4	0.74	0.35	Poor
KOBAYASHI_EGFR_SIGNALING_24HR_DN	220	0.32	0.52	0.29	0.3	0.09	0.59	0.74	0.28	Poor
RNA_SPLICING_FACTOR_ACTIVITYTRANSESTERIFICATION_MECHANISM	13	0.32	0.52	0.14	0.3	0.2	0.4	0.74	0.44	Poor
V$RORA1_01	150	0.32	0.53	0.28	0.29	0.27	0.58	0.74	0.53	Poor
AAGCACT,MIR-520F	160	0.32	0.53	0.28	0.29	0.032	0.58	0.74	0.14	Poor
KAYO_AGING_MUSCLE_UP	170	0.32	0.53	0.28	0.29	0.0055	0.58	0.74	0.041	Poor
TTTGCAG,MIR-518A-2	140	0.32	0.52	0.28	0.3	0.19	0.58	0.74	0.43	Poor
BIOCARTA_WNT_PATHWAY	25	0.32	0.52	0.17	0.27	0.3	0.45	0.72	0.56	Poor
KEGG_ACUTE_MYELOID_LEUKEMIA	53	0.32	0.52	0.0066	0.013	0.3	0.055	0.17	0.56	Poor
V$S8_01	160	0.32	0.53	0.28	0.3	0.001	0.58	0.74	0.012	Poor
ACTIN_CYTOSKELETON_ORGANIZATION_AND_BIOGENESIS	90	0.32	0.52	0.26	0.3	0.001	0.56	0.74	0.012	Poor
TNCATNTCCYR_UNKNOWN	72	0.32	0.52	0.26	0.3	0.088	0.56	0.75	0.27	Poor
MARTIN_INTERACT_WITH_HDAC	10	0.32	-0.51	0.14	0.31	0.098	0.41	0.75	0.29	Good
SUGAR_TRANSMEMBRANE_TRANSPORTER_ACTIVITY	11	0.32	-0.52	0.034	0.15	0.3	0.18	0.59	0.56	Good
ENDORIBONUCLEASE_ACTIVITY	12	0.32	-0.52	0.093	0.25	0.3	0.32	0.7	0.56	Good
BIOCARTA_ERYTH_PATHWAY	15	0.32	0.52	0.14	0.3	0.067	0.41	0.75	0.23	Poor
CHIARETTI_T_ALL_REFRACTORY_TO_THERAPY	26	0.32	0.52	0.0067	0.039	0.3	0.055	0.31	0.56	Poor
NEUROPEPTIDE_BINDING	20	0.32	-0.52	0.14	0.3	0.077	0.41	0.75	0.25	Good
NEUROPEPTIDE_RECEPTOR_ACTIVITY	20	0.32	-0.52	0.14	0.3	0.078	0.41	0.75	0.25	Good
ZHAN_VARIABLE_EARLY_DIFFERENTIATION_GENES_UP	12	0.32	0.52	0.14	0.3	0.24	0.41	0.75	0.5	Poor
ST_JAK_STAT_PATHWAY	9	0.32	-0.51	0.11	0.31	0.097	0.36	0.75	0.29	Good
TRANSITION_METAL_ION_BINDING	100	0.32	0.52	0.28	0.3	0.095	0.58	0.75	0.28	Poor
GTAAGAT,MIR-200A	36	0.32	0.52	0.2	0.3	0.1	0.49	0.74	0.3	Poor
INTERLEUKIN_BINDING	23	0.32	-0.52	0.14	0.3	0.095	0.41	0.75	0.28	Good
CACTGTG,MIR-128A,MIR-128B	230	0.32	0.52	0.29	0.3	0.0013	0.59	0.75	0.016	Poor
SMID_BREAST_CANCER_RELAPSE_IN_PLEURA_DN	23	0.32	-0.52	0.14	0.31	0.095	0.41	0.75	0.28	Good
CROMER_METASTASIS_DN	61	0.32	-0.52	0.24	0.28	0.3	0.54	0.73	0.56	Good
GNF2_MAP2K3	62	0.32	-0.52	0.11	0.13	0.3	0.36	0.57	0.57	Good
TUBULIN_BINDING	40	0.33	0.52	0.2	0.3	0.001	0.49	0.74	0.012	Poor
BARRIER_COLON_CANCER_RECURRENCE_UP	37	0.33	0.52	0.2	0.3	0.12	0.49	0.74	0.33	Poor
ENDOPLASMIC_RETICULUM_LUMEN	9	0.33	-0.51	0.036	0.19	0.31	0.18	0.65	0.57	Good
V$HP1SITEFACTOR_Q6	150	0.33	0.52	0.29	0.3	0.23	0.59	0.75	0.47	Poor
MORF_DAP	67	0.33	-0.51	0.26	0.31	0.078	0.56	0.75	0.25	Good
FRASOR_TAMOXIFEN_RESPONSE_DN	10	0.33	-0.51	0.15	0.31	0.3	0.42	0.75	0.56	Good
DEBIASI_APOPTOSIS_BY_REOVIRUS_INFECTION_UP	230	0.33	0.51	0.12	0.087	0.31	0.38	0.47	0.57	Poor
PROTEIN_C_TERMINUS_BINDING	68	0.33	0.51	0.17	0.2	0.31	0.45	0.66	0.57	Poor
WEBER_METHYLATED_HCP_IN_FIBROBLAST_DN	23	0.33	0.51	0.15	0.31	0.29	0.42	0.75	0.55	Poor
REACTOME_TRANSMEMBRANE_TRANSPORT_OF_SMALL_MOLECULES	170	0.33	-0.52	0.29	0.3	0.2	0.59	0.75	0.44	Good
REACTOME_DOWNSTREAM_SIGNALING_OF_ACTIVATED_FGFR	39	0.33	0.52	0.2	0.3	0.0033	0.49	0.75	0.03	Poor
SINGH_NFE2L2_TARGETS	14	0.33	-0.51	0.018	0.11	0.31	0.11	0.52	0.57	Good
RUFFLE	23	0.33	0.51	0.15	0.31	0.022	0.42	0.75	0.11	Poor
HASLINGER_B_CLL_WITH_CHROMOSOME_12_TRISOMY	16	0.33	0.51	0.15	0.31	0.25	0.42	0.75	0.5	Poor
RIBONUCLEASE_ACTIVITY	21	0.33	-0.51	0.15	0.31	0.31	0.42	0.75	0.57	Good
ROSS_AML_WITH_AML1_ETO_FUSION	72	0.33	-0.51	0.26	0.31	0.072	0.57	0.75	0.24	Good
REACTOME_PLATELET_AGGREGATION_PLUG_FORMATION	25	0.33	0.51	0.025	0.079	0.31	0.14	0.44	0.57	Poor
GCM_IL6ST	42	0.34	0.51	0.2	0.31	0.014	0.5	0.75	0.08	Poor
REACTOME_REGULATION_OF_RHEB_GTPASE_ACTIVITY_BY_AMPK	9	0.34	0.5	0.054	0.22	0.32	0.24	0.69	0.58	Poor
SA_FAS_SIGNALING	6	0.34	-0.5	0.12	0.32	0.23	0.37	0.75	0.48	Good
ENDOPEPTIDASE_ACTIVITY	100	0.34	0.51	0.051	0.037	0.31	0.23	0.3	0.57	Poor
BIOCARTA_BLYMPHOCYTE_PATHWAY	11	0.34	-0.5	0.15	0.31	0.097	0.42	0.75	0.29	Good
ZIRN_TRETINOIN_RESPONSE_WT1_DN	3	0.34	0.5	0.00026	0.027	0.32	0.0045	0.25	0.58	Poor
KORKOLA_CHORIOCARCINOMA	5	0.34	0.5	0.12	0.32	0.079	0.37	0.75	0.25	Poor
VECCHI_GASTRIC_CANCER_ADVANCED_VS_EARLY_DN	86	0.34	-0.51	0.27	0.31	0.001	0.57	0.75	0.012	Good
LIU_VAV3_PROSTATE_CARCINOGENESIS_UP	83	0.34	0.51	0.27	0.31	0.055	0.57	0.75	0.2	Poor
WEBER_METHYLATED_HCP_IN_SPERM_DN	18	0.34	0.5	0.086	0.24	0.32	0.31	0.69	0.58	Poor
REACTOME_GLUCONEOGENESIS	30	0.34	-0.51	0.2	0.31	0.16	0.5	0.75	0.39	Good
BIOCARTA_CELL2CELL_PATHWAY	12	0.34	0.5	0.12	0.28	0.32	0.38	0.73	0.58	Poor
V$SPZ1_01	160	0.34	0.51	0.29	0.31	0.18	0.6	0.75	0.42	Poor
V$PBX1_02	90	0.34	0.51	0.27	0.31	0.13	0.57	0.75	0.34	Poor
RODRIGUES_THYROID_CARCINOMA_DN	62	0.34	0.5	0.27	0.31	0.021	0.57	0.75	0.11	Poor
KEGG_TIGHT_JUNCTION	100	0.34	0.51	0.29	0.31	0.012	0.59	0.75	0.071	Poor
KANNAN_TP53_TARGETS_UP	44	0.34	0.51	0.14	0.23	0.31	0.4	0.69	0.57	Poor
WEIGEL_OXIDATIVE_STRESS_RESPONSE	30	0.34	0.51	0.0017	0.022	0.31	0.02	0.22	0.57	Poor
OUILLETTE_CLL_13Q14_DELETION_DN	42	0.34	0.51	2e-05	0.0044	0.31	0.00066	0.09	0.57	Poor
BIOCARTA_STEM_PATHWAY	15	0.34	-0.5	0.15	0.31	0.32	0.42	0.75	0.58	Good
PROTEIN_HOMODIMERIZATION_ACTIVITY	110	0.34	0.51	0.21	0.21	0.31	0.5	0.67	0.57	Poor
BIOCARTA_TCAPOPTOSIS_PATHWAY	9	0.34	-0.5	0.12	0.32	0.08	0.38	0.76	0.26	Good
SIG_REGULATION_OF_THE_ACTIN_CYTOSKELETON_BY_RHO_GTPASES	32	0.34	0.51	0.21	0.31	0.046	0.5	0.75	0.18	Poor
G_PROTEIN_SIGNALING_COUPLED_TO_CAMP_NUCLEOTIDE_SECOND_MESSENGER	58	0.34	0.5	0.06	0.073	0.31	0.25	0.43	0.58	Poor
MORF_PPP6C	80	0.34	-0.5	0.17	0.2	0.32	0.45	0.66	0.58	Good
MORF_LTK	120	0.34	-0.5	0.29	0.31	0.0036	0.6	0.75	0.031	Good
V$TBP_01	140	0.34	0.5	0.29	0.32	0.0041	0.6	0.75	0.035	Poor
TGASTMAGC_V$NFE2_01	120	0.34	0.5	0.29	0.32	0.036	0.6	0.75	0.15	Poor
NIELSEN_SYNOVIAL_SARCOMA_DN	8	0.34	-0.5	0.12	0.32	0.012	0.38	0.76	0.072	Good
MORF_ESR1	150	0.34	-0.5	0.29	0.32	0.098	0.6	0.75	0.29	Good
TCCCRNNRTGC_UNKNOWN	110	0.34	0.5	0.29	0.32	0.17	0.6	0.75	0.4	Poor
GAZDA_DIAMOND_BLACKFAN_ANEMIA_ERYTHROID_UP	21	0.34	0.49	0.15	0.32	0.2	0.43	0.76	0.43	Poor
NOUZOVA_METHYLATED_IN_APL	38	0.34	0.51	0.21	0.31	0.011	0.5	0.75	0.066	Poor
PURINE_RIBONUCLEOTIDE_BINDING	170	0.34	0.5	0.24	0.25	0.31	0.55	0.7	0.57	Poor
BIOCARTA_AMI_PATHWAY	19	0.34	0.49	0.16	0.32	0.012	0.43	0.76	0.071	Poor
TRANSITION_METAL_ION_TRANSMEMBRANE_TRANSPORTER_ACTIVITY	9	0.34	-0.49	0.02	0.15	0.32	0.12	0.59	0.58	Good
GNF2_CKS2	45	0.35	0.5	0.068	0.15	0.31	0.27	0.6	0.57	Poor
FIRESTEIN_PROLIFERATION	130	0.35	0.5	0.29	0.32	0.23	0.6	0.76	0.49	Poor
V$MEIS1AHOXA9_01	74	0.35	0.5	0.089	0.11	0.32	0.31	0.52	0.58	Poor
WONG_PROTEASOME_GENE_MODULE	43	0.35	-0.5	0.04	0.11	0.31	0.19	0.51	0.58	Good
V$RFX1_01	140	0.35	-0.5	0.08	0.068	0.32	0.3	0.41	0.58	Good
LEE_LIVER_CANCER	33	0.35	-0.5	0.21	0.32	0.14	0.5	0.75	0.36	Good
MORF_LMO1	45	0.35	-0.5	0.21	0.32	0.0085	0.5	0.75	0.057	Good
MORF_PAPSS1	92	0.35	0.5	0.22	0.26	0.32	0.52	0.7	0.58	Poor
REGULATION_OF_VIRAL_REPRODUCTION	11	0.35	-0.49	0.16	0.33	0.32	0.43	0.76	0.58	Good
VANTVEER_BREAST_CANCER_POOR_PROGNOSIS	38	0.35	0.5	0.21	0.32	0.001	0.51	0.75	0.012	Poor
XU_GH1_AUTOCRINE_TARGETS_UP	140	0.35	0.49	0.26	0.28	0.32	0.57	0.72	0.58	Poor
V$GATA1_02	160	0.35	0.5	0.3	0.32	0.1	0.6	0.76	0.3	Poor
BIOCARTA_P38MAPK_PATHWAY	37	0.35	0.5	0.21	0.32	0.3	0.51	0.76	0.56	Poor
ENZYME_BINDING	150	0.35	0.5	0.059	0.034	0.32	0.25	0.29	0.58	Poor
GARCIA_TARGETS_OF_FLI1_AND_DAX1_DN	100	0.35	-0.49	0.3	0.32	0.16	0.6	0.76	0.38	Good
V$PIT1_Q6	140	0.35	0.49	0.23	0.24	0.32	0.53	0.7	0.58	Poor
REACTOME_MITOCHONDRIAL_FATTY_ACID_BETA_OXIDATION	10	0.35	-0.49	0.087	0.24	0.33	0.31	0.69	0.59	Good
MYLLYKANGAS_AMPLIFICATION_HOT_SPOT_14	3	0.35	-0.49	0.051	0.22	0.33	0.23	0.68	0.59	Good
MONOVALENT_INORGANIC_CATION_HOMEOSTASIS	12	0.35	0.49	0.088	0.24	0.33	0.31	0.69	0.59	Poor
HOEGERKORP_CD44_TARGETS_DIRECT_DN	11	0.35	-0.49	1.2e-05	0.0071	0.33	0.00043	0.12	0.59	Good
ER_GOLGI_INTERMEDIATE_COMPARTMENT	19	0.35	0.48	0.16	0.33	0.2	0.44	0.76	0.44	Poor
RIBOSOME_BIOGENESIS_AND_ASSEMBLY	11	0.35	0.48	0.16	0.33	0.16	0.44	0.76	0.39	Poor
APICAL_JUNCTION_COMPLEX	24	0.35	0.48	0.16	0.33	0.027	0.44	0.76	0.13	Poor
REACTOME_DNA_REPAIR	90	0.35	-0.49	0.28	0.32	0.079	0.58	0.76	0.26	Good
TRANSMEMBRANE_RECEPTOR_PROTEIN_TYROSINE_KINASE_SIGNALING_PATHWAY	75	0.35	0.49	0.28	0.32	0.038	0.58	0.76	0.16	Poor
STRIATED_MUSCLE_DEVELOPMENT	36	0.35	0.49	0.22	0.32	0.017	0.51	0.76	0.091	Poor
REACTOME_AMINE_COMPOUND_SLC_TRANSPORTERS	24	0.35	-0.48	0.16	0.33	0.12	0.44	0.77	0.32	Good
KEGG_P53_SIGNALING_PATHWAY	58	0.35	0.49	0.18	0.22	0.32	0.47	0.68	0.58	Poor
GAL_LEUKEMIC_STEM_CELL_UP	120	0.35	0.49	0.0058	0.0044	0.32	0.05	0.09	0.58	Poor
NELSON_RESPONSE_TO_ANDROGEN_UP	72	0.35	0.49	0.28	0.32	0.065	0.58	0.76	0.23	Poor
HAMAI_APOPTOSIS_VIA_TRAIL_DN	120	0.35	0.49	0.062	0.048	0.32	0.26	0.34	0.58	Poor
REACTOME_REGULATION_OF_AMPK_ACTIVITY_VIA_LKB1	10	0.35	0.48	0.06	0.2	0.33	0.25	0.66	0.59	Poor
REACTOME_SIGNALING_BY_VEGF	11	0.35	0.48	0.16	0.33	0.24	0.44	0.77	0.5	Poor
AIGNER_ZEB1_TARGETS	22	0.35	-0.48	0.1	0.26	0.33	0.34	0.7	0.59	Good
YAATNRNNNYNATT_UNKNOWN	67	0.36	0.49	0.28	0.32	0.069	0.58	0.76	0.23	Poor
V$MTF1_Q4	150	0.36	0.49	0.15	0.14	0.33	0.42	0.58	0.59	Poor
GTPASE_ACTIVITY	87	0.36	0.49	0.28	0.33	0.019	0.58	0.76	0.1	Poor
PHOSPHORIC_ESTER_HYDROLASE_ACTIVITY	130	0.36	0.49	0.3	0.33	0.19	0.6	0.76	0.43	Poor
TOMLINS_METASTASIS_DN	11	0.36	0.48	0.11	0.27	0.33	0.37	0.72	0.59	Poor
CASORELLI_ACUTE_PROMYELOCYTIC_LEUKEMIA_UP	150	0.36	0.49	0.3	0.32	0.33	0.6	0.76	0.59	Poor
RODRIGUES_NTN1_AND_DCC_TARGETS	28	0.36	0.49	0.22	0.32	0.2	0.51	0.76	0.44	Poor
BARIS_THYROID_CANCER_UP	18	0.36	0.48	0.16	0.33	0.075	0.44	0.77	0.25	Poor
V$NKX25_01	77	0.36	0.49	0.11	0.14	0.33	0.36	0.57	0.59	Poor
TAYLOR_METHYLATED_IN_ACUTE_LYMPHOBLASTIC_LEUKEMIA	48	0.36	0.49	0.22	0.32	0.29	0.51	0.76	0.55	Poor
ANTIPORTER_ACTIVITY	10	0.36	-0.48	0.16	0.33	0.23	0.44	0.77	0.48	Good
MICROTUBULE_BINDING	27	0.36	0.49	0.22	0.32	0.069	0.51	0.76	0.23	Poor
SESTO_RESPONSE_TO_UV_C7	62	0.36	0.49	0.28	0.33	0.3	0.58	0.76	0.56	Poor
V$GATA3_01	160	0.36	0.48	0.31	0.33	0.0067	0.61	0.76	0.048	Poor
KIM_GASTRIC_CANCER_CHEMOSENSITIVITY	88	0.36	-0.48	0.28	0.33	0.068	0.59	0.76	0.23	Good
REGULATION_OF_CELLULAR_PH	8	0.36	0.48	0.13	0.33	0.16	0.4	0.77	0.39	Poor
DAZARD_UV_RESPONSE_CLUSTER_G4	13	0.36	0.47	5.4e-05	0.011	0.34	0.0013	0.15	0.6	Poor
SHAFFER_IRF4_TARGETS_IN_ACTIVATED_DENDRITIC_CELL	60	0.36	-0.48	0.13	0.16	0.33	0.4	0.61	0.59	Good
MOLECULAR_ADAPTOR_ACTIVITY	44	0.36	0.49	0.22	0.33	0.078	0.52	0.76	0.25	Poor
BIOCARTA_PTC1_PATHWAY	9	0.36	0.48	0.13	0.33	0.26	0.4	0.77	0.52	Poor
ACTIN_FILAMENT_BINDING	22	0.36	0.47	0.17	0.34	0.043	0.45	0.77	0.17	Poor
BIOCARTA_NFAT_PATHWAY	51	0.36	0.48	0.28	0.33	0.12	0.59	0.77	0.32	Poor
MAHAJAN_RESPONSE_TO_IL1A_UP	66	0.36	0.48	0.045	0.056	0.33	0.21	0.38	0.59	Poor
TOMLINS_METASTASIS_UP	7	0.37	0.48	0.00071	0.039	0.33	0.01	0.31	0.6	Poor
VESICULAR_FRACTION	36	0.37	-0.48	0.22	0.33	0.16	0.52	0.76	0.39	Good
MICROSOME	36	0.37	-0.48	0.22	0.33	0.18	0.52	0.76	0.41	Good
ENDOSOME_TRANSPORT	22	0.37	0.47	0.17	0.34	0.13	0.45	0.77	0.34	Poor
LEE_LIVER_CANCER_E2F1_DN	53	0.37	0.48	0.29	0.33	0.11	0.59	0.77	0.31	Poor
YNTTTNNNANGCARM_UNKNOWN	41	0.37	0.48	0.22	0.33	0.14	0.52	0.77	0.36	Poor
V$GATA_C	170	0.37	0.48	0.31	0.33	0.092	0.61	0.77	0.28	Poor
SHEDDEN_LUNG_CANCER_GOOD_SURVIVAL_A4	180	0.37	0.48	0.31	0.33	0.089	0.61	0.77	0.27	Poor
MANN_RESPONSE_TO_AMIFOSTINE_DN	7	0.37	0.47	0.14	0.34	0.14	0.4	0.77	0.35	Poor
TIEN_INTESTINE_PROBIOTICS_2HR_DN	84	0.37	0.48	0.29	0.33	0.046	0.59	0.77	0.18	Poor
REACTOME_CD28_CO_STIMULATION	25	0.37	0.47	0.23	0.34	0.27	0.53	0.78	0.53	Poor
COENZYME_METABOLIC_PROCESS	32	0.37	-0.48	0.22	0.33	0.032	0.52	0.77	0.14	Good
V$GATA1_01	160	0.37	0.48	0.31	0.33	0.011	0.61	0.77	0.068	Poor
CACCAGC,MIR-138	140	0.37	0.48	0.31	0.33	0.33	0.61	0.77	0.6	Poor
REGULATION_OF_RHO_PROTEIN_SIGNAL_TRANSDUCTION	7	0.37	0.47	0.033	0.18	0.34	0.17	0.64	0.6	Poor
RESPONSE_TO_UV	21	0.37	-0.46	0.042	0.16	0.34	0.2	0.61	0.61	Good
SMALL_PROTEIN_CONJUGATING_ENZYME_ACTIVITY	43	0.37	-0.48	0.23	0.33	0.13	0.53	0.77	0.35	Good
DENDRITE	14	0.37	0.46	0.17	0.34	0.076	0.45	0.78	0.25	Poor
GRAHAM_CML_DIVIDING_VS_NORMAL_DIVIDING_UP	12	0.37	-0.46	0.077	0.22	0.34	0.29	0.69	0.61	Good
TRANSMEMBRANE_RECEPTOR_PROTEIN_SERINE_THREONINE_KINASE_SIGNALING_PATHWAY	42	0.37	0.48	0.23	0.33	0.0062	0.53	0.77	0.046	Poor
V$NFKAPPAB65_01	150	0.37	0.47	0.32	0.34	0.19	0.62	0.77	0.43	Poor
NEUROTRANSMITTER_RECEPTOR_ACTIVITY	46	0.37	-0.48	0.23	0.33	0.09	0.53	0.77	0.28	Good
V$HSF1_01	150	0.37	0.47	0.31	0.34	0.0014	0.61	0.77	0.016	Poor
BEGUM_TARGETS_OF_PAX3_FOXO1_FUSION_AND_PAX3	7	0.37	0.47	0.0051	0.085	0.34	0.046	0.46	0.6	Poor
KEGG_GLYCOSAMINOGLYCAN_BIOSYNTHESIS_KERATAN_SULFATE	12	0.37	-0.46	0.17	0.35	0.17	0.46	0.78	0.41	Good
REACTOME_CD28_DEPENDENT_PI3K_AKT_SIGNALING	15	0.37	0.46	0.062	0.2	0.35	0.26	0.66	0.61	Poor
PROTEIN_AMINO_ACID_O_LINKED_GLYCOSYLATION	18	0.37	-0.46	0.17	0.35	0.15	0.46	0.78	0.37	Good
REACTOME_SIGNALING_BY_NOTCH	14	0.37	0.46	0.17	0.35	0.19	0.46	0.78	0.42	Poor
NICK_RESPONSE_TO_PROC_TREATMENT_DN	25	0.37	-0.46	0.24	0.35	0.15	0.54	0.78	0.37	Good
PHAGOCYTOSIS	14	0.37	0.46	0.17	0.35	0.048	0.46	0.78	0.19	Poor
REACTOME_STEROID_HORMONES	17	0.37	-0.46	0.17	0.34	0.35	0.45	0.77	0.61	Good
BIOCARTA_LEPTIN_PATHWAY	10	0.37	0.46	0.17	0.34	0.028	0.45	0.78	0.13	Poor
BERNARD_PPAPDC1B_TARGETS_DN	43	0.38	0.47	0.026	0.081	0.34	0.15	0.45	0.6	Poor
TTCYNRGAA_V$STAT5B_01	200	0.38	0.47	0.32	0.34	0.039	0.62	0.77	0.16	Poor
SHAFFER_IRF4_MULTIPLE_MYELOMA_PROGRAM	33	0.38	-0.47	0.022	0.075	0.34	0.13	0.43	0.6	Good
POSITIVE_REGULATION_OF_CYTOKINE_PRODUCTION	13	0.38	-0.46	0.13	0.29	0.35	0.39	0.73	0.61	Good
CYTOSOLIC_PART	19	0.38	0.46	0.18	0.35	0.1	0.46	0.78	0.29	Poor
LU_IL4_SIGNALING	56	0.38	-0.47	0.3	0.34	0.054	0.6	0.78	0.2	Good
HOFMANN_MYELODYSPLASTIC_SYNDROM_HIGH_RISK_UP	8	0.38	-0.46	0.14	0.35	0.1	0.41	0.78	0.3	Good
ATCTTGC,MIR-31	44	0.38	0.47	0.23	0.34	0.047	0.53	0.77	0.19	Poor
MILICIC_FAMILIAL_ADENOMATOUS_POLYPOSIS_UP	10	0.38	-0.46	0.072	0.21	0.35	0.28	0.67	0.61	Good
TANG_SENESCENCE_TP53_TARGETS_UP	24	0.38	0.46	0.18	0.35	0.036	0.46	0.78	0.15	Poor
REACTOME_SYNTHESIS_AND_INTERCONVERSION_OF_NUCLEOTIDE_DI_AND_TRIPHOSPHATES	15	0.38	-0.46	0.18	0.35	0.34	0.46	0.78	0.6	Good
GTACAGG,MIR-486	40	0.38	0.47	0.11	0.2	0.34	0.36	0.66	0.6	Poor
DEAMINASE_ACTIVITY	12	0.38	-0.46	0.18	0.35	0.3	0.46	0.78	0.56	Good
GTACTGT,MIR-101	180	0.38	0.46	0.32	0.34	0.001	0.62	0.78	0.012	Poor
REACTOME_CELL_CYCLE_CHECKPOINTS	86	0.38	0.46	0.11	0.13	0.34	0.35	0.55	0.61	Poor
HADDAD_T_LYMPHOCYTE_AND_NK_PROGENITOR_DN	57	0.38	0.46	0.3	0.34	0.34	0.6	0.78	0.6	Poor
FERRANDO_HOX11_NEIGHBORS	15	0.38	-0.46	0.18	0.35	0.079	0.46	0.78	0.26	Good
GCM_LTK	40	0.38	-0.46	0.24	0.34	0.21	0.53	0.78	0.45	Good
CATGTAA,MIR-496	130	0.38	0.46	0.32	0.34	0.0013	0.62	0.78	0.016	Poor
TURASHVILI_BREAST_LOBULAR_CARCINOMA_VS_DUCTAL_NORMAL_DN	65	0.38	0.46	3.4e-07	0.0002	0.35	3.2e-05	0.014	0.61	Poor
REGULATION_OF_I_KAPPAB_KINASE_NF_KAPPAB_CASCADE	73	0.38	-0.46	0.17	0.2	0.35	0.45	0.66	0.61	Good
LEE_LIVER_CANCER_TOP50	33	0.38	-0.46	0.24	0.34	0.14	0.54	0.78	0.36	Good
V$ZIC2_01	150	0.38	0.46	0.32	0.35	0.12	0.62	0.78	0.32	Poor
BIOCARTA_P27_PATHWAY	11	0.38	0.45	0.18	0.35	0.21	0.47	0.78	0.45	Poor
ST_MYOCYTE_AD_PATHWAY	23	0.38	0.45	0.18	0.35	0.11	0.47	0.78	0.31	Poor
S_PHASE_OF_MITOTIC_CELL_CYCLE	10	0.39	0.45	0.14	0.31	0.35	0.41	0.75	0.61	Poor
REACTOME_GENES_INVOLVED_IN_APOPTOTIC_CLEAVAGE_OF_CELLULAR_PROTEINS	31	0.39	-0.46	0.17	0.28	0.35	0.46	0.72	0.61	Good
CELL_CELL_ADHESION	69	0.39	0.46	0.3	0.35	0.0061	0.6	0.78	0.045	Poor
NUCLEOSOME_ASSEMBLY	10	0.39	0.45	0.011	0.088	0.35	0.082	0.47	0.61	Poor
KORKOLA_EMBRYONIC_CARCINOMA_VS_SEMINOMA_UP	17	0.39	0.45	0.18	0.35	0.26	0.47	0.79	0.52	Poor
PROTEIN_TARGETING_TO_MEMBRANE	8	0.39	0.45	0.15	0.35	0.29	0.42	0.79	0.55	Poor
KEGG_CHRONIC_MYELOID_LEUKEMIA	69	0.39	0.46	0.3	0.35	0.1	0.6	0.78	0.3	Poor
EXCRETION	34	0.39	-0.46	0.24	0.35	0.24	0.54	0.78	0.5	Good
TAKEDA_TARGETS_OF_NUP98_HOXA9_FUSION_3D_DN	26	0.39	0.46	0.24	0.35	0.16	0.54	0.78	0.39	Poor
GEISS_RESPONSE_TO_DSRNA_DN	14	0.39	0.45	0.18	0.35	0.22	0.47	0.79	0.46	Poor
BIOCARTA_DC_PATHWAY	21	0.39	-0.45	0.18	0.35	0.17	0.47	0.79	0.4	Good
ROSS_AML_WITH_PML_RARA_FUSION	70	0.39	0.46	0.0029	0.0069	0.35	0.03	0.12	0.61	Poor
GNF2_ICAM3	34	0.39	-0.46	0.24	0.35	0.22	0.54	0.78	0.47	Good
GNF2_TST	96	0.39	-0.45	0.21	0.25	0.35	0.51	0.7	0.61	Good
ZHAN_MULTIPLE_MYELOMA_CD1_UP	29	0.39	0.45	0.046	0.12	0.35	0.21	0.53	0.61	Poor
REGULATION_OF_LIPID_METABOLIC_PROCESS	11	0.39	0.45	0.13	0.29	0.36	0.38	0.73	0.62	Poor
CALCIUM_INDEPENDENT_CELL_CELL_ADHESION	15	0.39	0.45	0.19	0.36	0.12	0.47	0.79	0.33	Poor
SMAD_BINDING	11	0.39	0.45	0.19	0.36	0.19	0.47	0.79	0.43	Poor
V$LBP1_Q6	130	0.39	0.45	0.32	0.35	0.001	0.62	0.78	0.012	Poor
CHIANG_LIVER_CANCER_SUBCLASS_PROLIFERATION_UP	110	0.39	0.45	0.32	0.35	0.083	0.62	0.78	0.26	Poor
CLATHRIN_COATED_VESICLE	29	0.39	0.45	0.24	0.35	0.051	0.54	0.78	0.19	Poor
MCCABE_BOUND_BY_HOXC6	250	0.39	0.45	0.33	0.35	0.009	0.63	0.79	0.059	Poor
ATAGGAA,MIR-202	72	0.39	0.45	0.31	0.35	0.013	0.61	0.79	0.077	Poor
BIOCARTA_ACTINY_PATHWAY	19	0.39	0.45	0.074	0.22	0.36	0.28	0.68	0.62	Poor
ZIRN_TRETINOIN_RESPONSE_DN	5	0.39	0.45	0.074	0.25	0.36	0.28	0.7	0.62	Poor
DACOSTA_ERCC3_ALLELE_XPCS_VS_TTD_UP	22	0.4	0.45	0.19	0.36	0.045	0.48	0.79	0.18	Poor
PEPTIDE_BINDING	75	0.4	0.45	0.31	0.35	0.36	0.61	0.79	0.62	Poor
HORMONE_BINDING	13	0.4	-0.44	0.19	0.36	0.35	0.48	0.79	0.61	Good
WINTER_HYPOXIA_UP	71	0.4	0.45	0.31	0.36	0.034	0.61	0.79	0.15	Poor
AMIT_EGF_RESPONSE_480_MCF10A	41	0.4	0.45	0.25	0.36	0.041	0.55	0.79	0.17	Poor
GNF2_CDC27	50	0.4	-0.45	0.11	0.13	0.36	0.35	0.55	0.62	Good
DAUER_STAT3_TARGETS_UP	36	0.4	0.45	0.25	0.36	0.062	0.55	0.79	0.22	Poor
V$PXR_Q2	170	0.4	0.45	0.33	0.36	0.12	0.63	0.79	0.33	Poor
REACTOME_SPHINGOLIPID_METABOLISM	20	0.41	0.44	0.19	0.36	0.11	0.48	0.79	0.32	Poor
GGCACTT,MIR-519E	95	0.41	0.44	0.31	0.36	0.11	0.61	0.79	0.3	Poor
V$YY1_Q6	140	0.41	0.45	0.33	0.36	0.064	0.63	0.79	0.22	Poor
WINNEPENNINCKX_MELANOMA_METASTASIS_DN	32	0.41	0.44	0.084	0.17	0.36	0.3	0.63	0.62	Poor
AAGWWRNYGGC_UNKNOWN	76	0.41	0.44	0.31	0.36	0.19	0.61	0.79	0.43	Poor
STEROID_BIOSYNTHETIC_PROCESS	22	0.41	-0.44	0.19	0.36	0.28	0.48	0.79	0.54	Good
MORF_UNG	59	0.41	-0.44	0.31	0.36	0.018	0.61	0.79	0.097	Good
AAACCAC,MIR-140	76	0.41	0.44	0.31	0.36	0.088	0.61	0.79	0.27	Poor
DETECTION_OF_STIMULUS_INVOLVED_IN_SENSORY_PERCEPTION	15	0.41	-0.44	0.19	0.36	0.097	0.48	0.79	0.29	Good
FINETTI_BREAST_CANCER_KINOME_GREEN	14	0.41	-0.44	0.19	0.36	0.13	0.49	0.79	0.35	Good
SASAKI_ADULT_T_CELL_LEUKEMIA	130	0.41	-0.44	0.33	0.36	0.36	0.63	0.79	0.62	Good
SA_G2_AND_M_PHASES	6	0.41	0.44	0.16	0.37	0.22	0.44	0.79	0.47	Poor
CARBOXYLIC_ACID_TRANSMEMBRANE_TRANSPORTER_ACTIVITY	44	0.41	-0.44	0.25	0.36	0.36	0.55	0.79	0.63	Good
YANG_BREAST_CANCER_ESR1_BULK_DN	15	0.41	0.44	0.081	0.23	0.37	0.3	0.69	0.63	Poor
VIRAL_GENOME_REPLICATION	21	0.41	-0.44	0.2	0.37	0.037	0.49	0.79	0.16	Good
BOHN_PRIMARY_IMMUNODEFICIENCY_SYNDROM_DN	25	0.41	0.44	0.26	0.37	0.049	0.56	0.79	0.19	Poor
REACTOME_NF_KB_IS_ACTIVATED_AND_SIGNALS_SURVIVAL	8	0.41	-0.44	0.16	0.37	0.28	0.44	0.79	0.54	Good
BECKER_TAMOXIFEN_RESISTANCE_UP	36	0.41	0.44	0.25	0.36	0.15	0.56	0.79	0.38	Poor
V$AP4_Q6_01	160	0.41	0.44	0.34	0.36	0.015	0.64	0.79	0.086	Poor
KOBAYASHI_EGFR_SIGNALING_24HR_UP	91	0.41	-0.44	0.32	0.37	0.11	0.62	0.79	0.32	Good
WANG_ESOPHAGUS_CANCER_VS_NORMAL_UP	99	0.41	0.44	0.32	0.37	0.0087	0.62	0.79	0.058	Poor
LEE_EARLY_T_LYMPHOCYTE_UP	75	0.41	0.44	0.32	0.37	0.16	0.62	0.79	0.39	Poor
ORGANIC_ACID_TRANSMEMBRANE_TRANSPORTER_ACTIVITY	44	0.41	-0.44	0.25	0.36	0.36	0.56	0.79	0.63	Good
RHODES_UNDIFFERENTIATED_CANCER	58	0.41	0.44	0.16	0.19	0.37	0.43	0.65	0.63	Poor
YATTNATC_UNKNOWN	220	0.41	0.44	0.34	0.37	0.0053	0.64	0.79	0.04	Poor
ACTIN_FILAMENT_BUNDLE_FORMATION	11	0.41	0.43	0.2	0.37	0.07	0.49	0.79	0.24	Poor
SCHLESINGER_METHYLATED_IN_COLON_CANCER	7	0.41	0.43	0.092	0.28	0.37	0.32	0.73	0.63	Poor
CHUANG_OXIDATIVE_STRESS_RESPONSE_UP	25	0.41	0.43	0.038	0.1	0.37	0.19	0.5	0.63	Poor
RIBONUCLEOPROTEIN_BINDING	5	0.41	0.43	0.17	0.37	0.35	0.45	0.8	0.61	Poor
REACTOME_PHOSPHORYLATION_OF_THE_APC	11	0.41	0.43	0.2	0.37	0.14	0.49	0.79	0.36	Poor
SCHWAB_TARGETS_OF_BMYB_I624M_UP	13	0.41	0.43	0.2	0.37	0.04	0.49	0.79	0.17	Poor
SCHWAB_TARGETS_OF_BMYB_S427G_UP	13	0.41	0.43	0.2	0.37	0.046	0.49	0.79	0.18	Poor
GNF2_GSTM1	100	0.41	-0.44	0.23	0.24	0.37	0.53	0.7	0.63	Good
GLUTATHIONE_TRANSFERASE_ACTIVITY	9	0.41	-0.43	0.088	0.27	0.37	0.31	0.72	0.63	Good
CARBOXYLIC_ACID_METABOLIC_PROCESS	150	0.41	-0.44	0.34	0.37	0.001	0.64	0.79	0.012	Good
COATED_VESICLE	38	0.41	0.43	0.26	0.37	0.12	0.56	0.79	0.33	Poor
V$RSRFC4_01	160	0.41	0.43	0.34	0.37	0.0014	0.64	0.79	0.016	Poor
FLECHNER_PBL_KIDNEY_TRANSPLANT_REJECTED_VS_OK_UP	58	0.41	0.43	0.32	0.37	0.028	0.62	0.79	0.13	Poor
POSITIVE_REGULATION_OF_CELL_PROLIFERATION	120	0.42	0.44	0.34	0.37	0.09	0.64	0.79	0.28	Poor
PURINE_NUCLEOTIDE_BINDING	170	0.42	0.43	0.17	0.15	0.37	0.45	0.59	0.63	Poor
NEUTRAL_AMINO_ACID_TRANSPORT	10	0.42	-0.43	0.002	0.042	0.37	0.022	0.32	0.63	Good
GNF2_HPX	120	0.42	-0.43	0.34	0.37	0.027	0.64	0.79	0.13	Good
KEGG_MELANOGENESIS	87	0.42	0.43	0.32	0.37	0.12	0.62	0.79	0.33	Poor
KEGG_SYSTEMIC_LUPUS_ERYTHEMATOSUS	97	0.42	-0.43	0.32	0.37	0.001	0.62	0.79	0.012	Good
POSITIVE_REGULATION_OF_LYMPHOCYTE_ACTIVATION	21	0.42	0.43	0.011	0.086	0.37	0.079	0.46	0.63	Poor
REACTOME_FANCONI_ANEMIA_PATHWAY	11	0.42	-0.43	0.2	0.37	0.083	0.5	0.8	0.26	Good
BIOCARTA_IL2RB_PATHWAY	38	0.42	-0.43	0.23	0.33	0.37	0.53	0.77	0.63	Good
GKCGCNNNNNNNTGAYG_UNKNOWN	36	0.42	-0.43	0.18	0.28	0.37	0.46	0.73	0.63	Good
V$NF1_Q6_01	150	0.42	0.43	0.35	0.37	0.0054	0.65	0.8	0.041	Poor
CELL_DIVISION	15	0.42	0.43	0.2	0.37	0.12	0.5	0.8	0.32	Poor
ADAPTIVE_IMMUNE_RESPONSE	22	0.42	-0.43	0.12	0.28	0.37	0.38	0.73	0.64	Good
FOCAL_ADHESION	9	0.42	0.43	0.17	0.38	0.16	0.45	0.8	0.39	Poor
NAKAMURA_LUNG_CANCER_MARKERS	6	0.42	0.43	0.17	0.38	0.18	0.45	0.8	0.41	Poor
ZHAN_MULTIPLE_MYELOMA_LB_DN	32	0.42	-0.43	0.074	0.16	0.37	0.28	0.61	0.64	Good
REACTOME_UNWINDING_OF_DNA	9	0.42	-0.42	0.17	0.38	0.17	0.46	0.8	0.41	Good
GTCAGGA,MIR-378	33	0.42	0.43	0.023	0.077	0.37	0.14	0.44	0.64	Poor
KEGG_HOMOLOGOUS_RECOMBINATION	27	0.42	-0.43	0.27	0.37	0.12	0.57	0.8	0.32	Good
MILICIC_FAMILIAL_ADENOMATOUS_POLYPOSIS_DN	9	0.42	0.42	0.011	0.12	0.38	0.081	0.53	0.64	Poor
BIOCARTA_MET_PATHWAY	35	0.42	0.43	0.27	0.38	0.034	0.57	0.8	0.15	Poor
MEMBRANE_ORGANIZATION_AND_BIOGENESIS	120	0.42	0.43	0.34	0.37	0.026	0.64	0.8	0.12	Poor
BIOCARTA_NO1_PATHWAY	29	0.43	0.42	0.27	0.38	0.043	0.57	0.8	0.17	Poor
SMALL_GTPASE_BINDING	26	0.43	0.42	0.2	0.31	0.38	0.5	0.75	0.64	Poor
REACTOME_CALCITONIN_LIKE_LIGAND_RECEPTORS	10	0.43	0.42	0.17	0.34	0.38	0.45	0.78	0.64	Poor
POSITIVE_REGULATION_OF_PEPTIDYL_TYROSINE_PHOSPHORYLATION	9	0.43	-0.42	0.17	0.37	0.38	0.45	0.8	0.64	Good
CONRAD_GERMLINE_STEM_CELL	8	0.43	-0.42	0.0035	0.074	0.38	0.034	0.43	0.64	Good
FERRANDO_LYL1_NEIGHBORS	11	0.43	-0.42	0.21	0.38	0.061	0.5	0.8	0.22	Good
BIOCARTA_VEGF_PATHWAY	28	0.43	0.42	0.27	0.38	0.058	0.57	0.8	0.21	Poor
EMBRYONIC_DEVELOPMENT	45	0.43	0.42	0.27	0.38	0.16	0.57	0.8	0.39	Poor
V$STAT3_01	14	0.43	-0.42	0.21	0.38	0.25	0.5	0.8	0.5	Good
TAKADA_GASTRIC_CANCER_COPY_NUMBER_DN	19	0.43	0.42	9.8e-06	0.0068	0.38	0.00036	0.12	0.64	Poor
GTCNYYATGR_UNKNOWN	61	0.43	0.42	0.15	0.18	0.38	0.42	0.64	0.64	Poor
KEGG_NUCLEOTIDE_EXCISION_REPAIR	40	0.43	-0.42	0.27	0.38	0.11	0.58	0.8	0.31	Good
FRASOR_RESPONSE_TO_SERM_OR_FULVESTRANT_DN	41	0.43	0.42	0.11	0.2	0.38	0.35	0.66	0.64	Poor
GNF2_KISS1	43	0.43	0.42	0.27	0.38	0.0048	0.58	0.8	0.038	Poor
BIOCARTA_VDR_PATHWAY	11	0.43	0.42	0.21	0.38	0.33	0.5	0.8	0.59	Poor
ATPASE_ACTIVITY_COUPLED_TO_TRANSMEMBRANE_MOVEMENT_OF_IONS_PHOSPHORYLATIVE_MECHANISM	19	0.43	0.42	0.12	0.28	0.38	0.38	0.73	0.64	Poor
GNF2_CASP4	23	0.43	-0.42	0.21	0.38	0.18	0.5	0.8	0.41	Good
GENE_SILENCING	10	0.43	-0.42	0.21	0.38	0.15	0.5	0.8	0.37	Good
HEART_DEVELOPMENT	32	0.43	0.42	0.27	0.38	0.1	0.58	0.8	0.29	Poor
LEE_METASTASIS_AND_RNA_PROCESSING_UP	13	0.43	0.42	0.21	0.38	0.14	0.5	0.8	0.35	Poor
V$SP3_Q3	150	0.43	0.42	0.35	0.38	0.26	0.65	0.8	0.52	Poor
WILCOX_PRESPONSE_TO_ROGESTERONE_UP	140	0.43	0.42	0.26	0.28	0.38	0.56	0.72	0.64	Poor
GCM_RING1	93	0.43	-0.42	0.33	0.38	0.2	0.63	0.8	0.44	Good
REGULATION_OF_NEUROTRANSMITTER_LEVELS	22	0.43	-0.42	0.21	0.38	0.095	0.51	0.8	0.28	Good
POOLA_INVASIVE_BREAST_CANCER_DN	120	0.43	0.42	0.025	0.015	0.38	0.14	0.18	0.64	Poor
V$STAT_Q6	150	0.43	0.42	0.35	0.38	0.089	0.65	0.8	0.27	Poor
GNF2_MCM5	48	0.43	-0.42	0.27	0.38	0.04	0.58	0.8	0.16	Good
GCM_MAP1B	41	0.43	0.42	0.27	0.38	0.044	0.58	0.8	0.18	Poor
LIGASE_ACTIVITY_FORMING_CARBON_OXYGEN_BONDS	11	0.43	-0.42	0.21	0.38	0.28	0.51	0.8	0.54	Good
TURASHVILI_BREAST_NORMAL_DUCTAL_VS_LOBULAR_UP	44	0.43	-0.42	0.27	0.38	0.12	0.58	0.8	0.32	Good
CARBONATE_DEHYDRATASE_ACTIVITY	12	0.43	-0.42	0.17	0.33	0.38	0.45	0.77	0.65	Good
PROTEIN_DOMAIN_SPECIFIC_BINDING	58	0.43	-0.42	0.33	0.38	0.13	0.63	0.8	0.35	Good
REACTOME_REGULATION_OF_APC_ACTIVATORS_BETWEEN_G1_S_AND_EARLY_ANAPHASE	59	0.43	0.42	0.33	0.38	0.19	0.63	0.8	0.43	Poor
RESPONSE_TO_OTHER_ORGANISM	64	0.43	-0.42	0.33	0.38	0.072	0.63	0.8	0.24	Good
GACAGGG,MIR-339	43	0.43	0.42	0.28	0.38	0.14	0.58	0.8	0.35	Poor
STREICHER_LSM1_TARGETS_DN	17	0.43	0.42	0.21	0.38	0.03	0.51	0.8	0.14	Poor
RIGGINS_TAMOXIFEN_RESISTANCE_UP	64	0.43	0.42	5.2e-05	0.001	0.38	0.0013	0.033	0.65	Poor
V$E2A_Q2	140	0.43	0.42	0.35	0.38	0.36	0.65	0.8	0.62	Poor
SGCGSSAAA_V$E2F1DP2_01	95	0.43	-0.42	0.17	0.2	0.38	0.45	0.66	0.65	Good
V$SOX9_B1	160	0.43	0.42	0.35	0.38	0.001	0.65	0.8	0.012	Poor
GNF2_EGFR	29	0.43	0.42	0.28	0.38	0.0016	0.58	0.8	0.017	Poor
REACTOME_G1_PHASE	15	0.43	0.41	0.21	0.39	0.13	0.51	0.8	0.35	Poor
BLALOCK_ALZHEIMERS_DISEASE_INCIPIENT_DN	150	0.43	0.42	0.35	0.38	0.38	0.65	0.8	0.64	Poor
REACTOME_TRANSCRIPTION	150	0.43	-0.42	0.015	0.0057	0.38	0.099	0.1	0.65	Good
DER_IFN_GAMMA_RESPONSE_DN	7	0.43	0.41	0.011	0.11	0.39	0.078	0.52	0.65	Poor
TAATGTG,MIR-323	110	0.43	0.42	0.35	0.38	0.001	0.65	0.8	0.012	Poor
BIOCARTA_AGR_PATHWAY	33	0.43	0.41	0.28	0.39	0.034	0.58	0.8	0.15	Poor
WATANABE_ULCERATIVE_COLITIS_WITH_CANCER_DN	8	0.43	-0.41	0.18	0.39	0.31	0.47	0.8	0.57	Good
MEDIATOR_COMPLEX	15	0.43	0.41	0.05	0.18	0.39	0.23	0.64	0.65	Poor
NEGATIVE_REGULATION_OF_CELL_ADHESION	14	0.43	0.41	0.16	0.32	0.39	0.43	0.76	0.65	Poor
DETECTION_OF_CHEMICAL_STIMULUS	13	0.44	-0.41	0.22	0.39	0.26	0.51	0.8	0.51	Good
PEPTIDYL_AMINO_ACID_MODIFICATION	45	0.44	-0.41	0.074	0.16	0.39	0.28	0.61	0.65	Good
RICKMAN_HEAD_AND_NECK_CANCER_D	27	0.44	-0.41	0.28	0.39	0.0025	0.58	0.8	0.024	Good
REACTOME_ACTIVATED_TAK1_MEDIATES_P38_MAPK_ACTIVATION	10	0.44	-0.41	0.22	0.39	0.25	0.51	0.8	0.51	Good
REACTOME_SYNTHESIS_OF_BILE_ACIDS_AND_BILE_SALTS_VIA_7ALPHA_HYDROXYCHOLESTEROL	13	0.44	-0.41	0.22	0.39	0.16	0.51	0.8	0.39	Good
NEWMAN_ERCC6_TARGETS_UP	21	0.44	-0.41	0.22	0.39	0.3	0.51	0.8	0.56	Good
CELL_STRUCTURE_DISASSEMBLY_DURING_APOPTOSIS	16	0.44	-0.41	0.22	0.39	0.12	0.51	0.8	0.32	Good
GRAHAM_NORMAL_QUIESCENT_VS_NORMAL_DIVIDING_DN	79	0.44	0.42	0.27	0.32	0.38	0.58	0.76	0.65	Poor
STRUCTURAL_CONSTITUENT_OF_MUSCLE	30	0.44	0.41	0.28	0.39	0.029	0.58	0.8	0.13	Poor
SOTIRIOU_BREAST_CANCER_GRADE_1_VS_3_DN	43	0.44	0.41	0.097	0.19	0.39	0.33	0.65	0.65	Poor
PARK_HSC_MARKERS	5	0.44	0.41	0.19	0.39	0.069	0.48	0.81	0.24	Poor
REGULATION_OF_RESPONSE_TO_EXTERNAL_STIMULUS	11	0.44	0.41	0.2	0.37	0.39	0.5	0.8	0.65	Poor
GINESTIER_BREAST_CANCER_20Q13_AMPLIFICATION_DN	120	0.44	-0.41	0.35	0.39	0.089	0.65	0.8	0.27	Good
ROSS_AML_WITH_MLL_FUSIONS	73	0.44	0.41	0.34	0.39	0.057	0.64	0.8	0.21	Poor
BIOCARTA_TPO_PATHWAY	23	0.44	0.41	0.22	0.39	0.34	0.52	0.81	0.61	Poor
TAAWWATAG_V$RSRFC4_Q2	98	0.44	0.41	0.34	0.39	0.001	0.64	0.8	0.012	Poor
GENTILE_UV_HIGH_DOSE_DN	220	0.44	0.41	0.36	0.39	0.001	0.65	0.81	0.012	Poor
V$NFKB_Q6	170	0.44	0.41	0.36	0.39	0.017	0.65	0.8	0.094	Poor
V$NFAT_Q4_01	160	0.44	0.41	0.36	0.39	0.018	0.65	0.8	0.097	Poor
MORF_FLT1	110	0.44	-0.41	0.33	0.36	0.39	0.63	0.79	0.65	Good
ACACTAC,MIR-142-3P	88	0.44	0.41	0.034	0.043	0.39	0.18	0.33	0.65	Poor
MICROTUBULE_BASED_PROCESS	74	0.44	0.41	0.34	0.39	0.016	0.64	0.8	0.087	Poor
WELCSH_BRCA1_TARGETS_1_UP	160	0.44	0.41	0.36	0.39	0.026	0.66	0.81	0.12	Poor
V$MSX1_01	120	0.44	0.41	0.36	0.39	0.055	0.65	0.8	0.2	Poor
REACTOME_GLUCOSE_AND_OTHER_SUGAR_SLC_TRANSPORTERS	58	0.44	-0.41	0.11	0.14	0.39	0.37	0.58	0.65	Good
CTGAGCC,MIR-24	160	0.44	0.41	0.36	0.39	0.001	0.66	0.81	0.012	Poor
GNF2_RAP1B	33	0.44	-0.41	0.28	0.39	0.3	0.59	0.81	0.56	Good
BROWNE_HCMV_INFECTION_2HR_DN	45	0.44	0.41	0.28	0.39	0.0049	0.59	0.81	0.038	Poor
M_PHASE_OF_MITOTIC_CELL_CYCLE	72	0.44	0.41	0.34	0.39	0.029	0.64	0.81	0.13	Poor
GNF2_CCNA1	59	0.44	-0.41	0.34	0.39	0.083	0.64	0.81	0.26	Good
G_PROTEIN_SIGNALING_ADENYLATE_CYCLASE_ACTIVATING_PATHWAY	22	0.44	0.4	0.089	0.24	0.39	0.31	0.7	0.65	Poor
WEBER_METHYLATED_ICP_IN_SPERM_UP	4	0.44	-0.4	0.19	0.4	0.28	0.48	0.81	0.54	Good
REACTOME_PLATELET_ACTIVATION_TRIGGERS	50	0.44	0.41	0.34	0.39	0.1	0.64	0.81	0.29	Poor
CATABOLIC_PROCESS	200	0.44	-0.41	0.36	0.39	0.043	0.66	0.81	0.17	Good
REACTOME_VIF_MEDIATED_DEGRADATION_OF_APOBEC3G	40	0.44	-0.41	0.22	0.33	0.39	0.52	0.77	0.65	Good
BENPORATH_PROLIFERATION	120	0.44	0.41	0.36	0.39	0.2	0.66	0.81	0.44	Poor
BRUSH_BORDER	5	0.44	-0.4	0.088	0.27	0.4	0.31	0.72	0.66	Good
GGGCATT,MIR-365	77	0.44	0.41	0.34	0.39	0.35	0.64	0.81	0.61	Poor
V$EVI1_05	100	0.45	0.41	0.36	0.39	0.053	0.66	0.81	0.2	Poor
POSITIVE_REGULATION_OF_TRANSCRIPTION_FACTOR_ACTIVITY	17	0.45	-0.4	0.0025	0.047	0.4	0.026	0.34	0.66	Good
IYENGAR_RESPONSE_TO_ADIPOCYTE_FACTORS	9	0.45	0.4	0.19	0.4	0.19	0.48	0.81	0.43	Poor
KIM_MYC_AMPLIFICATION_TARGETS_UP	130	0.45	0.41	0.1	0.096	0.39	0.35	0.49	0.65	Poor
GNF2_CCNA2	60	0.45	0.4	0.34	0.39	0.27	0.64	0.81	0.53	Poor
CHEMNITZ_RESPONSE_TO_PROSTAGLANDIN_E2_DN	230	0.45	-0.4	0.36	0.4	0.0095	0.66	0.81	0.061	Good
BIOCARTA_LECTIN_PATHWAY	11	0.45	-0.4	0.082	0.23	0.4	0.3	0.69	0.66	Good
PALOMERO_GSI_SENSITIVITY_DN	4	0.45	-0.4	0.056	0.23	0.4	0.24	0.69	0.66	Good
V$CP2_01	160	0.45	0.4	0.36	0.39	0.02	0.66	0.81	0.1	Poor
CYTOKINESIS	13	0.45	0.4	0.19	0.36	0.4	0.48	0.79	0.66	Poor
YAGI_AML_RELAPSE_PROGNOSIS	31	0.45	0.4	0.28	0.39	0.093	0.59	0.81	0.28	Poor
LIU_CMYB_TARGETS_DN	7	0.45	0.4	0.19	0.4	0.23	0.48	0.81	0.49	Poor
MORF_MT4	210	0.45	-0.4	0.36	0.4	0.09	0.66	0.81	0.28	Good
NEUROTRANSMITTER_BINDING	48	0.45	-0.4	0.29	0.39	0.2	0.59	0.81	0.44	Good
CHEOK_RESPONSE_TO_MERCAPTOPURINE_AND_HD_MTX_UP	5	0.45	-0.4	0.2	0.4	0.33	0.49	0.82	0.59	Good
CRGAARNNNNCGA_UNKNOWN	29	0.45	0.4	0.19	0.3	0.4	0.49	0.74	0.66	Poor
BOYAULT_LIVER_CANCER_SUBCLASS_G56_UP	11	0.45	0.4	0.027	0.13	0.4	0.15	0.56	0.66	Poor
DEVELOPMENT_OF_PRIMARY_SEXUAL_CHARACTERISTICS	24	0.45	-0.4	0.23	0.4	0.32	0.53	0.82	0.58	Good
SPINDLE_POLE	16	0.45	0.4	0.23	0.4	0.01	0.53	0.82	0.063	Poor
INTERLEUKIN_RECEPTOR_ACTIVITY	18	0.45	-0.4	0.23	0.4	0.11	0.53	0.82	0.3	Good
V$OCT1_Q5_01	150	0.45	0.4	0.24	0.24	0.4	0.53	0.69	0.66	Poor
ADHERENS_JUNCTION	17	0.45	0.4	0.15	0.32	0.4	0.43	0.76	0.66	Poor
NIKOLSKY_BREAST_CANCER_1Q32_AMPLICON	9	0.45	-0.4	0.0017	0.055	0.4	0.02	0.38	0.66	Good
DNA_METABOLIC_PROCESS	220	0.45	-0.4	0.37	0.4	0.0045	0.66	0.82	0.037	Good
V$MMEF2_Q6	180	0.45	0.4	0.36	0.4	0.0067	0.66	0.81	0.048	Poor
V$IRF1_Q6	160	0.45	0.4	0.36	0.4	0.041	0.66	0.81	0.17	Poor
XU_AKT1_TARGETS_6HR	23	0.45	-0.4	0.17	0.34	0.4	0.45	0.77	0.66	Good
REACTOME_NA_CL_DEPENDENT_NEUROTRANSMITTER_TRANSPORTERS	16	0.45	-0.39	0.12	0.28	0.4	0.38	0.73	0.66	Good
GRAHAM_CML_QUIESCENT_VS_NORMAL_DIVIDING_UP	54	0.45	-0.4	0.075	0.09	0.4	0.29	0.47	0.66	Good
CAFFAREL_RESPONSE_TO_THC_8HR_5_UP	12	0.45	0.39	0.23	0.4	0.065	0.53	0.82	0.23	Poor
ATGGYGGA_UNKNOWN	56	0.45	0.4	0.35	0.4	0.14	0.65	0.82	0.35	Poor
NEGATIVE_REGULATION_OF_TRANSCRIPTION	160	0.45	0.4	0.37	0.4	0.01	0.66	0.81	0.066	Poor
GCGCCTT,MIR-525,MIR-524	12	0.45	-0.39	0.23	0.4	0.23	0.53	0.82	0.49	Good
SONG_TARGETS_OF_IE86_CMV_PROTEIN	47	0.45	-0.4	0.2	0.3	0.4	0.49	0.74	0.66	Good
YANG_BREAST_CANCER_ESR1_DN	18	0.45	0.39	0.041	0.16	0.4	0.2	0.61	0.66	Poor
CROONQUIST_IL6_DEPRIVATION_UP	15	0.45	0.39	0.23	0.4	0.016	0.53	0.82	0.087	Poor
TOMIDA_METASTASIS_DN	14	0.45	-0.39	0.23	0.4	0.37	0.53	0.82	0.63	Good
APICOLATERAL_PLASMA_MEMBRANE	24	0.46	0.39	0.23	0.41	0.033	0.53	0.82	0.15	Poor
BANDRES_RESPONSE_TO_CARMUSTIN_WITHOUT_MGMT_48HR_DN	23	0.46	0.39	0.031	0.14	0.41	0.16	0.58	0.66	Poor
V$SP1_Q4_01	160	0.46	0.4	0.14	0.12	0.4	0.41	0.54	0.66	Poor
GTAGGCA,MIR-189	17	0.46	-0.39	0.14	0.3	0.41	0.41	0.75	0.66	Good
REACTOME_SEMA4D_INDUCED_CELL_MIGRATION_AND_GROWTH_CONE_COLLAPSE	23	0.46	0.39	0.23	0.41	0.1	0.53	0.82	0.3	Poor
ICOSANOID_METABOLIC_PROCESS	15	0.46	-0.39	0.006	0.067	0.41	0.052	0.41	0.66	Good
BIOCARTA_AT1R_PATHWAY	31	0.46	0.39	0.3	0.4	0.12	0.6	0.82	0.33	Poor
GNF2_NS	33	0.46	-0.39	0.3	0.4	0.26	0.6	0.82	0.51	Good
V$ATF6_01	81	0.46	0.39	0.35	0.4	0.014	0.65	0.82	0.078	Poor
V$ALX4_01	9	0.46	0.39	0.00011	0.021	0.4	0.0022	0.22	0.66	Poor
V$PPARA_01	23	0.46	0.39	0.077	0.22	0.41	0.29	0.69	0.67	Poor
TUBE_MORPHOGENESIS	13	0.46	-0.39	0.21	0.38	0.41	0.5	0.8	0.67	Good
TCCAGAG,MIR-518C	90	0.46	0.39	0.35	0.41	0.0015	0.65	0.82	0.016	Poor
MONOCARBOXYLIC_ACID_METABOLIC_PROCESS	72	0.46	-0.39	0.35	0.41	0.0032	0.65	0.82	0.029	Good
MALE_GONAD_DEVELOPMENT	10	0.46	-0.39	0.072	0.21	0.41	0.28	0.67	0.66	Good
TSUDA_ALVEOLAR_SOFT_PART_SARCOMA	9	0.46	-0.39	0.029	0.17	0.41	0.16	0.62	0.66	Good
STRUCTURAL_CONSTITUENT_OF_CYTOSKELETON	53	0.46	-0.39	0.35	0.41	0.23	0.65	0.82	0.48	Good
V$TAL1ALPHAE47_01	140	0.46	0.39	0.37	0.4	0.001	0.66	0.82	0.012	Poor
SKELETAL_MUSCLE_DEVELOPMENT	28	0.46	0.39	0.3	0.4	0.019	0.6	0.82	0.1	Poor
KEGG_CYTOSOLIC_DNA_SENSING_PATHWAY	42	0.46	-0.39	0.3	0.4	0.38	0.6	0.82	0.64	Good
BOYERINAS_ONCOFETAL_TARGETS_OF_LET7A1	8	0.46	0.39	0.059	0.23	0.41	0.25	0.69	0.66	Poor
MICROVILLUS	7	0.46	0.39	0.2	0.41	0.053	0.5	0.82	0.2	Poor
GGCACAT,MIR-455	38	0.46	0.39	0.26	0.37	0.41	0.57	0.8	0.66	Poor
RECEPTOR_SIGNALING_PROTEIN_ACTIVITY	76	0.46	0.39	0.23	0.27	0.41	0.53	0.72	0.67	Poor
TAGHAVI_NEOPLASTIC_TRANSFORMATION	9	0.46	0.39	0.2	0.41	0.056	0.5	0.82	0.21	Poor
BROWNE_HCMV_INFECTION_24HR_UP	140	0.46	-0.39	0.19	0.19	0.4	0.47	0.65	0.66	Good
REACTOME_DARPP32_EVENTS	25	0.46	0.39	0.3	0.41	0.25	0.6	0.82	0.51	Poor
ASGHARZADEH_NEUROBLASTOMA_POOR_SURVIVAL_DN	29	0.46	0.39	0.3	0.41	0.0034	0.6	0.82	0.03	Poor
GGCNKCCATNK_UNKNOWN	72	0.46	0.39	0.36	0.41	0.025	0.65	0.82	0.12	Poor
GCM_TINF2	24	0.46	0.39	0.13	0.3	0.41	0.4	0.74	0.67	Poor
OXIDOREDUCTASE_ACTIVITY_ACTING_ON_NADH_OR_NADPH	23	0.46	-0.39	0.24	0.41	0.052	0.54	0.82	0.2	Good
GCM_PRKAG1	45	0.46	-0.39	0.3	0.41	0.23	0.6	0.82	0.47	Good
REACTOME_GENERIC_TRANSCRIPTION_PATHWAY	28	0.46	0.39	0.3	0.41	0.41	0.6	0.82	0.67	Poor
HEDENFALK_BREAST_CANCER_BRACX_DN	12	0.46	0.39	0.2	0.37	0.41	0.49	0.79	0.67	Poor
NIELSEN_GIST_AND_SYNOVIAL_SARCOMA_UP	6	0.46	0.39	0.21	0.41	0.063	0.5	0.82	0.22	Poor
VANTVEER_BREAST_CANCER_METASTASIS_DN	94	0.46	0.39	0.36	0.41	0.0044	0.65	0.82	0.037	Poor
CARBOHYDRATE_TRANSMEMBRANE_TRANSPORTER_ACTIVITY	14	0.46	-0.39	0.11	0.27	0.41	0.36	0.72	0.67	Good
SINGLE_STRANDED_DNA_BINDING	31	0.46	0.39	0.27	0.38	0.41	0.58	0.8	0.67	Poor
CTCTATG,MIR-368	27	0.47	0.39	0.3	0.41	0.24	0.6	0.82	0.49	Poor
TOOKER_RESPONSE_TO_BEXAROTENE_DN	73	0.47	0.39	0.36	0.41	0.38	0.65	0.82	0.64	Poor
RACTNNRTTTNC_UNKNOWN	74	0.47	0.39	0.36	0.41	0.07	0.65	0.82	0.24	Poor
GNF2_DAP3	77	0.47	0.39	0.36	0.41	0.41	0.65	0.82	0.67	Poor
KYNG_ENVIRONMENTAL_STRESS_RESPONSE_NOT_BY_4NQO_IN_WS	14	0.47	-0.38	0.24	0.41	0.34	0.54	0.83	0.61	Good
MITOCHONDRIAL_OUTER_MEMBRANE	15	0.47	0.38	0.24	0.41	0.32	0.54	0.83	0.58	Poor
BIOCARTA_IL4_PATHWAY	11	0.47	-0.38	0.21	0.38	0.41	0.5	0.8	0.67	Good
SULFURIC_ESTER_HYDROLASE_ACTIVITY	11	0.47	-0.38	0.066	0.2	0.41	0.27	0.66	0.67	Good
PROTEIN_KINASE_ACTIVITY	240	0.47	0.38	0.38	0.42	0.17	0.67	0.83	0.41	Poor
V$ICSBP_Q6	160	0.47	-0.39	0.0024	0.001	0.41	0.026	0.033	0.67	Good
KORKOLA_EMBRYONAL_CARCINOMA_UP	33	0.47	0.38	0.3	0.41	0.021	0.61	0.82	0.11	Poor
KEGG_RIBOFLAVIN_METABOLISM	12	0.47	-0.38	0.011	0.085	0.41	0.078	0.46	0.67	Good
GRAHAM_CML_QUIESCENT_VS_CML_DIVIDING_UP	22	0.47	0.38	0.15	0.31	0.41	0.42	0.75	0.67	Poor
CLIMENT_BREAST_CANCER_COPY_NUMBER_UP	20	0.47	-0.38	0.24	0.41	0.28	0.55	0.83	0.54	Good
REACTOME_SIGNALLING_TO_P38_VIA_RIT_AND_RIN	13	0.47	0.38	0.086	0.24	0.41	0.31	0.69	0.67	Poor
LEE_DOUBLE_POLAR_THYMOCYTE	18	0.47	-0.38	0.0094	0.08	0.42	0.071	0.45	0.67	Good
VACUOLE	62	0.47	-0.38	0.2	0.23	0.41	0.49	0.69	0.67	Good
V$DR3_Q4	88	0.47	0.38	0.36	0.41	0.0071	0.66	0.83	0.05	Poor
V$NKX62_Q2	140	0.47	0.39	0.38	0.41	0.0014	0.67	0.82	0.016	Poor
NIELSEN_LEIOMYOSARCOMA_DN	5	0.47	0.38	0.045	0.2	0.42	0.21	0.66	0.67	Poor
RNA_POLYMERASE_ACTIVITY	13	0.47	-0.38	0.25	0.42	0.25	0.55	0.83	0.5	Good
PHOSPHOPROTEIN_PHOSPHATASE_ACTIVITY	73	0.47	0.38	0.33	0.38	0.42	0.63	0.8	0.67	Poor
JAZAERI_BREAST_CANCER_BRCA1_VS_BRCA2_UP	44	0.47	0.38	0.31	0.41	0.029	0.61	0.83	0.13	Poor
GNF2_H2AFX	26	0.47	0.38	0.31	0.41	0.15	0.61	0.83	0.37	Poor
GCAAGAC,MIR-431	26	0.47	-0.38	0.31	0.41	0.017	0.61	0.83	0.093	Good
BIOCARTA_GPCR_PATHWAY	32	0.47	0.38	0.31	0.42	0.086	0.61	0.83	0.27	Poor
REACTOME_ERKS_ARE_INACTIVATED	12	0.47	-0.38	0.036	0.15	0.42	0.18	0.59	0.67	Good
ACAWYAAAG_UNKNOWN	65	0.47	0.38	0.36	0.42	0.012	0.66	0.83	0.073	Poor
PHOSPHOTRANSFERASE_ACTIVITY_PHOSPHATE_GROUP_AS_ACCEPTOR	17	0.47	-0.38	0.055	0.19	0.42	0.24	0.65	0.67	Good
KEGG_MATURITY_ONSET_DIABETES_OF_THE_YOUNG	22	0.47	-0.38	0.25	0.42	0.047	0.55	0.83	0.19	Good
BIOCARTA_FCER1_PATHWAY	36	0.47	0.38	0.31	0.42	0.13	0.61	0.83	0.34	Poor
VERHAAK_AML_WITH_NPM1_MUTATED_DN	220	0.47	0.38	0.38	0.42	0.0026	0.67	0.83	0.025	Poor
V$CDP_01	54	0.47	0.38	0.27	0.32	0.42	0.58	0.76	0.67	Poor
GCM_NF2	180	0.47	0.38	0.38	0.41	0.037	0.67	0.83	0.16	Poor
V$FXR_Q3	65	0.47	0.38	0.36	0.42	0.003	0.66	0.83	0.028	Poor
KEGG_DILATED_CARDIOMYOPATHY	80	0.47	0.38	0.36	0.42	0.013	0.66	0.83	0.077	Poor
TONKS_TARGETS_OF_RUNX1_RUNX1T1_FUSION_SUSTAINED_IN_GRANULOCYTE_DN	7	0.47	0.38	0.21	0.41	0.18	0.51	0.83	0.41	Poor
REACTOME_POLYMERASE_SWITCHING	14	0.47	-0.38	0.25	0.42	0.001	0.55	0.83	0.012	Good
ATPASE_ACTIVITY_COUPLED	85	0.47	0.38	0.37	0.42	0.34	0.66	0.83	0.6	Poor
TTCNRGNNNNTTC_V$HSF_Q6	95	0.47	0.38	0.37	0.42	0.34	0.66	0.83	0.6	Poor
BRUECKNER_TARGETS_OF_MIRLET7A3_UP	82	0.47	0.38	0.37	0.42	0.38	0.66	0.83	0.64	Poor
POSITIVE_REGULATION_OF_CATALYTIC_ACTIVITY	130	0.47	0.38	0.38	0.41	0.2	0.67	0.83	0.44	Poor
LIPID_KINASE_ACTIVITY	11	0.47	0.38	0.0085	0.076	0.42	0.066	0.44	0.67	Poor
ACETYLTRANSFERASE_ACTIVITY	22	0.47	0.38	0.23	0.4	0.42	0.53	0.82	0.67	Poor
NOUZOVA_TRETINOIN_AND_H4_ACETYLATION	88	0.47	0.37	0.37	0.42	0.19	0.66	0.83	0.43	Poor
MYLLYKANGAS_AMPLIFICATION_HOT_SPOT_12	9	0.48	0.38	0.21	0.42	0.37	0.51	0.83	0.63	Poor
MORF_KDR	77	0.48	0.37	0.37	0.42	0.087	0.66	0.83	0.27	Poor
[truncated: 3,356 more rows]

## Sheet: Angio
	Size	SAPS_Q	SAPS_Score	P_pure	P_random	P_enrichment	Q_pure	Q_random	Q_enrichment	Direction
CAATGCA,MIR-33	68	0.0051	3	1.2e-05	0.0001	0.001	0.031	0.076	0.012	Poor
BIOCARTA_CTL_PATHWAY	13	0.0051	-3	2.4e-05	0.0005	0.001	0.043	0.16	0.012	Good
BIOCARTA_NO2IL12_PATHWAY	16	0.0051	-3	4.1e-05	0.0005	0.001	0.045	0.16	0.012	Good
BIOCARTA_IL12_PATHWAY	21	0.0051	-3	4.2e-05	0.0007	0.001	0.045	0.16	0.012	Good
HOSHIDA_LIVER_CANCER_SUBCLASS_S3	250	0.0051	-3	7e-05	0.0001	0.001	0.046	0.076	0.012	Good
FARMER_BREAST_CANCER_CLUSTER_1	36	0.0051	-3	8.6e-05	0.0006	0.001	0.046	0.16	0.012	Good
STTTCRNTTT_V$IRF_Q6	130	0.0051	-3	0.00023	0.0001	0.001	0.053	0.076	0.012	Good
FURUKAWA_DUSP6_TARGETS_PCI35_UP	50	0.0051	-3	0.00012	0.0005	0.001	0.047	0.16	0.012	Good
GNF2_RTN1	45	0.0051	3	0.00015	0.0008	0.001	0.047	0.16	0.012	Poor
ZHU_CMV_ALL_UP	53	0.0051	-3	0.00016	0.0007	0.001	0.047	0.16	0.012	Good
V$ICSBP_Q6	160	0.0051	-3	0.00018	0.0004	0.001	0.047	0.16	0.012	Good
SANA_RESPONSE_TO_IFNG_UP	51	0.0051	-3	0.00022	0.0008	0.001	0.053	0.16	0.012	Good
MORF_DAP	67	0.0051	-3	0.00029	0.001	0.001	0.056	0.18	0.012	Good
ATATGCA,MIR-448	140	0.0051	3	0.0004	0.0003	0.001	0.058	0.16	0.012	Poor
IMMUNE_RESPONSE	200	0.0051	-3	0.00088	0.0003	0.001	0.066	0.16	0.012	Good
KEGG_NATURAL_KILLER_CELL_MEDIATED_CYTOTOXICITY	110	0.0051	-3	0.00038	0.0003	0.001	0.058	0.16	0.012	Good
JISON_SICKLE_CELL_DISEASE_UP	160	0.0051	-3	0.00032	0.0007	0.001	0.057	0.16	0.012	Good
SENESE_HDAC1_AND_HDAC2_TARGETS_DN	170	0.0051	3	0.00052	0.0007	0.001	0.058	0.16	0.012	Poor
ATACTGT,MIR-144	140	0.0051	3	0.00076	0.0008	0.001	0.061	0.16	0.012	Poor
IMMUNOLOGICAL_SYNAPSE	10	0.0051	-2.9	7.4e-05	0.0013	0.001	0.046	0.22	0.012	Good
BERTUCCI_MEDULLARY_VS_DUCTAL_BREAST_CANCER_UP	150	0.0051	-2.8	0.0013	0.0015	0.001	0.071	0.22	0.012	Good
AAAGGGA,MIR-204,MIR-211	160	0.0051	2.8	0.00091	0.0016	0.001	0.066	0.22	0.012	Poor
MANALO_HYPOXIA_UP	180	0.0051	2.8	0.00098	0.0016	0.001	0.066	0.22	0.012	Poor
TATTATA,MIR-374	190	0.0051	2.8	0.001	0.0016	0.001	0.066	0.22	0.012	Poor
CHOW_RASSF1_TARGETS_DN	26	0.0051	-2.8	0.00028	0.0017	0.001	0.056	0.22	0.012	Good
BROWNE_INTERFERON_RESPONSIVE_GENES	64	0.0051	-2.8	0.00062	0.0017	0.001	0.061	0.22	0.012	Good
NIKOLSKY_BREAST_CANCER_17Q11_Q21_AMPLICON	67	0.0051	2.7	0.00039	0.0014	0.0018	0.058	0.22	0.019	Poor
ZHU_CMV_8_HR_UP	30	0.0051	-2.7	0.00031	0.0019	0.001	0.057	0.23	0.012	Good
V$IRF_Q6	140	0.0051	-2.7	0.0015	0.0019	0.001	0.074	0.23	0.012	Good
BASSO_CD40_SIGNALING_UP	92	0.0051	-2.7	0.00081	0.0022	0.001	0.062	0.23	0.012	Good
KOKKINAKIS_METHIONINE_DEPRIVATION_96HR_DN	65	0.0051	-2.6	0.00076	0.0022	0.0025	0.061	0.23	0.023	Good
MORF_TPT1	72	0.0051	2.6	0.00095	0.0026	0.001	0.066	0.25	0.012	Poor
CTTGTAT,MIR-381	140	0.0051	2.6	0.0019	0.0027	0.001	0.083	0.25	0.012	Poor
MORF_ACTG1	100	0.0051	2.6	0.0018	0.0027	0.001	0.081	0.25	0.012	Poor
DER_IFN_ALPHA_RESPONSE_UP	54	0.0051	-2.5	0.0011	0.0029	0.001	0.067	0.25	0.012	Good
LEUKOCYTE_ACTIVATION	57	0.0051	-2.5	0.0011	0.0029	0.001	0.067	0.25	0.012	Good
RAY_ALZHEIMERS_DISEASE	6	0.0051	-2.5	0.00015	0.0033	0.002	0.047	0.25	0.021	Good
KEGG_CHEMOKINE_SIGNALING_PATHWAY	160	0.0051	-2.5	0.0025	0.0033	0.001	0.088	0.25	0.012	Good
HAHTOLA_CTCL_PATHOGENESIS	12	0.0051	-2.5	0.00018	0.0035	0.001	0.047	0.25	0.012	Good
MARTINEZ_RESPONSE_TO_TRABECTEDIN	39	0.0051	2.5	0.00061	0.0035	0.001	0.061	0.25	0.012	Poor
MORF_JUND	48	0.0051	2.5	0.00068	0.0035	0.001	0.061	0.25	0.012	Poor
WANG_HCP_PROSTATE_CANCER	75	0.0051	2.4	0.00068	0.0021	0.0036	0.061	0.23	0.031	Poor
GENTILE_UV_RESPONSE_CLUSTER_D8	25	0.0051	2.4	0.00076	0.004	0.0018	0.061	0.26	0.019	Poor
KAAB_HEART_ATRIUM_VS_VENTRICLE_UP	230	0.0051	2.4	0.004	0.0028	0.001	0.098	0.25	0.012	Poor
FLECHNER_BIOPSY_KIDNEY_TRANSPLANT_REJECTED_VS_OK_UP	78	0.0051	-2.4	0.0018	0.0043	0.001	0.08	0.26	0.012	Good
BONOME_OVARIAN_CANCER_SURVIVAL_OPTIMAL_DEBULKING	210	0.0051	2.3	0.00068	0.0001	0.0045	0.061	0.076	0.038	Poor
LYMPHOCYTE_ACTIVATION	52	0.0051	-2.3	0.00098	0.0027	0.0046	0.066	0.25	0.038	Good
BASSO_CD40_SIGNALING_DN	64	0.0051	-2.3	0.0012	0.0031	0.0046	0.07	0.25	0.038	Good
GNF2_MATK	21	0.0051	-2.3	0.00034	0.0047	0.001	0.058	0.28	0.012	Good
TONKS_TARGETS_OF_RUNX1_RUNX1T1_FUSION_HSC_DN	170	0.0051	-2.3	0.0036	0.0048	0.001	0.096	0.28	0.012	Good
BIOCARTA_D4GDI_PATHWAY	12	0.0051	-2.3	0.00039	0.0051	0.0022	0.058	0.28	0.022	Good
ATGCAGT,MIR-217	72	0.0051	2.3	0.00067	0.002	0.0051	0.061	0.23	0.04	Poor
KEGG_CYTOKINE_CYTOKINE_RECEPTOR_INTERACTION	230	0.0051	-2.3	0.0052	0.0037	0.001	0.1	0.25	0.012	Good
REACTOME_MUSCLE_CONTRACTION	47	0.0051	2.3	0.00093	0.0051	0.0052	0.066	0.28	0.041	Poor
SA_CASPASE_CASCADE	15	0.0051	-2.3	0.00046	0.0053	0.0021	0.058	0.29	0.021	Good
V$PEA3_Q6	160	0.0051	-2.3	0.0044	0.0055	0.0026	0.1	0.29	0.024	Good
DACOSTA_UV_RESPONSE_VIA_ERCC3_TTD_DN	66	0.0051	2.2	0.0022	0.0057	0.001	0.084	0.29	0.012	Poor
WILENSKY_RESPONSE_TO_DARAPLADIB	22	0.0051	-2.2	0.00051	0.0059	0.001	0.058	0.29	0.012	Good
GNF2_IL2RB	38	0.0051	-2.2	0.0011	0.0059	0.001	0.067	0.29	0.012	Good
APOPTOTIC_PROGRAM	54	0.0051	-2.2	0.0023	0.0062	0.0024	0.085	0.29	0.023	Good
NITROGEN_COMPOUND_BIOSYNTHETIC_PROCESS	25	0.0051	-2.2	0.0012	0.0063	0.0046	0.07	0.29	0.038	Good
REACTOME_REGULATION_OF_BETA_CELL_DEVELOPMENT	78	0.0051	2.2	0.0024	0.0064	0.001	0.086	0.29	0.012	Poor
GNF2_PTPN4	44	0.0051	-2.2	0.0012	0.0065	0.001	0.07	0.29	0.012	Good
ZHU_CMV_24_HR_UP	35	0.0051	-2.2	0.0013	0.0067	0.001	0.071	0.29	0.012	Good
V$MEIS1AHOXA9_01	74	0.0051	2.2	0.0016	0.0041	0.0069	0.078	0.26	0.051	Poor
BERNARD_PPAPDC1B_TARGETS_DN	43	0.0051	2.2	0.00059	0.0033	0.007	0.061	0.25	0.051	Poor
REACTOME_IMMUNOREGULATORY_INTERACTIONS_BETWEEN_A_LYMPHOID_AND_A_NON_LYMPHOID_CELL	56	0.0051	-2.1	0.0026	0.0072	0.001	0.088	0.3	0.012	Good
REACTOME_VIRAL_MRNA_TRANSLATION	53	0.0051	2.1	0.0026	0.0072	0.001	0.088	0.3	0.012	Poor
REACTOME_INSULIN_SYNTHESIS_AND_SECRETION	91	0.0051	2.1	0.0026	0.0073	0.001	0.088	0.3	0.012	Poor
COWLING_MYCN_TARGETS	30	0.0051	2.1	0.0014	0.0074	0.0069	0.073	0.3	0.051	Poor
GTGCCAA,MIR-96	220	0.0051	2.1	0.0077	0.005	0.0016	0.11	0.28	0.018	Poor
YATTNATC_UNKNOWN	220	0.0051	2.1	0.0069	0.0046	0.008	0.11	0.28	0.056	Poor
DAVICIONI_RHABDOMYOSARCOMA_PAX_FOXO1_FUSION_DN	13	0.0051	2.1	0.00076	0.0081	0.001	0.061	0.3	0.012	Poor
GNF2_CD7	35	0.0051	-2.1	0.0016	0.0081	0.001	0.078	0.3	0.012	Good
TTTNNANAGCYR_UNKNOWN	91	0.0051	-2.1	0.0029	0.0086	0.001	0.091	0.31	0.012	Good
CCACACA,MIR-147	50	0.0051	2.1	0.0006	0.0017	0.0087	0.061	0.22	0.06	Poor
SENESE_HDAC1_TARGETS_DN	170	0.0051	2.1	0.0066	0.0087	0.001	0.11	0.31	0.012	Poor
KUUSELO_PANCREATIC_CANCER_19Q13_AMPLIFICATION	17	0.0051	2.1	0.0002	0.0038	0.0088	0.052	0.25	0.06	Poor
CELL_ACTIVATION	62	0.0051	-2.1	0.0031	0.0089	0.0025	0.093	0.31	0.023	Good
KEGG_RIBOSOME	54	0.0051	2	0.0031	0.0091	0.001	0.093	0.31	0.012	Poor
LOCOMOTORY_BEHAVIOR	80	0.0051	-2	0.0032	0.0092	0.001	0.093	0.31	0.012	Good
WHITE_NEUROBLASTOMA_WITH_1P36.3_DELETION	9	0.0051	2	0.00078	0.0095	0.0019	0.062	0.32	0.019	Poor
SENESE_HDAC2_TARGETS_DN	90	0.0051	2	0.0035	0.0099	0.001	0.096	0.32	0.012	Poor
CCTGTGA,MIR-513	90	0.0051	2	0.0036	0.01	0.0017	0.096	0.32	0.018	Poor
ATAGGAA,MIR-202	72	0.0051	2	0.0037	0.01	0.001	0.096	0.33	0.012	Poor
BIOCARTA_CTLA4_PATHWAY	19	0.0051	-2	0.0011	0.01	0.001	0.067	0.33	0.012	Good
SESTO_RESPONSE_TO_UV_C8	66	0.0051	2	0.0037	0.01	0.0049	0.096	0.33	0.04	Poor
MCLACHLAN_DENTAL_CARIES_DN	210	0.0051	-2	0.011	0.0072	0.001	0.13	0.3	0.012	Good
LEE_LIVER_CANCER_MYC_E2F1_UP	52	0.0051	-2	0.0022	0.0059	0.011	0.084	0.29	0.071	Good
CARBOXYPEPTIDASE_ACTIVITY	11	0.0051	1.9	0.00047	0.0056	0.011	0.058	0.29	0.071	Poor
KEGG_HEMATOPOIETIC_CELL_LINEAGE	81	0.0051	-1.9	0.004	0.011	0.001	0.098	0.34	0.012	Good
REACTOME_TRANSLATION	86	0.0051	1.9	0.0043	0.012	0.001	0.1	0.34	0.012	Poor
BIOCARTA_THELPER_PATHWAY	12	0.0051	-1.9	0.0014	0.012	0.001	0.072	0.34	0.012	Good
CLAUS_PGR_POSITIVE_MENINGIOMA_DN	9	0.0051	1.9	0.0011	0.012	0.0019	0.067	0.34	0.019	Poor
GNF2_ITGB2	51	0.0051	-1.9	0.0046	0.013	0.001	0.1	0.34	0.012	Good
GRAHAM_CML_QUIESCENT_VS_NORMAL_QUIESCENT_UP	84	0.0051	-1.9	0.0046	0.013	0.0073	0.1	0.34	0.053	Good
DER_IFN_BETA_RESPONSE_UP	76	0.0051	-1.9	0.0047	0.013	0.001	0.1	0.34	0.012	Good
KOINUMA_COLON_CANCER_MSI_DN	12	0.0051	-1.9	0.00028	0.0044	0.013	0.056	0.27	0.078	Good
ATGTAGC,MIR-221,MIR-222	76	0.0051	1.9	0.0049	0.013	0.01	0.1	0.34	0.067	Poor
DER_IFN_GAMMA_RESPONSE_UP	54	0.0051	-1.9	0.005	0.013	0.001	0.1	0.34	0.012	Good
MCCOLLUM_GELDANAMYCIN_RESISTANCE_UP	8	0.0051	1.9	0.0013	0.014	0.0074	0.071	0.35	0.053	Poor
KAPOSI_LIVER_CANCER_POOR_SURVIVAL_UP	16	0.0051	1.8	0.0017	0.015	0.011	0.08	0.35	0.07	Poor
REACTOME_GTP_HYDROLYSIS_AND_JOINING_OF_THE_60S_RIBOSOMAL_SUBUNIT	74	0.0051	1.8	0.006	0.015	0.001	0.11	0.35	0.012	Poor
PROTEIN_DEACETYLASE_ACTIVITY	7	0.0051	1.8	0.0015	0.015	0.0059	0.074	0.35	0.045	Poor
GCM_NCAM1	82	0.0051	1.8	0.006	0.015	0.001	0.11	0.35	0.012	Poor
WATANABE_ULCERATIVE_COLITIS_WITH_CANCER_DN	8	0.0051	-1.8	0.0021	0.017	0.016	0.084	0.37	0.092	Good
TAKEDA_TARGETS_OF_NUP98_HOXA9_FUSION_10D_UP	140	0.0084	-2.5	0.0021	0.0035	0.001	0.084	0.25	0.012	Good
AAGCAAT,MIR-137	140	0.0084	2.5	0.0022	0.0035	0.0033	0.084	0.25	0.029	Poor
BERTUCCI_MEDULLARY_VS_DUCTAL_BREAST_CANCER_DN	120	0.0084	2.4	0.0022	0.0036	0.001	0.084	0.25	0.012	Poor
BEHAVIOR	130	0.0084	-2.4	0.0025	0.0042	0.001	0.088	0.26	0.012	Good
THUM_SYSTOLIC_HEART_FAILURE_DN	150	0.0084	2.2	0.0034	0.0058	0.001	0.096	0.29	0.012	Poor
MORF_EIF4A2	100	0.0084	2.2	0.0036	0.006	0.001	0.096	0.29	0.012	Poor
V$FOXO1_02	140	0.0084	2.2	0.0037	0.0065	0.001	0.096	0.29	0.012	Poor
KEGG_T_CELL_RECEPTOR_SIGNALING_PATHWAY	100	0.0084	-2.2	0.0038	0.0068	0.001	0.097	0.29	0.012	Good
TAATAAT,MIR-126	140	0.0084	2.1	0.0043	0.0076	0.001	0.099	0.3	0.012	Poor
HOMEOSTATIC_PROCESS	170	0.0084	-2	0.007	0.0092	0.001	0.11	0.31	0.012	Good
GCM_GSTA4	47	0.0084	2	0.0021	0.01	0.0034	0.084	0.33	0.03	Poor
CAAGGAT,MIR-362	41	0.0084	2	0.0005	0.0029	0.011	0.058	0.25	0.069	Poor
DOANE_RESPONSE_TO_ANDROGEN_DN	220	0.0084	1.9	0.011	0.0076	0.0016	0.13	0.3	0.018	Poor
DEFENSE_RESPONSE	220	0.0084	-1.9	0.012	0.0078	0.001	0.13	0.3	0.012	Good
BEGUM_TARGETS_OF_PAX3_FOXO1_FUSION_DN	34	0.0084	1.9	0.0025	0.012	0.0019	0.088	0.34	0.019	Poor
REACTOME_TCR_SIGNALING	50	0.0084	-1.9	0.005	0.013	0.001	0.1	0.34	0.012	Good
FLOTHO_PEDIATRIC_ALL_THERAPY_RESPONSE_UP	45	0.0084	1.9	0.0027	0.013	0.001	0.089	0.34	0.012	Poor
CELL_SUBSTRATE_ADHESION	33	0.0084	1.9	0.0027	0.013	0.001	0.09	0.34	0.012	Poor
SOTIRIOU_BREAST_CANCER_GRADE_1_VS_3_DN	43	0.0084	1.9	0.0028	0.014	0.001	0.09	0.34	0.012	Poor
REACTOME_PEPTIDE_CHAIN_ELONGATION	52	0.0084	1.8	0.0065	0.016	0.001	0.11	0.36	0.012	Poor
REACTOME_FORMATION_OF_A_POOL_OF_FREE_40S_SUBUNITS	63	0.0084	1.8	0.0068	0.016	0.001	0.11	0.36	0.012	Poor
GTGCAAA,MIR-507	84	0.0084	1.8	0.0018	0.0043	0.017	0.08	0.26	0.094	Poor
CYTOSKELETAL_PROTEIN_BINDING	140	0.012	1.9	0.0065	0.012	0.001	0.11	0.34	0.012	Poor
REACTOME_METABOLISM_OF_PROTEINS	160	0.012	1.9	0.0092	0.012	0.001	0.12	0.34	0.012	Poor
KEGG_PRIMARY_IMMUNODEFICIENCY	33	0.012	-1.8	0.003	0.014	0.001	0.092	0.35	0.012	Good
GRAHAM_CML_QUIESCENT_VS_NORMAL_DIVIDING_DN	12	0.012	-1.8	0.0022	0.017	0.001	0.084	0.36	0.012	Good
GCM_NPM1	86	0.012	1.8	0.0072	0.018	0.001	0.11	0.37	0.012	Poor
KEGG_ADHERENS_JUNCTION	72	0.012	1.8	0.0072	0.018	0.001	0.11	0.37	0.012	Poor
RESPONSE_TO_OTHER_ORGANISM	64	0.012	-1.8	0.0072	0.018	0.001	0.11	0.37	0.012	Good
ZHANG_RESPONSE_TO_IKK_INHIBITOR_AND_TNF_UP	170	0.014	-1.9	0.0096	0.013	0.001	0.12	0.34	0.012	Good
GCATTTG,MIR-105	120	0.014	1.9	0.0073	0.014	0.001	0.11	0.34	0.012	Poor
MCLACHLAN_DENTAL_CARIES_UP	190	0.014	-1.8	0.012	0.015	0.001	0.13	0.35	0.012	Good
KEGG_CYTOSOLIC_DNA_SENSING_PATHWAY	42	0.014	-1.8	0.0032	0.015	0.0067	0.094	0.35	0.05	Good
SASSON_RESPONSE_TO_GONADOTROPHINS_DN	68	0.014	1.7	0.0019	0.0049	0.018	0.082	0.28	0.1	Poor
KIM_WT1_TARGETS_8HR_UP	150	0.014	1.7	0.015	0.019	0.0017	0.14	0.37	0.018	Poor
GNF2_CASP1	93	0.014	-1.7	0.0081	0.02	0.001	0.12	0.37	0.012	Good
KEGG_FOCAL_ADHESION	180	0.014	1.7	0.015	0.02	0.0031	0.14	0.37	0.028	Poor
V$STAT5A_03	160	0.014	1.7	0.016	0.021	0.0061	0.15	0.38	0.047	Poor
V$SOX5_01	160	0.014	1.7	0.017	0.021	0.0032	0.15	0.38	0.029	Poor
V$IRF1_01	160	0.014	-1.7	0.0032	0.004	0.022	0.093	0.26	0.12	Good
GTACTGT,MIR-101	180	0.014	1.6	0.019	0.024	0.001	0.16	0.38	0.012	Poor
VERHAAK_AML_WITH_NPM1_MUTATED_UP	160	0.014	-1.6	0.019	0.024	0.001	0.16	0.38	0.012	Good
V$TTF1_Q6	170	0.014	1.6	0.021	0.026	0.001	0.16	0.39	0.012	Poor
REACTOME_AXON_GUIDANCE	150	0.014	1.6	0.021	0.026	0.011	0.16	0.39	0.071	Poor
V$IK2_01	170	0.014	1.6	0.014	0.018	0.026	0.14	0.37	0.13	Poor
V$PAX4_02	150	0.016	1.8	0.0079	0.015	0.001	0.11	0.35	0.012	Poor
BROWNE_HCMV_INFECTION_6HR_DN	140	0.016	1.8	0.0081	0.015	0.0016	0.12	0.35	0.018	Poor
MORF_PRKAR1A	120	0.016	-1.8	0.008	0.015	0.0074	0.12	0.35	0.053	Good
REACTOME_METABOLISM_OF_VITAMINS_AND_COFACTORS	34	0.016	-1.8	0.0035	0.017	0.001	0.096	0.36	0.012	Good
ANTIGEN_BINDING	18	0.016	-1.8	0.0022	0.018	0.001	0.084	0.37	0.012	Good
GNATENKO_PLATELET_SIGNATURE	31	0.016	-1.7	0.0037	0.018	0.001	0.096	0.37	0.012	Good
BIOCARTA_CARM_ER_PATHWAY	31	0.016	1.7	0.0039	0.019	0.0017	0.097	0.37	0.018	Poor
GNF2_CD14	29	0.016	-1.7	0.0041	0.019	0.001	0.098	0.37	0.012	Good
REACTOME_DNA_STRAND_ELONGATION	28	0.016	-1.7	0.0042	0.019	0.012	0.099	0.37	0.074	Good
ACATATC,MIR-190	40	0.016	1.7	0.0043	0.02	0.0072	0.099	0.37	0.052	Poor
REACTOME_REGULATION_OF_GENE_EXPRESSION_IN_BETA_CELLS	68	0.016	1.7	0.0085	0.02	0.001	0.12	0.38	0.012	Poor
SABATES_COLORECTAL_ADENOMA_UP	93	0.016	-1.7	0.0038	0.01	0.02	0.096	0.33	0.11	Good
CTGTTAC,MIR-194	68	0.016	1.7	0.00052	0.0016	0.02	0.058	0.22	0.11	Poor
V$AFP1_Q6	160	0.016	1.6	0.022	0.028	0.001	0.17	0.4	0.012	Poor
CTTTGCA,MIR-527	170	0.016	1.5	0.022	0.029	0.0032	0.17	0.4	0.029	Poor
CAIRO_HEPATOBLASTOMA_UP	180	0.016	1.5	0.023	0.03	0.001	0.17	0.4	0.012	Poor
JAATINEN_HEMATOPOIETIC_STEM_CELL_DN	180	0.016	-1.5	0.023	0.03	0.001	0.17	0.4	0.012	Good
V$ISRE_01	140	0.017	-1.7	0.0094	0.018	0.001	0.12	0.37	0.012	Good
LEE_LIVER_CANCER_E2F1_UP	56	0.017	-1.7	0.0086	0.02	0.005	0.12	0.38	0.04	Good
SA_MMP_CYTOKINE_CONNECTION	15	0.017	-1.7	0.0027	0.021	0.001	0.09	0.38	0.012	Good
ZHAN_MULTIPLE_MYELOMA_MS_UP	37	0.017	1.7	0.0046	0.021	0.011	0.1	0.38	0.069	Poor
MORF_PPP6C	80	0.017	-1.7	0.0087	0.021	0.016	0.12	0.38	0.091	Good
AGCACTT,MIR-93,MIR-302A,MIR-302B,MIR-302C,MIR-302D,MIR-372,MIR-373,MIR-520E,MIR-520A,MIR-526B,MIR-520B,MIR-520C,MIR-520D	220	0.017	1.7	0.021	0.018	0.001	0.16	0.37	0.012	Poor
SEITZ_NEOPLASTIC_TRANSFORMATION_BY_8P_DELETION_UP	68	0.017	-1.7	0.0088	0.021	0.001	0.12	0.38	0.012	Good
LEUKOCYTE_DIFFERENTIATION	33	0.017	-1.7	0.0046	0.021	0.016	0.1	0.38	0.09	Good
UROSEVIC_RESPONSE_TO_IMIQUIMOD	14	0.017	-1.7	0.0029	0.021	0.001	0.091	0.38	0.012	Good
BROWNE_HCMV_INFECTION_10HR_DN	50	0.017	1.7	0.0034	0.0099	0.022	0.096	0.32	0.12	Poor
RADAEVA_RESPONSE_TO_IFNA1_UP	30	0.017	-1.7	0.0048	0.022	0.001	0.1	0.38	0.012	Good
SASSON_RESPONSE_TO_FORSKOLIN_DN	67	0.017	1.7	0.0028	0.0081	0.022	0.09	0.3	0.12	Poor
GNF2_CARD15	56	0.017	-1.7	0.0091	0.022	0.001	0.12	0.38	0.012	Good
KEGG_ANTIGEN_PROCESSING_AND_PRESENTATION	69	0.017	-1.7	0.0091	0.022	0.001	0.12	0.38	0.012	Good
DACOSTA_UV_RESPONSE_VIA_ERCC3_XPCS_DN	66	0.017	1.7	0.0091	0.022	0.0016	0.12	0.38	0.018	Poor
GNF2_ICAM3	34	0.017	-1.6	0.0049	0.022	0.001	0.1	0.38	0.012	Good
KEGG_BASE_EXCISION_REPAIR	30	0.017	-1.6	0.005	0.023	0.009	0.1	0.38	0.061	Good
BIOCARTA_SET_PATHWAY	11	0.017	-1.6	0.0021	0.017	0.023	0.084	0.36	0.12	Good
WU_HBX_TARGETS_1_UP	15	0.017	-1.6	0.0032	0.023	0.001	0.093	0.38	0.012	Good
CELL_PROJECTION	80	0.017	1.6	0.0096	0.024	0.001	0.12	0.38	0.012	Poor
GGTGTGT,MIR-329	66	0.017	1.6	0.0097	0.024	0.001	0.12	0.38	0.012	Poor
VECCHI_GASTRIC_CANCER_ADVANCED_VS_EARLY_DN	86	0.017	-1.6	0.0097	0.024	0.0025	0.12	0.38	0.023	Good
AACTGGA,MIR-145	160	0.017	1.5	0.024	0.031	0.001	0.17	0.4	0.012	Poor
BILD_E2F3_ONCOGENIC_SIGNATURE	160	0.017	1.5	0.024	0.031	0.012	0.17	0.4	0.073	Poor
V$SRF_Q6	170	0.017	1.5	0.027	0.033	0.021	0.18	0.4	0.11	Poor
MULTI_ORGANISM_PROCESS	130	0.018	-1.7	0.0099	0.019	0.001	0.12	0.37	0.012	Good
TCATCTC,MIR-143	100	0.018	1.7	0.01	0.019	0.017	0.12	0.37	0.093	Poor
MORF_NPM1	120	0.018	1.7	0.01	0.02	0.001	0.13	0.38	0.012	Poor
NAGASHIMA_NRG1_SIGNALING_DN	48	0.018	1.6	0.0052	0.024	0.0094	0.1	0.38	0.063	Poor
REACTOME_TRANSLATION_INITIATION_COMPLEX_FORMATION	42	0.018	1.6	0.0053	0.024	0.001	0.1	0.38	0.012	Poor
BIOCARTA_CSK_PATHWAY	22	0.018	-1.6	0.0034	0.024	0.001	0.096	0.38	0.012	Good
ATGTACA,MIR-493	210	0.018	1.6	0.024	0.021	0.001	0.17	0.38	0.012	Poor
MYOFIBRIL	17	0.018	1.6	0.0036	0.025	0.017	0.096	0.38	0.093	Poor
DAZARD_RESPONSE_TO_UV_NHEK_DN	240	0.018	1.6	0.025	0.022	0.001	0.17	0.38	0.012	Poor
NIKOLSKY_BREAST_CANCER_7P22_AMPLICON	18	0.018	1.6	0.0037	0.025	0.001	0.096	0.39	0.012	Poor
XU_AKT1_TARGETS_6HR	23	0.018	-1.6	0.0037	0.026	0.0068	0.096	0.39	0.05	Good
NIKOLSKY_BREAST_CANCER_17P11_AMPLICON	8	0.018	1.6	0.0035	0.026	0.022	0.096	0.39	0.11	Poor
HADDAD_T_LYMPHOCYTE_AND_NK_PROGENITOR_UP	74	0.018	1.6	0.011	0.026	0.001	0.13	0.39	0.012	Poor
GCACCTT,MIR-18A,MIR-18B	74	0.018	1.6	0.011	0.026	0.017	0.13	0.39	0.093	Poor
REACTOME_INFLUENZA_VIRAL_RNA_TRANSCRIPTION_AND_REPLICATION	66	0.018	1.6	0.011	0.027	0.001	0.13	0.39	0.012	Poor
GU_PDEF_TARGETS_UP	67	0.018	1.6	0.011	0.027	0.001	0.13	0.39	0.012	Poor
ST_INTERFERON_GAMMA_PATHWAY	9	0.018	-1.6	0.0023	0.018	0.028	0.085	0.37	0.13	Good
GRANDVAUX_IRF3_TARGETS_DN	10	0.018	1.5	0.0039	0.026	0.029	0.097	0.39	0.14	Poor
V$TEF_Q6	160	0.018	1.5	0.0052	0.0066	0.034	0.1	0.29	0.15	Poor
V$FOXO1_01	160	0.018	1.5	0.028	0.034	0.0082	0.18	0.4	0.057	Poor
BIOCARTA_AGR_PATHWAY	33	0.019	1.6	0.0054	0.024	0.021	0.1	0.38	0.11	Poor
BIOCARTA_CASPASE_PATHWAY	21	0.019	-1.6	0.0041	0.027	0.001	0.098	0.39	0.012	Good
PEPTIDYL_TYROSINE_MODIFICATION	23	0.019	-1.6	0.0045	0.028	0.016	0.1	0.4	0.089	Good
ELVIDGE_HIF1A_AND_HIF2A_TARGETS_DN	92	0.019	1.5	0.011	0.028	0.001	0.13	0.4	0.012	Poor
EXTERNAL_SIDE_OF_PLASMA_MEMBRANE	13	0.019	-1.5	0.0046	0.028	0.0063	0.1	0.4	0.048	Good
HELLEBREKERS_SILENCED_DURING_TUMOR_ANGIOGENESIS	51	0.019	1.5	0.0048	0.013	0.029	0.1	0.34	0.14	Poor
CYTOKINE_ACTIVITY	92	0.019	-1.5	0.012	0.029	0.001	0.13	0.4	0.012	Good
BIOCARTA_MONOCYTE_PATHWAY	10	0.019	-1.5	0.0048	0.029	0.024	0.1	0.4	0.12	Good
SCHUETZ_BREAST_CANCER_DUCTAL_INVASIVE_DN	77	0.019	-1.5	0.0069	0.017	0.029	0.11	0.36	0.14	Good
BROWNE_HCMV_INFECTION_4HR_UP	52	0.019	-1.5	0.0029	0.0083	0.03	0.091	0.3	0.14	Good
KLEIN_PRIMARY_EFFUSION_LYMPHOMA_DN	52	0.019	-1.5	0.012	0.03	0.001	0.13	0.4	0.012	Good
LENAOUR_DENDRITIC_CELL_MATURATION_DN	91	0.019	-1.5	0.012	0.03	0.001	0.13	0.4	0.012	Good
V$NKX62_Q2	140	0.021	1.7	0.011	0.022	0.0016	0.13	0.38	0.018	Poor
LEE_DIFFERENTIATING_T_LYMPHOCYTE	120	0.021	-1.7	0.012	0.022	0.001	0.13	0.38	0.012	Good
JISON_SICKLE_CELL_DISEASE_DN	140	0.021	1.7	0.012	0.022	0.0065	0.13	0.38	0.049	Poor
BASSO_B_LYMPHOCYTE_NETWORK	120	0.021	-1.6	0.013	0.023	0.012	0.13	0.38	0.077	Good
LU_AGING_BRAIN_DN	240	0.021	1.5	0.029	0.024	0.001	0.18	0.38	0.012	Poor
T_CELL_DIFFERENTIATION	14	0.021	-1.5	0.0047	0.029	0.0071	0.1	0.4	0.051	Good
BIOCARTA_NKCELLS_PATHWAY	19	0.021	-1.5	0.0047	0.029	0.015	0.1	0.4	0.089	Good
HELLER_HDAC_TARGETS_DN	240	0.021	-1.5	0.031	0.025	0.001	0.19	0.39	0.012	Good
LAMELLIPODIUM	18	0.022	1.5	0.0038	0.026	0.03	0.096	0.39	0.14	Poor
DACOSTA_UV_RESPONSE_VIA_ERCC3_COMMON_UP	52	0.022	-1.5	0.013	0.032	0.017	0.14	0.4	0.093	Good
NAKAYAMA_SOFT_TISSUE_TUMORS_PCA1_UP	70	0.022	-1.5	0.014	0.033	0.001	0.14	0.4	0.012	Good
GRAHAM_CML_DIVIDING_VS_NORMAL_DIVIDING_DN	10	0.022	-1.5	0.0059	0.033	0.0088	0.1	0.4	0.06	Good
RYAAAKNNNNNNTTGW_UNKNOWN	59	0.022	1.5	0.0062	0.016	0.033	0.11	0.35	0.15	Poor
BIOCARTA_TCAPOPTOSIS_PATHWAY	9	0.022	-1.5	0.005	0.034	0.001	0.1	0.4	0.012	Good
NEUROGENESIS	72	0.022	1.5	0.014	0.034	0.007	0.14	0.4	0.051	Poor
TGATTTRY_V$GFI1_01	200	0.022	1.4	0.029	0.036	0.001	0.19	0.4	0.012	Poor
V$SMAD3_Q6	150	0.023	1.6	0.013	0.025	0.011	0.14	0.38	0.071	Poor
BIOCARTA_GRANULOCYTES_PATHWAY	13	0.023	-1.5	0.0054	0.031	0.001	0.1	0.4	0.012	Good
GALE_APL_WITH_FLT3_MUTATED_DN	16	0.023	-1.5	0.0054	0.031	0.001	0.1	0.4	0.012	Good
REACTOME_SMOOTH_MUSCLE_CONTRACTION	22	0.023	1.5	0.0054	0.031	0.0019	0.1	0.4	0.019	Poor
RIZKI_TUMOR_INVASIVENESS_3D_DN	200	0.023	-1.5	0.034	0.029	0.0084	0.2	0.4	0.059	Good
REGULATION_OF_IMMUNE_SYSTEM_PROCESS	53	0.023	-1.5	0.015	0.035	0.027	0.14	0.4	0.13	Good
PROTEIN_TYROSINE_KINASE_ACTIVITY	63	0.023	1.5	0.015	0.035	0.014	0.14	0.4	0.083	Poor
REACTOME_METABLISM_OF_NUCLEOTIDES	59	0.023	-1.5	0.0021	0.0052	0.035	0.084	0.28	0.16	Good
WIELAND_UP_BY_HBV_INFECTION	92	0.023	-1.5	0.015	0.035	0.001	0.14	0.4	0.012	Good
GCTTGAA,MIR-498	77	0.023	1.5	0.015	0.035	0.0018	0.14	0.4	0.018	Poor
NATSUME_RESPONSE_TO_INTERFERON_BETA_UP	63	0.023	-1.4	0.00025	0.0009	0.036	0.053	0.18	0.16	Good
SANA_TNF_SIGNALING_UP	67	0.023	-1.4	0.015	0.036	0.001	0.14	0.4	0.012	Good
GNF2_PTPRC	60	0.023	-1.4	0.016	0.037	0.001	0.15	0.4	0.012	Good
BIOCARTA_DEATH_PATHWAY	27	0.024	-1.6	0.0058	0.026	0.015	0.1	0.39	0.087	Good
GNF2_FGR	30	0.024	-1.6	0.0059	0.027	0.001	0.1	0.39	0.012	Good
GNF2_ST13	40	0.024	1.6	0.0061	0.027	0.001	0.11	0.39	0.012	Poor
GCM_TPT1	47	0.024	1.5	0.0063	0.028	0.001	0.11	0.4	0.012	Poor
BIOCARTA_TCRA_PATHWAY	11	0.024	-1.5	0.0055	0.032	0.001	0.1	0.4	0.012	Good
REACTOME_THE_ROLE_OF_NEF_IN_HIV1_REPLICATION_AND_DISEASE_PATHOGENESIS	25	0.024	-1.5	0.0075	0.032	0.0045	0.11	0.4	0.038	Good
WHITESIDE_CISPLATIN_RESISTANCE_DN	11	0.024	1.5	0.0056	0.032	0.013	0.1	0.4	0.078	Poor
REACTOME_CRMPS_IN_SEMA3A_SIGNALING	14	0.024	1.5	0.0056	0.032	0.013	0.1	0.4	0.08	Poor
REACTOME_PD1_SIGNALING	21	0.024	-1.5	0.0057	0.033	0.001	0.1	0.4	0.012	Good
KEGG_PYRIMIDINE_METABOLISM	71	0.024	-1.4	0.0013	0.0032	0.037	0.071	0.25	0.16	Good
SKELETAL_DEVELOPMENT	89	0.024	1.4	0.016	0.037	0.0017	0.15	0.4	0.018	Poor
CHEMNITZ_RESPONSE_TO_PROSTAGLANDIN_E2_DN	230	0.024	1.4	0.027	0.023	0.038	0.18	0.38	0.16	Poor
KIM_WT1_TARGETS_12HR_UP	140	0.026	1.6	0.014	0.027	0.001	0.14	0.39	0.012	Poor
GNF2_CD1D	39	0.026	-1.5	0.0066	0.029	0.001	0.11	0.4	0.012	Good
BENPORATH_MYC_TARGETS_WITH_EBOX	200	0.026	-1.4	0.014	0.011	0.04	0.14	0.34	0.17	Good
V$NFAT_Q6	150	0.026	1.4	0.032	0.041	0.012	0.19	0.41	0.076	Poor
BENPORATH_OCT4_TARGETS	230	0.026	1.4	0.021	0.018	0.042	0.16	0.37	0.17	Poor
CYSTEINE_TYPE_ENDOPEPTIDASE_ACTIVITY	36	0.027	-1.5	0.007	0.03	0.03	0.11	0.4	0.14	Good
GTGTCAA,MIR-514	43	0.027	1.5	0.007	0.031	0.0018	0.11	0.4	0.019	Poor
ZHAN_MULTIPLE_MYELOMA_HP_UP	37	0.027	-1.5	0.00044	0.0027	0.031	0.058	0.25	0.14	Good
GROWTH_CONE	8	0.027	1.4	0.0063	0.039	0.017	0.11	0.41	0.093	Poor
DAUER_STAT3_TARGETS_DN	36	0.029	-1.5	0.0072	0.031	0.001	0.11	0.4	0.012	Good
GNF2_CASP4	23	0.029	-1.4	0.0065	0.036	0.001	0.11	0.4	0.012	Good
ABDULRAHMAN_KIDNEY_CANCER_VHL_DN	11	0.031	1.4	0.0025	0.02	0.038	0.088	0.37	0.16	Poor
BIOCARTA_BLYMPHOCYTE_PATHWAY	11	0.031	-1.4	0.0071	0.038	0.001	0.11	0.41	0.012	Good
YAATNRNNNYNATT_UNKNOWN	67	0.031	1.4	0.018	0.04	0.007	0.15	0.41	0.051	Poor
V$TCF1P_Q6	150	0.031	1.5	0.015	0.02	0.03	0.14	0.37	0.14	Poor
GTCTTCC,MIR-7	110	0.031	1.5	0.011	0.021	0.03	0.13	0.38	0.14	Poor
T_CELL_ACTIVATION	39	0.031	-1.5	0.0079	0.033	0.0022	0.11	0.4	0.022	Good
HAHTOLA_SEZARY_SYNDROM_DN	37	0.031	-1.5	0.0054	0.024	0.034	0.1	0.38	0.15	Good
APOPTOTIC_MITOCHONDRIAL_CHANGES	11	0.031	-1.4	0.0075	0.038	0.038	0.11	0.41	0.17	Good
POSITIVE_REGULATION_OF_MULTICELLULAR_ORGANISMAL_PROCESS	52	0.031	-1.4	0.017	0.039	0.042	0.15	0.41	0.17	Good
POSITIVE_REGULATION_OF_SIGNAL_TRANSDUCTION	97	0.031	-1.4	0.019	0.043	0.001	0.16	0.42	0.012	Good
GNF2_STAT6	73	0.031	-1.4	0.02	0.044	0.001	0.16	0.42	0.012	Good
GRABARCZYK_BCL11B_TARGETS_UP	54	0.031	-1.4	0.02	0.044	0.024	0.16	0.42	0.12	Good
KEGG_SYSTEMIC_LUPUS_ERYTHEMATOSUS	97	0.031	-1.3	0.02	0.045	0.001	0.16	0.42	0.012	Good
VALK_AML_CLUSTER_10	30	0.032	1.5	0.0059	0.027	0.035	0.1	0.39	0.16	Poor
SIMBULAN_UV_RESPONSE_IMMORTALIZED_DN	27	0.032	1.4	0.0086	0.036	0.001	0.12	0.4	0.012	Poor
REACTOME_GENERATION_OF_SECOND_MESSENGER_MOLECULES	30	0.032	-1.4	0.0088	0.036	0.001	0.12	0.4	0.012	Good
HUMMEL_BURKITTS_LYMPHOMA_UP	37	0.032	1.4	0.0089	0.037	0.001	0.12	0.4	0.012	Poor
GNF2_CD97	36	0.032	-1.4	0.0089	0.037	0.001	0.12	0.4	0.012	Good
MMS_MOUSE_LYMPH_HIGH_4HRS_UP	30	0.032	-1.4	0.0092	0.038	0.001	0.12	0.41	0.012	Good
V$AMEF2_Q6	160	0.032	1.4	0.0065	0.0082	0.043	0.11	0.3	0.18	Poor
V$SF1_Q6	150	0.032	1.4	0.035	0.044	0.001	0.2	0.42	0.012	Poor
V$IRF2_01	83	0.032	-1.3	0.0029	0.0086	0.046	0.091	0.31	0.19	Good
V$FOXD3_01	130	0.033	1.5	0.017	0.031	0.005	0.15	0.4	0.04	Poor
V$HEN1_02	120	0.033	1.5	0.018	0.032	0.0067	0.15	0.4	0.05	Poor
V$MEF2_03	160	0.033	1.4	0.035	0.044	0.0032	0.2	0.42	0.029	Poor
GNF2_EIF3S6	79	0.033	1.3	0.021	0.046	0.001	0.16	0.42	0.012	Poor
KESHELAVA_MULTIPLE_DRUG_RESISTANCE	71	0.033	-1.3	0.021	0.046	0.021	0.16	0.42	0.11	Good
V$AP2REP_01	110	0.034	1.5	0.0049	0.0082	0.033	0.1	0.3	0.15	Poor
LINDSTEDT_DENDRITIC_CELL_MATURATION_B	43	0.034	-1.4	0.0093	0.038	0.001	0.12	0.41	0.012	Good
VANHARANTA_UTERINE_FIBROID_UP	41	0.034	1.4	0.0095	0.039	0.001	0.12	0.41	0.012	Poor
ELVIDGE_HIF1A_AND_HIF2A_TARGETS_UP	37	0.034	-1.4	0.0094	0.039	0.014	0.12	0.41	0.081	Good
SMID_BREAST_CANCER_RELAPSE_IN_PLEURA_UP	6	0.034	1.3	0.0083	0.045	0.0039	0.12	0.42	0.033	Poor
GHO_ATF5_TARGETS_UP	8	0.034	1.3	0.00091	0.01	0.046	0.066	0.33	0.18	Poor
GAURNIER_PSMD4_TARGETS	53	0.034	-1.3	0.021	0.047	0.001	0.16	0.42	0.012	Good
HOLLMAN_APOPTOSIS_VIA_CD40_DN	240	0.034	-1.3	0.047	0.042	0.0028	0.23	0.42	0.026	Good
TURASHVILI_BREAST_LOBULAR_CARCINOMA_VS_LOBULAR_NORMAL_DN	56	0.034	1.3	0.022	0.048	0.022	0.17	0.42	0.12	Poor
GNF2_TNFRSF1B	55	0.034	-1.3	0.022	0.048	0.001	0.17	0.42	0.012	Good
HATADA_METHYLATED_IN_LUNG_CANCER_UP	250	0.034	1.3	0.038	0.033	0.049	0.21	0.4	0.19	Poor
EINAV_INTERFERON_SIGNATURE_IN_CANCER	26	0.034	-1.4	0.0097	0.039	0.001	0.12	0.41	0.012	Good
DUNNE_TARGETS_OF_AML1_MTG8_FUSION_UP	39	0.034	-1.4	0.0099	0.04	0.001	0.12	0.41	0.012	Good
GNF2_PAK2	27	0.034	-1.4	0.01	0.04	0.001	0.12	0.41	0.012	Good
GNF2_RAB7L1	28	0.034	-1.4	0.0099	0.04	0.001	0.12	0.41	0.012	Good
GNF2_JAK1	27	0.034	-1.4	0.01	0.04	0.001	0.12	0.41	0.012	Good
KEGG_DNA_REPLICATION	33	0.034	-1.4	0.01	0.04	0.015	0.12	0.41	0.088	Good
GNF2_S100A4	40	0.034	-1.4	0.01	0.04	0.001	0.12	0.41	0.012	Good
LIANG_SILENCED_BY_METHYLATION_2	33	0.034	-1.4	0.01	0.04	0.001	0.12	0.41	0.012	Good
ST_B_CELL_ANTIGEN_RECEPTOR	38	0.034	-1.4	0.0071	0.031	0.041	0.11	0.4	0.17	Good
GARCIA_TARGETS_OF_FLI1_AND_DAX1_UP	31	0.034	1.4	7.2e-05	0.0006	0.041	0.046	0.16	0.17	Poor
TTGCCAA,MIR-182	220	0.034	1.3	0.051	0.046	0.001	0.23	0.42	0.012	Poor
V$EFC_Q6	160	0.036	1.3	0.038	0.046	0.0017	0.21	0.42	0.018	Poor
MUSCLE_DEVELOPMENT	84	0.036	1.3	0.0041	0.012	0.049	0.098	0.34	0.19	Poor
REACTOME_INFLUENZA_LIFE_CYCLE	100	0.036	1.5	0.02	0.035	0.001	0.16	0.4	0.012	Poor
ACTIN_CYTOSKELETON	110	0.036	1.5	0.02	0.035	0.0033	0.16	0.4	0.029	Poor
RIGGI_EWING_SARCOMA_PROGENITOR_DN	140	0.036	1.4	0.021	0.037	0.001	0.16	0.4	0.012	Poor
V$PAX4_04	140	0.036	1.4	0.022	0.038	0.033	0.17	0.41	0.15	Poor
GTGCCAT,MIR-183	120	0.036	1.4	0.022	0.039	0.0049	0.17	0.41	0.04	Poor
GTGACTT,MIR-224	110	0.036	1.4	0.022	0.039	0.001	0.17	0.41	0.012	Poor
BONOME_OVARIAN_CANCER_POOR_SURVIVAL_UP	28	0.036	1.4	0.011	0.042	0.001	0.13	0.42	0.012	Poor
REACTOME_FORMATION_OF_THE_TERNARY_COMPLEX_AND_SUBSEQUENTLY_THE_43S_COMPLEX	35	0.036	1.4	0.011	0.043	0.001	0.13	0.42	0.012	Poor
CONTRACTILE_FIBER	23	0.036	1.4	0.0022	0.017	0.043	0.084	0.36	0.18	Poor
GEORGANTAS_HSC_MARKERS	16	0.036	-1.4	0.0088	0.044	0.001	0.12	0.42	0.012	Good
CHANG_CYCLING_GENES	34	0.036	-1.4	0.011	0.044	0.0087	0.13	0.42	0.06	Good
V$GNCF_01	48	0.036	1.4	0.0013	0.0067	0.044	0.071	0.29	0.18	Poor
GNF2_MCM4	50	0.036	-1.4	0.02	0.044	0.011	0.16	0.42	0.072	Good
CELLULAR_DEFENSE_RESPONSE	47	0.036	-1.3	0.012	0.045	0.001	0.13	0.42	0.012	Good
REACTOME_NCAM1_INTERACTIONS	42	0.036	1.3	0.0094	0.039	0.045	0.12	0.41	0.18	Poor
CYTOKINE_BINDING	43	0.036	-1.3	0.012	0.045	0.001	0.13	0.42	0.012	Good
KEGG_TYPE_I_DIABETES_MELLITUS	39	0.036	-1.3	0.012	0.045	0.001	0.13	0.42	0.012	Good
GNF2_MAPT	37	0.036	1.3	0.012	0.046	0.001	0.13	0.42	0.012	Poor
VIRAL_INFECTIOUS_CYCLE	30	0.036	-1.3	0.012	0.046	0.001	0.13	0.42	0.012	Good
GCM_MAP1B	41	0.036	1.3	0.013	0.046	0.0018	0.13	0.42	0.019	Poor
TARTE_PLASMA_CELL_VS_B_LYMPHOCYTE_DN	37	0.036	-1.3	0.013	0.046	0.0021	0.13	0.42	0.021	Good
V$OSF2_Q6	160	0.036	1.3	0.0017	0.0022	0.047	0.08	0.23	0.19	Poor
GRANDVAUX_IRF3_TARGETS_UP	10	0.036	-1.3	0.0013	0.012	0.047	0.071	0.34	0.19	Good
V$POU3F2_02	160	0.036	1.3	0.0015	0.002	0.047	0.074	0.23	0.19	Poor
REN_ALVEOLAR_RHABDOMYOSARCOMA_UP	93	0.036	1.3	0.023	0.05	0.0071	0.17	0.43	0.051	Poor
PROTEINACEOUS_EXTRACELLULAR_MATRIX	94	0.036	1.3	0.024	0.051	0.001	0.17	0.43	0.012	Poor
BILD_CTNNB1_ONCOGENIC_SIGNATURE	59	0.036	1.3	0.024	0.051	0.011	0.17	0.43	0.07	Poor
RODRIGUES_NTN1_TARGETS_DN	130	0.036	1.4	0.023	0.04	0.038	0.17	0.41	0.16	Poor
KEGG_AXON_GUIDANCE	110	0.036	1.4	0.023	0.04	0.001	0.17	0.41	0.012	Poor
CYTOSKELETON_DEPENDENT_INTRACELLULAR_TRANSPORT	25	0.036	1.4	0.012	0.044	0.035	0.13	0.42	0.16	Poor
REACTOME_CELLEXTRACELLULAR_MATRIX_INTERACTIONS	14	0.036	1.4	0.0076	0.039	0.044	0.11	0.41	0.18	Poor
BONOME_OVARIAN_CANCER_POOR_SURVIVAL_DN	16	0.036	-1.4	0.0091	0.044	0.001	0.12	0.42	0.012	Good
ACTIN_FILAMENT_POLYMERIZATION	12	0.036	1.3	0.0093	0.045	0.026	0.12	0.42	0.13	Poor
REGULATION_OF_T_CELL_ACTIVATION	25	0.036	-1.3	0.0022	0.011	0.045	0.084	0.34	0.18	Good
REACTOME_CHEMOKINE_RECEPTORS_BIND_CHEMOKINES	46	0.036	-1.3	0.013	0.048	0.001	0.14	0.42	0.012	Good
V$FOXM1_01	150	0.036	1.3	0.041	0.049	0.001	0.21	0.43	0.012	Poor
DAZARD_RESPONSE_TO_UV_SCC_DN	88	0.036	1.3	0.024	0.052	0.0034	0.17	0.43	0.03	Poor
HUPER_BREAST_BASAL_VS_LUMINAL_DN	55	0.036	-1.3	0.024	0.052	0.051	0.17	0.43	0.2	Good
PEREZ_TP63_TARGETS	240	0.036	1.3	0.053	0.047	0.001	0.24	0.42	0.012	Poor
HELLER_HDAC_TARGETS_SILENCED_BY_METHYLATION_DN	230	0.036	-1.3	0.053	0.047	0.001	0.24	0.42	0.012	Good
CHEMICAL_HOMEOSTASIS	130	0.037	-1.4	0.023	0.041	0.0025	0.17	0.41	0.023	Good
COLIN_PILOCYTIC_ASTROCYTOMA_VS_GLIOBLASTOMA_UP	28	0.037	1.3	0.0011	0.006	0.048	0.068	0.29	0.19	Poor
TAKEDA_TARGETS_OF_NUP98_HOXA9_FUSION_8D_DN	150	0.037	-1.3	0.041	0.049	0.0053	0.21	0.43	0.041	Good
AGTTCTC,MIR-146A,MIR-146B	37	0.037	1.3	0.013	0.05	0.024	0.14	0.43	0.12	Poor
KRASNOSELSKAYA_ILF3_TARGETS_UP	29	0.037	-1.3	0.014	0.05	0.001	0.14	0.43	0.012	Good
AGTCAGC,MIR-345	38	0.037	1.3	0.013	0.05	0.051	0.14	0.43	0.2	Poor
KANG_DOXORUBICIN_RESISTANCE_UP	49	0.037	-1.3	0.014	0.051	0.001	0.14	0.43	0.012	Good
CYSTEINE_TYPE_PEPTIDASE_ACTIVITY	50	0.037	-1.3	0.014	0.035	0.051	0.14	0.4	0.2	Good
V$AREB6_01	150	0.038	1.3	0.032	0.041	0.05	0.19	0.41	0.2	Poor
KEGG_ALLOGRAFT_REJECTION	34	0.038	-1.3	0.014	0.052	0.001	0.14	0.43	0.012	Good
HINATA_NFKB_TARGETS_KERATINOCYTE_UP	70	0.038	-1.3	0.025	0.053	0.0023	0.17	0.43	0.022	Good
SUNG_METASTASIS_STROMA_UP	93	0.038	1.3	0.012	0.029	0.053	0.13	0.4	0.2	Poor
KEGG_MELANOMA	66	0.038	1.3	0.02	0.044	0.053	0.16	0.42	0.2	Poor
PEREZ_TP53_AND_TP63_TARGETS	140	0.038	1.4	0.024	0.042	0.0067	0.17	0.42	0.05	Poor
V$OCT1_04	150	0.038	1.4	0.025	0.044	0.005	0.17	0.42	0.04	Poor
V$POU6F1_01	140	0.038	1.4	0.026	0.044	0.03	0.17	0.42	0.14	Poor
V$OCT1_03	140	0.038	1.3	0.027	0.046	0.032	0.18	0.42	0.15	Poor
LOPEZ_MESOTHELIOMA_SURVIVAL_OVERALL_DN	13	0.038	1.3	0.0061	0.033	0.05	0.11	0.4	0.19	Poor
LIN_MELANOMA_COPY_NUMBER_DN	36	0.038	1.3	0.0057	0.026	0.052	0.1	0.39	0.2	Poor
YAMASHITA_LIVER_CANCER_WITH_EPCAM_UP	39	0.038	1.3	0.014	0.052	0.04	0.14	0.43	0.17	Poor
REACTOME_COSTIMULATION_BY_THE_CD28_FAMILY	57	0.038	-1.3	0.025	0.054	0.001	0.17	0.43	0.012	Good
GNF2_DNM1	67	0.038	1.3	0.025	0.054	0.001	0.17	0.43	0.012	Poor
WANG_LMO4_TARGETS_DN	210	0.038	1.2	0.057	0.051	0.027	0.25	0.43	0.13	Poor
HELLER_SILENCED_BY_METHYLATION_UP	230	0.038	-1.2	0.058	0.051	0.001	0.25	0.43	0.012	Good
AAGCCAT,MIR-135A,MIR-135B	230	0.038	1.2	0.058	0.052	0.04	0.25	0.43	0.17	Poor
KOBAYASHI_EGFR_SIGNALING_24HR_DN	220	0.038	-1.2	0.058	0.052	0.003	0.25	0.43	0.027	Good
REACTOME_METABOLISM_OF_AMINO_ACIDS	140	0.039	-1.3	0.028	0.048	0.001	0.18	0.42	0.012	Good
FINETTI_BREAST_CANCER_KINOME_GREEN	14	0.039	-1.3	0.011	0.051	0.001	0.13	0.43	0.012	Good
AXON_GUIDANCE	16	0.039	1.3	0.011	0.051	0.001	0.13	0.43	0.012	Poor
TAKEDA_TARGETS_OF_NUP98_HOXA9_FUSION_8D_UP	120	0.04	-1.3	0.029	0.048	0.001	0.18	0.42	0.012	Good
KEGG_GRAFT_VERSUS_HOST_DISEASE	32	0.04	-1.3	0.015	0.055	0.001	0.14	0.44	0.012	Good
KEGG_NOD_LIKE_RECEPTOR_SIGNALING_PATHWAY	49	0.04	-1.3	0.015	0.055	0.001	0.14	0.44	0.012	Good
PEPPER_CHRONIC_LYMPHOCYTIC_LEUKEMIA_UP	30	0.04	-1.3	0.015	0.055	0.038	0.14	0.44	0.17	Good
NIELSEN_SYNOVIAL_SARCOMA_DN	8	0.04	-1.2	0.012	0.057	0.001	0.13	0.44	0.012	Good
GHO_ATF5_TARGETS_DN	15	0.041	1.3	0.011	0.053	0.032	0.13	0.43	0.15	Poor
BOWIE_RESPONSE_TO_TAMOXIFEN	13	0.041	-1.3	0.012	0.053	0.001	0.13	0.43	0.012	Good
MOSERLE_IFNA_RESPONSE	24	0.041	-1.3	0.012	0.053	0.001	0.13	0.43	0.012	Good
V$SOX9_B1	160	0.041	1.3	0.045	0.053	0.001	0.22	0.43	0.012	Poor
V$CDX2_Q5	160	0.041	1.3	0.045	0.053	0.001	0.22	0.43	0.012	Poor
VERRECCHIA_RESPONSE_TO_TGFB1_C3	13	0.041	1.3	0.012	0.054	0.038	0.13	0.43	0.16	Poor
VERRECCHIA_RESPONSE_TO_TGFB1_C4	11	0.041	1.3	0.0077	0.039	0.054	0.11	0.41	0.2	Poor
CHIANG_LIVER_CANCER_SUBCLASS_CTNNB1_UP	120	0.041	1.3	0.032	0.052	0.011	0.19	0.43	0.071	Poor
FUJII_YBX1_TARGETS_UP	27	0.041	-1.3	0.012	0.046	0.055	0.13	0.42	0.21	Good
WANG_BARRETTS_ESOPHAGUS_UP	43	0.041	-1.3	0.016	0.056	0.011	0.15	0.44	0.071	Good
TRAYNOR_RETT_SYNDROM_UP	22	0.041	1.3	0.0053	0.031	0.056	0.1	0.4	0.21	Poor
REACTOME_REGULATION_OF_INSULIN_LIKE_GROWTH_FACTOR_ACTIVITY_BY_INSULIN_LIKE_GROWTH_FACTOR_BINDING_PROTEINS	17	0.041	1.2	0.013	0.057	0.042	0.13	0.44	0.18	Poor
CERVERA_SDHB_TARGETS_1_UP	80	0.042	1.3	0.013	0.031	0.056	0.13	0.4	0.21	Poor
NUCLEOTIDE_BIOSYNTHETIC_PROCESS	16	0.042	-1.2	0.013	0.057	0.022	0.13	0.44	0.12	Good
RICKMAN_HEAD_AND_NECK_CANCER_B	35	0.043	1.2	0.017	0.057	0.033	0.15	0.44	0.15	Poor
KEGG_GLUTATHIONE_METABOLISM	33	0.043	-1.2	0.0026	0.013	0.057	0.088	0.34	0.21	Good
TYROSINE_PHOSPHORYLATION_OF_STAT_PROTEIN	9	0.043	-1.2	0.0051	0.034	0.061	0.1	0.4	0.22	Good
BUDHU_LIVER_CANCER_METASTASIS_DN	7	0.043	-1.2	0.014	0.061	0.0099	0.14	0.45	0.065	Good
VERRECCHIA_DELAYED_RESPONSE_TO_TGFB1	36	0.044	1.2	0.014	0.053	0.058	0.14	0.43	0.21	Poor
BIOCARTA_PITX2_PATHWAY	15	0.044	1.2	0.013	0.058	0.033	0.14	0.45	0.15	Poor
GENTILE_UV_RESPONSE_CLUSTER_D2	33	0.044	1.2	0.017	0.059	0.009	0.15	0.45	0.061	Poor
REACTOME_REMOVAL_OF_DNA_PATCH_CONTAINING_ABASIC_RESIDUE	15	0.044	-1.2	0.014	0.06	0.015	0.14	0.45	0.087	Good
ION_HOMEOSTASIS	110	0.045	-1.3	0.032	0.053	0.001	0.19	0.43	0.012	Good
V$SRY_01	130	0.045	1.3	0.0099	0.019	0.053	0.12	0.37	0.2	Poor
V$FOX_Q2	130	0.045	1.3	0.016	0.029	0.053	0.15	0.4	0.2	Poor
V$PU1_Q6	140	0.045	-1.3	0.012	0.023	0.054	0.13	0.38	0.2	Good
GNF2_SPI1	33	0.045	-1.2	0.018	0.059	0.0024	0.15	0.45	0.022	Good
MORF_RAC1	190	0.045	-1.2	0.051	0.058	0.001	0.23	0.45	0.012	Good
RIGGINS_TAMOXIFEN_RESISTANCE_DN	200	0.045	1.2	0.00025	0.0001	0.058	0.053	0.076	0.21	Poor
MORF_PRDX3	73	0.045	-1.2	0.027	0.058	0.0024	0.18	0.45	0.022	Good
RESPONSE_TO_WOUNDING	160	0.045	-1.2	0.052	0.059	0.001	0.24	0.45	0.012	Good
ATGCTGG,MIR-338	74	0.045	1.2	0.028	0.059	0.0018	0.18	0.45	0.019	Poor
REACTOME_CELL_SURFACE_INTERACTIONS_AT_THE_VASCULAR_WALL	87	0.045	-1.2	0.016	0.038	0.059	0.15	0.41	0.21	Good
WILCOX_PRESPONSE_TO_ROGESTERONE_DN	55	0.045	1.2	0.028	0.06	0.001	0.18	0.45	0.012	Poor
BIOCARTA_LYM_PATHWAY	10	0.045	-1.2	0.015	0.063	0.043	0.14	0.45	0.18	Good
V$IRF7_01	160	0.046	-1.2	0.053	0.06	0.0026	0.24	0.45	0.024	Good
GNF2_CCNA2	60	0.046	-1.2	0.028	0.06	0.001	0.18	0.45	0.012	Good
V$PAX2_02	160	0.046	1.2	0.019	0.023	0.06	0.16	0.38	0.22	Poor
KINSEY_TARGETS_OF_EWSR1_FLII_FUSION_DN	230	0.046	1.2	0.065	0.059	0.001	0.26	0.45	0.012	Poor
BIOCARTA_SHH_PATHWAY	15	0.047	1.2	0.0063	0.035	0.061	0.11	0.4	0.22	Poor
BENNETT_SYSTEMIC_LUPUS_ERYTHEMATOSUS	22	0.047	-1.2	0.014	0.061	0.001	0.14	0.45	0.012	Good
ACTIN_FILAMENT_ORGANIZATION	21	0.047	1.2	0.014	0.061	0.049	0.14	0.45	0.19	Poor
GNF2_HCK	82	0.047	-1.2	0.028	0.061	0.001	0.18	0.45	0.012	Good
KEGG_AUTOIMMUNE_THYROID_DISEASE	46	0.047	-1.2	0.018	0.062	0.001	0.16	0.45	0.012	Good
PEPTIDYL_TYROSINE_PHOSPHORYLATION	21	0.047	-1.2	0.014	0.062	0.023	0.14	0.45	0.12	Good
GAUSSMANN_MLL_AF4_FUSION_TARGETS_F_UP	110	0.047	-1.2	0.012	0.023	0.056	0.13	0.38	0.21	Good
LYMPHOCYTE_DIFFERENTIATION	23	0.047	-1.2	0.015	0.062	0.0044	0.14	0.45	0.037	Good
MASRI_RESISTANCE_TO_TAMOXIFEN_AND_AROMATASE_INHIBITORS_DN	19	0.047	1.2	0.015	0.063	0.059	0.14	0.45	0.21	Poor
HEIDENBLAD_AMPLIFIED_IN_PANCREATIC_CANCER	26	0.047	1.2	0.0041	0.019	0.063	0.099	0.37	0.22	Poor
WONG_ENDMETRIUM_CANCER_DN	37	0.047	1.2	0.019	0.063	0.0018	0.16	0.45	0.019	Poor
GNF2_VAV1	34	0.047	-1.2	0.019	0.063	0.001	0.16	0.45	0.012	Good
POTTI_CYTOXAN_SENSITIVITY	32	0.047	1.2	0.019	0.063	0.0075	0.16	0.45	0.053	Poor
GCM_ERBB2IP	48	0.047	1.2	0.019	0.064	0.011	0.16	0.46	0.069	Poor
INTERLEUKIN_BINDING	23	0.048	-1.2	0.015	0.063	0.0022	0.14	0.45	0.022	Good
EXTRACELLULAR_MATRIX_STRUCTURAL_CONSTITUENT	25	0.048	1.2	0.019	0.063	0.026	0.16	0.45	0.13	Poor
REGULATION_OF_PEPTIDYL_TYROSINE_PHOSPHORYLATION	13	0.048	-1.2	0.016	0.064	0.029	0.14	0.45	0.14	Good
ZHAN_MULTIPLE_MYELOMA_LB_DN	32	0.048	-1.2	0.02	0.066	0.0023	0.16	0.46	0.022	Good
GAUSSMANN_MLL_AF4_FUSION_TARGETS_G_UP	120	0.048	1.2	0.0029	0.0047	0.059	0.091	0.28	0.21	Poor
SARCOMERE	13	0.048	1.2	0.014	0.06	0.065	0.14	0.45	0.23	Poor
YANAGIHARA_ESX1_TARGETS	22	0.048	1.2	0.016	0.065	0.038	0.15	0.46	0.16	Poor
KIM_LRRC3B_TARGETS	28	0.048	-1.2	0.021	0.067	0.001	0.16	0.46	0.012	Good
SEIKE_LUNG_CANCER_POOR_SURVIVAL	8	0.048	-1.2	0.016	0.068	0.013	0.15	0.46	0.077	Good
DAVICIONI_MOLECULAR_ARMS_VS_ERMS_DN	150	0.049	1.2	0.056	0.063	0.011	0.24	0.45	0.071	Poor
MAHADEVAN_RESPONSE_TO_MP470_UP	19	0.049	-1.2	0.016	0.066	0.001	0.15	0.46	0.012	Good
HYDROLASE_ACTIVITY_ACTING_ON_CARBON_NITROGEN_NOT_PEPTIDEBONDSIN_CYCLIC_AMIDINES	14	0.049	-1.2	0.016	0.066	0.011	0.15	0.46	0.069	Good
MAINTENANCE_OF_LOCALIZATION	19	0.049	-1.2	0.012	0.054	0.066	0.13	0.43	0.23	Good
BRUECKNER_TARGETS_OF_MIRLET7A3_DN	61	0.05	1.2	0.0057	0.014	0.065	0.1	0.35	0.23	Poor
ROZANOV_MMP14_TARGETS_DN	25	0.05	1.2	0.02	0.066	0.027	0.16	0.46	0.13	Poor
INTERLEUKIN_RECEPTOR_ACTIVITY	18	0.05	-1.2	0.017	0.067	0.0063	0.15	0.46	0.048	Good
REGULATION_OF_ACTIN_FILAMENT_LENGTH	12	0.05	1.2	0.017	0.067	0.068	0.15	0.46	0.23	Poor
SCHWAB_TARGETS_OF_BMYB_I624M_DN	14	0.05	1.2	0.018	0.069	0.057	0.15	0.46	0.21	Poor
ZIRN_TRETINOIN_RESPONSE_WT1_UP	16	0.05	1.2	0.018	0.069	0.0037	0.15	0.46	0.032	Poor
ELVIDGE_HYPOXIA_BY_DMOG_DN	52	0.05	-1.2	0.032	0.066	0.001	0.19	0.46	0.012	Good
NIKOLSKY_BREAST_CANCER_8Q23_Q24_AMPLICON	83	0.05	-1.2	0.032	0.066	0.001	0.19	0.46	0.012	Good
HAHTOLA_SEZARY_SYNDROM_UP	87	0.05	-1.2	0.032	0.066	0.001	0.19	0.46	0.012	Good
GRAHAM_NORMAL_QUIESCENT_VS_NORMAL_DIVIDING_DN	79	0.05	-1.2	0.032	0.067	0.001	0.19	0.46	0.012	Good
CELL_MATRIX_ADHESION	32	0.05	1.2	0.022	0.07	0.001	0.17	0.46	0.012	Poor
GNF2_TNFSF10	28	0.05	-1.2	0.022	0.071	0.001	0.17	0.46	0.012	Good
RESPONSE_TO_BIOTIC_STIMULUS	97	0.051	-1.2	0.032	0.067	0.001	0.19	0.46	0.012	Good
REGULATION_OF_CELLULAR_COMPONENT_SIZE	12	0.051	1.2	0.018	0.07	0.052	0.16	0.46	0.2	Poor
CTACTGT,MIR-199A	110	0.052	1.2	0.039	0.062	0.001	0.21	0.45	0.012	Poor
TTGGGAG,MIR-150	55	0.052	1.2	0.00042	0.0014	0.067	0.058	0.22	0.23	Poor
POST_GOLGI_VESICLE_MEDIATED_TRANSPORT	11	0.052	1.2	0.019	0.071	0.069	0.16	0.46	0.24	Poor
PARK_TRETINOIN_RESPONSE_AND_PML_RARA_FUSION	23	0.052	-1.1	0.011	0.05	0.071	0.13	0.43	0.24	Good
SA_B_CELL_RECEPTOR_COMPLEXES	24	0.052	-1.1	0.019	0.071	0.033	0.16	0.46	0.15	Good
REACTOME_PHOSPHORYLATION_OF_CD3_AND_TCR_ZETA_CHAINS	18	0.052	-1.1	0.019	0.072	0.001	0.16	0.46	0.012	Good
G_PROTEIN_COUPLED_RECEPTOR_BINDING	44	0.052	-1.1	0.022	0.071	0.001	0.17	0.46	0.012	Good
POSITIVE_REGULATION_OF_T_CELL_ACTIVATION	19	0.052	-1.1	0.019	0.072	0.048	0.16	0.46	0.19	Good
ZHANG_INTERFERON_RESPONSE	20	0.052	-1.1	0.019	0.072	0.001	0.16	0.46	0.012	Good
DEBIASI_APOPTOSIS_BY_REOVIRUS_INFECTION_DN	210	0.052	1.1	0.075	0.064	0.034	0.28	0.46	0.15	Poor
KIM_WT1_TARGETS_UP	200	0.052	1.2	0.0059	0.0076	0.066	0.1	0.3	0.23	Poor
ELVIDGE_HYPOXIA_UP	150	0.052	1.2	0.059	0.066	0.001	0.25	0.46	0.012	Poor
PROVENZANI_METASTASIS_UP	170	0.052	1.2	0.059	0.066	0.04	0.25	0.46	0.17	Poor
REACTOME_TRANSLOCATION_OF_ZAP70_TO_IMMUNOLOGICAL_SYNAPSE	17	0.052	-1.1	0.019	0.073	0.001	0.16	0.47	0.012	Good
GNF2_TPT1	21	0.052	1.1	0.019	0.073	0.001	0.16	0.47	0.012	Poor
WATANABE_ULCERATIVE_COLITIS_WITH_CANCER_UP	16	0.052	1.1	0.019	0.073	0.0018	0.16	0.47	0.019	Poor
BIOCARTA_TH1TH2_PATHWAY	19	0.052	-1.1	0.02	0.074	0.001	0.16	0.47	0.012	Good
MULLIGHAN_MLL_SIGNATURE_1_DN	220	0.052	1.1	0.075	0.065	0.039	0.28	0.46	0.17	Poor
KAUFFMANN_DNA_REPAIR_GENES	180	0.053	-1.2	0.06	0.067	0.001	0.25	0.46	0.012	Good
TGCTTTG,MIR-330	210	0.053	1.1	0.077	0.066	0.001	0.28	0.46	0.012	Poor
ABE_INNER_EAR	18	0.054	1.1	0.0049	0.03	0.074	0.1	0.4	0.25	Poor
CELL_DIVISION	15	0.054	1.1	0.02	0.074	0.068	0.16	0.47	0.23	Poor
HUMMEL_BURKITTS_LYMPHOMA_DN	14	0.054	-1.1	0.02	0.075	0.006	0.16	0.47	0.046	Good
BOWIE_RESPONSE_TO_EXTRACELLULAR_MATRIX	9	0.054	-1.1	0.019	0.075	0.0022	0.16	0.47	0.022	Good
TAKEDA_TARGETS_OF_NUP98_HOXA9_FUSION_16D_UP	120	0.054	-1.2	0.041	0.066	0.001	0.21	0.46	0.012	Good
GARCIA_TARGETS_OF_FLI1_AND_DAX1_DN	100	0.054	-1.2	0.018	0.033	0.067	0.16	0.4	0.23	Good
ACCATTT,MIR-522	120	0.054	1.2	0.043	0.068	0.0016	0.22	0.46	0.018	Poor
LI_WILMS_TUMOR_VS_FETAL_KIDNEY_1_DN	150	0.054	1.2	0.043	0.068	0.013	0.22	0.46	0.079	Poor
CHOW_RASSF1_TARGETS_UP	26	0.054	-1.1	0.023	0.073	0.071	0.17	0.47	0.24	Good
SEITZ_NEOPLASTIC_TRANSFORMATION_BY_8P_DELETION_DN	28	0.054	1.1	0.018	0.06	0.074	0.16	0.45	0.25	Poor
GRAHAM_CML_DIVIDING_VS_NORMAL_QUIESCENT_UP	170	0.055	-1.2	0.062	0.069	0.0026	0.26	0.46	0.024	Good
REACTOME_ACTIVATION_OF_CHAPERONES_BY_IRE1_ALPHA	8	0.055	-1.1	0.02	0.076	0.041	0.16	0.47	0.17	Good
CONTRACTILE_FIBER_PART	21	0.055	1.1	0.0026	0.02	0.076	0.088	0.38	0.25	Poor
BIOCARTA_IL17_PATHWAY	15	0.055	-1.1	0.021	0.076	0.001	0.16	0.47	0.012	Good
HOSHIDA_LIVER_CANCER_SUBCLASS_S2	100	0.056	1.2	0.044	0.069	0.001	0.22	0.46	0.012	Poor
V$RSRFC4_Q2	140	0.056	1.2	0.044	0.069	0.001	0.22	0.46	0.012	Poor
LINDSTEDT_DENDRITIC_CELL_MATURATION_A	53	0.057	-1.1	0.035	0.072	0.001	0.2	0.46	0.012	Good
GNF2_PTPN6	45	0.057	-1.1	0.024	0.075	0.001	0.17	0.47	0.012	Good
GEISS_RESPONSE_TO_DSRNA_UP	29	0.057	-1.1	0.024	0.075	0.0023	0.17	0.47	0.022	Good
LIU_VAV3_PROSTATE_CARCINOGENESIS_UP	83	0.057	-1.1	0.036	0.073	0.001	0.2	0.47	0.012	Good
BUSA_SAM68_TARGETS_UP	5	0.057	1.1	0.02	0.075	0.001	0.16	0.47	0.012	Poor
LOPEZ_MESOTHELIOMA_SURVIVAL_WORST_VS_BEST_UP	13	0.057	1.1	0.022	0.08	0.029	0.17	0.48	0.14	Poor
AAANWWTGC_UNKNOWN	130	0.059	1.1	0.045	0.071	0.065	0.22	0.46	0.23	Poor
GCM_MYST2	110	0.059	1.1	0.046	0.072	0.001	0.22	0.46	0.012	Poor
TAKEDA_TARGETS_OF_NUP98_HOXA9_FUSION_3D_UP	130	0.059	-1.1	0.046	0.072	0.001	0.22	0.46	0.012	Good
BROWNE_HCMV_INFECTION_24HR_UP	140	0.059	-1.1	0.046	0.072	0.039	0.22	0.46	0.17	Good
KEGG_LEISHMANIA_INFECTION	62	0.059	-1.1	0.036	0.074	0.001	0.2	0.47	0.012	Good
GGCCAGT,MIR-193A,MIR-193B	67	0.059	1.1	0.026	0.055	0.074	0.17	0.44	0.25	Poor
TURASHVILI_BREAST_DUCTAL_CARCINOMA_VS_LOBULAR_NORMAL_UP	54	0.059	1.1	0.00039	0.0014	0.075	0.058	0.22	0.25	Poor
RADMACHER_AML_PROGNOSIS	68	0.059	1.1	0.037	0.076	0.027	0.21	0.47	0.13	Poor
GNF2_ZAP70	24	0.059	-1.1	0.023	0.081	0.001	0.17	0.48	0.012	Good
MCGARVEY_SILENCED_BY_METHYLATION_IN_COLON_CANCER	31	0.06	1.1	0.00065	0.0035	0.078	0.061	0.25	0.26	Poor
IMMUNE_EFFECTOR_PROCESS	32	0.06	-1.1	0.026	0.079	0.057	0.18	0.48	0.21	Good
HEMATOPOIETIN_INTERFERON_CLASSD200_DOMAIN_CYTOKINE_RECEPTOR_ACTIVITY	30	0.06	-1.1	0.027	0.079	0.001	0.18	0.48	0.012	Good
WONG_PROTEASOME_GENE_MODULE	43	0.06	-1.1	0.027	0.08	0.031	0.18	0.48	0.14	Good
REGULATION_OF_JAK_STAT_CASCADE	7	0.06	-1.1	0.022	0.08	0.035	0.17	0.48	0.16	Good
BETA_TUBULIN_BINDING	9	0.06	1.1	0.022	0.081	0.032	0.17	0.48	0.15	Poor
NEURON_PROJECTION	15	0.06	1.1	0.013	0.058	0.081	0.14	0.45	0.26	Poor
RIBONUCLEASE_ACTIVITY	21	0.06	-1.1	0.0097	0.046	0.081	0.12	0.42	0.26	Good
CHEMOKINE_ACTIVITY	39	0.06	-1.1	0.028	0.082	0.001	0.18	0.48	0.012	Good
CHEMOKINE_RECEPTOR_BINDING	39	0.06	-1.1	0.028	0.082	0.001	0.18	0.48	0.012	Good
XU_RESPONSE_TO_TRETINOIN_AND_NSC682994_UP	13	0.06	-1.1	0.023	0.082	0.034	0.17	0.48	0.15	Good
REACTOME_DOWNSTREAM_TCR_SIGNALING	34	0.06	-1.1	0.028	0.082	0.001	0.18	0.48	0.012	Good
KOYAMA_SEMA3B_TARGETS_DN	210	0.06	1.1	0.035	0.029	0.086	0.2	0.4	0.27	Poor
KAAB_HEART_ATRIUM_VS_VENTRICLE_DN	240	0.06	1.1	0.012	0.0088	0.087	0.13	0.31	0.27	Poor
DIAZ_CHRONIC_MEYLOGENOUS_LEUKEMIA_DN	100	0.06	-1.1	0.05	0.077	0.001	0.23	0.47	0.012	Good
MISSIAGLIA_REGULATED_BY_METHYLATION_UP	93	0.06	-1.1	0.038	0.077	0.001	0.21	0.47	0.012	Good
LEADING_EDGE	36	0.06	1.1	0.028	0.082	0.016	0.18	0.48	0.092	Poor
REGULATION_OF_CELL_GROWTH	38	0.06	1.1	0.0038	0.019	0.082	0.097	0.37	0.26	Poor
MASSARWEH_TAMOXIFEN_RESISTANCE_DN	180	0.061	1.1	0.054	0.061	0.076	0.24	0.45	0.25	Poor
V$CRX_Q4	180	0.061	1.1	0.067	0.076	0.008	0.27	0.47	0.056	Poor
GTATTAT,MIR-369-3P	130	0.061	1.1	0.049	0.076	0.0017	0.23	0.47	0.018	Poor
ROSTY_CERVICAL_CANCER_PROLIFERATION_CLUSTER	130	0.061	-1.1	0.049	0.076	0.0027	0.23	0.47	0.024	Good
LIANG_SILENCED_BY_METHYLATION_DN	10	0.061	-1.1	0.023	0.083	0.051	0.17	0.48	0.2	Good
MCCOLLUM_GELDANAMYCIN_RESISTANCE_DN	6	0.062	1.1	0.0067	0.04	0.084	0.11	0.41	0.27	Poor
V$ER_Q6_01	160	0.062	1.1	0.069	0.077	0.0032	0.27	0.47	0.029	Poor
GLYCOPROTEIN_BIOSYNTHETIC_PROCESS	65	0.062	-1.1	0.039	0.078	0.0049	0.21	0.48	0.04	Good
EXTRACELLULAR_MATRIX	95	0.062	1.1	0.039	0.079	0.001	0.21	0.48	0.012	Poor
WATANABE_RECTAL_CANCER_RADIOTHERAPY_RESPONSIVE_DN	83	0.062	1.1	0.0052	0.014	0.079	0.1	0.34	0.26	Poor
ONDER_CDH1_SIGNALING_VIA_CTNNB1	76	0.062	1.1	0.039	0.079	0.0086	0.21	0.48	0.059	Poor
AAAGGAT,MIR-501	88	0.062	1.1	0.039	0.079	0.039	0.21	0.48	0.17	Poor
POSITIVE_REGULATION_OF_CYTOKINE_PRODUCTION	13	0.062	-1.1	0.024	0.085	0.074	0.17	0.48	0.25	Good
GNF2_PCNA	60	0.064	-1.1	0.04	0.079	0.001	0.21	0.48	0.012	Good
PALOMERO_GSI_SENSITIVITY_UP	3	0.064	-1.1	0.0081	0.041	0.081	0.12	0.41	0.26	Good
BIOCARTA_IL2RB_PATHWAY	38	0.064	-1.1	0.023	0.073	0.084	0.17	0.47	0.27	Good
RESPONSE_TO_VIRUS	42	0.065	-1.1	0.029	0.084	0.001	0.19	0.48	0.012	Good
MITOCHONDRIAL_LUMEN	36	0.065	-1.1	0.03	0.085	0.0068	0.19	0.48	0.05	Good
MITOCHONDRIAL_MATRIX	36	0.065	-1.1	0.03	0.085	0.0087	0.19	0.48	0.06	Good
LEE_LIVER_CANCER_MYC_TGFA_UP	53	0.065	1.1	0.041	0.081	0.076	0.21	0.48	0.25	Poor
IZADPANAH_STEM_CELL_ADIPOSE_VS_BONE_UP	98	0.065	-1.1	0.041	0.081	0.0026	0.21	0.48	0.024	Good
ROETH_TERT_TARGETS_UP	8	0.065	-1.1	0.024	0.087	0.03	0.17	0.48	0.14	Good
BASAKI_YBX1_TARGETS_UP	230	0.066	-1	0.0083	0.0055	0.093	0.12	0.29	0.28	Good
ALCALAY_AML_BY_NPM1_LOCALIZATION_DN	170	0.067	-1.1	0.071	0.08	0.001	0.27	0.48	0.012	Good
GGCAGTG,MIR-324-3P	70	0.067	1.1	0.042	0.082	0.069	0.22	0.48	0.24	Poor
REACTOME_SEMAPHORIN_INTERACTIONS	62	0.067	1.1	0.012	0.03	0.082	0.13	0.4	0.26	Poor
GINESTIER_BREAST_CANCER_20Q13_AMPLIFICATION_UP	71	0.067	1.1	0.043	0.083	0.001	0.22	0.48	0.012	Poor
GENERATION_OF_NEURONS	62	0.067	1.1	0.042	0.083	0.0052	0.22	0.48	0.041	Poor
ACTGCAG,MIR-17-3P	68	0.067	1.1	0.043	0.084	0.0035	0.22	0.48	0.03	Poor
PAPASPYRIDONOS_UNSTABLE_ATEROSCLEROTIC_PLAQUE_UP	46	0.067	-1.1	0.03	0.086	0.001	0.19	0.48	0.012	Good
TRANSMEMBRANE_RECEPTOR_PROTEIN_TYROSINE_KINASE_ACTIVITY	43	0.067	1.1	0.031	0.087	0.0018	0.19	0.48	0.019	Poor
NEURON_DEVELOPMENT	46	0.067	1.1	0.031	0.087	0.001	0.19	0.48	0.012	Poor
BIOCARTA_DC_PATHWAY	21	0.067	-1.1	0.025	0.088	0.001	0.17	0.48	0.012	Good
KARAKAS_TGFB1_SIGNALING	14	0.067	1.1	0.025	0.088	0.013	0.17	0.48	0.078	Poor
ACTIN_FILAMENT_BINDING	22	0.067	1.1	0.0077	0.039	0.088	0.11	0.41	0.27	Poor
TAAWWATAG_V$RSRFC4_Q2	98	0.067	1.1	0.044	0.084	0.001	0.22	0.48	0.012	Poor
BIOCARTA_TOB1_PATHWAY	19	0.067	-1.1	0.026	0.088	0.013	0.17	0.48	0.078	Good
NUNODA_RESPONSE_TO_DASATINIB_IMATINIB_DN	13	0.067	-1.1	0.011	0.051	0.088	0.13	0.43	0.28	Good
SANCHEZ_MDM2_TARGETS	11	0.067	1.1	0.0054	0.031	0.088	0.1	0.4	0.28	Poor
GNF2_BUB1	24	0.067	-1.1	0.026	0.089	0.0023	0.17	0.49	0.022	Good
GNF2_GLTSCR2	23	0.067	1.1	0.026	0.089	0.001	0.17	0.49	0.012	Poor
GOUYER_TATI_TARGETS_DN	14	0.067	1	0.0017	0.014	0.089	0.08	0.35	0.28	Poor
WAMUNYOKOLI_OVARIAN_CANCER_LMP_DN	140	0.067	1.1	0.052	0.08	0.001	0.24	0.48	0.012	Poor
BONCI_TARGETS_OF_MIR15A_AND_MIR16_1	68	0.067	1.1	0.044	0.086	0.001	0.22	0.48	0.012	Poor
LYTIC_VACUOLE	55	0.067	-1.1	0.045	0.086	0.0088	0.22	0.48	0.06	Good
UDP_GLYCOSYLTRANSFERASE_ACTIVITY	31	0.067	-1.1	0.031	0.087	0.007	0.19	0.48	0.051	Good
GNF2_CD33	43	0.067	-1.1	0.031	0.087	0.001	0.19	0.48	0.012	Good
REACTOME_EXTENSION_OF_TELOMERES	25	0.067	-1	0.032	0.089	0.035	0.19	0.49	0.16	Good
THEILGAARD_NEUTROPHIL_AT_SKIN_WOUND_UP	70	0.068	-1.1	0.045	0.087	0.0024	0.22	0.48	0.022	Good
GLYCOPROTEIN_METABOLIC_PROCESS	80	0.068	-1.1	0.046	0.087	0.015	0.22	0.48	0.086	Good
CCTNTMAGA_UNKNOWN	81	0.068	1.1	0.034	0.07	0.088	0.2	0.46	0.27	Poor
LOPEZ_MESOTHELIOMA_SURVIVAL_UP	8	0.068	-1	0.00099	0.011	0.092	0.066	0.34	0.28	Good
XU_HGF_TARGETS_REPRESSED_BY_AKT1_UP	8	0.069	-1	0.013	0.059	0.093	0.14	0.45	0.28	Good
DAVICIONI_TARGETS_OF_PAX_FOXO1_FUSIONS_UP	240	0.069	1	0.097	0.083	0.001	0.32	0.48	0.012	Poor
TRANSCRIPTION_COFACTOR_ACTIVITY	200	0.07	1	0.05	0.044	0.098	0.23	0.42	0.29	Poor
V$CHX10_01	140	0.07	1.1	0.054	0.083	0.0017	0.24	0.48	0.018	Poor
BROWNE_HCMV_INFECTION_18HR_DN	160	0.07	1.1	0.076	0.084	0.046	0.28	0.48	0.19	Poor
RHODES_UNDIFFERENTIATED_CANCER	58	0.07	-1.1	0.046	0.088	0.044	0.23	0.48	0.18	Good
BIOCARTA_VDR_PATHWAY	11	0.07	1	0.028	0.093	0.023	0.18	0.49	0.12	Poor
REGULATION_OF_T_CELL_PROLIFERATION	13	0.07	-1	0.028	0.094	0.072	0.18	0.49	0.24	Good
BIOCARTA_ASBCELL_PATHWAY	12	0.07	-1	0.028	0.094	0.001	0.18	0.49	0.012	Good
REACTOME_COLLAGEN_MEDIATED_ACTIVATION_CASCADE	22	0.071	-1	0.028	0.094	0.085	0.18	0.5	0.27	Good
MEIOSIS_I	19	0.071	-1	0.028	0.094	0.079	0.18	0.5	0.26	Good
BIOCARTA_STATHMIN_PATHWAY	17	0.071	-1	0.0015	0.013	0.095	0.074	0.34	0.29	Good
ST_T_CELL_SIGNAL_TRANSDUCTION	42	0.071	-1	0.032	0.09	0.0045	0.19	0.49	0.038	Good
V$PIT1_Q6	140	0.072	1.1	0.055	0.084	0.025	0.24	0.48	0.12	Poor
SMID_BREAST_CANCER_ERBB2_UP	120	0.072	-1.1	0.055	0.084	0.045	0.24	0.48	0.18	Good
V$TST1_01	160	0.072	1.1	0.077	0.085	0.001	0.28	0.48	0.012	Poor
ZHAN_MULTIPLE_MYELOMA_DN	29	0.072	-1	0.032	0.09	0.039	0.19	0.49	0.17	Good
AMUNDSON_POOR_SURVIVAL_AFTER_GAMMA_RADIATION_2G	140	0.072	-1.1	0.0094	0.018	0.085	0.12	0.37	0.27	Good
V$HOXA4_Q2	160	0.072	1.1	0.077	0.086	0.075	0.28	0.48	0.25	Poor
TIEN_INTESTINE_PROBIOTICS_6HR_UP	37	0.072	1	0.0012	0.0065	0.09	0.07	0.29	0.28	Poor
NOUZOVA_METHYLATED_IN_APL	38	0.072	1	0.033	0.091	0.034	0.19	0.49	0.15	Poor
VIRAL_REPRODUCTIVE_PROCESS	34	0.072	-1	0.033	0.091	0.0068	0.2	0.49	0.05	Good
KOKKINAKIS_METHIONINE_DEPRIVATION_48HR_DN	56	0.073	-1	0.001	0.0028	0.09	0.066	0.25	0.28	Good
V$HOX13_01	25	0.073	1	0.0019	0.0093	0.096	0.083	0.31	0.29	Poor
ELVIDGE_HYPOXIA_DN	130	0.073	-1.1	0.057	0.086	0.001	0.24	0.48	0.012	Good
I_KAPPAB_KINASE_NF_KAPPAB_CASCADE	88	0.074	-1	0.048	0.091	0.001	0.23	0.49	0.012	Good
GRAHAM_CML_QUIESCENT_VS_NORMAL_DIVIDING_UP	54	0.075	-1	0.049	0.092	0.001	0.23	0.49	0.012	Good
LYSOSOME	55	0.075	-1	0.049	0.092	0.0076	0.23	0.49	0.054	Good
REACTOME_ACTIVATION_OF_RAC	14	0.075	1	0.03	0.098	0.069	0.19	0.5	0.24	Poor
STRUCTURAL_CONSTITUENT_OF_RIBOSOME	48	0.075	1	0.033	0.092	0.001	0.2	0.49	0.012	Poor
IZADPANAH_STEM_CELL_ADIPOSE_VS_BONE_DN	84	0.075	1	0.05	0.093	0.001	0.23	0.49	0.012	Poor
BIOCARTA_FREE_PATHWAY	10	0.075	-1	0.014	0.061	0.099	0.14	0.45	0.29	Good
AACATTC,MIR-409-3P	93	0.076	1	0.05	0.094	0.001	0.23	0.49	0.012	Poor
REACTOME_CD28_DEPENDENT_VAV1_PATHWAY	11	0.076	-1	0.00076	0.008	0.099	0.061	0.3	0.29	Good
AXONOGENESIS	31	0.076	1	0.034	0.094	0.001	0.2	0.5	0.012	Poor
NEURITE_DEVELOPMENT	38	0.076	1	0.035	0.094	0.001	0.2	0.5	0.012	Poor
CELLULAR_HOMEOSTASIS	120	0.077	-1.1	0.058	0.087	0.001	0.25	0.48	0.012	Good
SMIRNOV_CIRCULATING_ENDOTHELIOCYTES_IN_CANCER_UP	150	0.077	-1.1	0.053	0.082	0.088	0.24	0.48	0.27	Good
GNF2_FOS	33	0.077	-1	0.035	0.095	0.001	0.2	0.5	0.012	Good
ST_INTERLEUKIN_4_PATHWAY	26	0.077	-1	0.018	0.062	0.097	0.16	0.45	0.29	Good
GRANDVAUX_IFN_RESPONSE_NOT_VIA_IRF3	10	0.077	-1	0.031	0.1	0.001	0.19	0.5	0.012	Good
POSITIVE_REGULATION_OF_PHOSPHORYLATION	21	0.077	-1	0.013	0.057	0.1	0.13	0.44	0.3	Good
POSITIVE_REGULATION_OF_LYMPHOCYTE_ACTIVATION	21	0.078	-1	0.018	0.069	0.1	0.16	0.46	0.3	Good
FINAK_BREAST_CANCER_SDPP_SIGNATURE	22	0.078	-1	0.031	0.1	0.001	0.19	0.5	0.012	Good
GNF2_ITGAL	49	0.078	-1	0.036	0.097	0.001	0.2	0.5	0.012	Good
BASEMENT_MEMBRANE	34	0.078	1	0.036	0.097	0.001	0.2	0.5	0.012	Poor
CORRE_MULTIPLE_MYELOMA_DN	45	0.078	1	0.036	0.096	0.097	0.2	0.5	0.29	Poor
CAVARD_LIVER_CANCER_MALIGNANT_VS_BENIGN	25	0.078	-0.99	0.038	0.1	0.079	0.21	0.5	0.26	Good
NEGATIVE_REGULATION_OF_TRANSCRIPTION_DNA_DEPENDENT	110	0.079	1	0.015	0.028	0.092	0.14	0.4	0.28	Poor
SENGUPTA_NASOPHARYNGEAL_CARCINOMA_WITH_LMP1_DN	110	0.079	-1	0.062	0.092	0.08	0.26	0.49	0.26	Good
REACTOME_GENES_INVOLVED_IN_APOPTOTIC_CLEAVAGE_OF_CELLULAR_PROTEINS	31	0.079	-1	0.036	0.097	0.05	0.2	0.5	0.2	Good
REGULATION_OF_IMMUNE_EFFECTOR_PROCESS	14	0.079	-0.99	0.032	0.1	0.039	0.19	0.5	0.17	Good
REACTOME_BASE_EXCISION_REPAIR	18	0.079	-0.99	0.032	0.1	0.057	0.19	0.5	0.21	Good
GNF2_CCNB2	51	0.08	-1	0.053	0.098	0.001	0.24	0.5	0.012	Good
MAHADEVAN_IMATINIB_RESISTANCE_UP	17	0.081	0.98	0.032	0.1	0.069	0.19	0.51	0.24	Poor
NAKAMURA_METASTASIS_MODEL_DN	33	0.081	1	0.015	0.054	0.098	0.14	0.44	0.29	Poor
LEE_EARLY_T_LYMPHOCYTE_DN	38	0.081	-1	0.037	0.098	0.001	0.21	0.5	0.012	Good
CHEOK_RESPONSE_TO_HD_MTX_UP	20	0.081	-0.98	0.033	0.1	0.023	0.19	0.51	0.12	Good
REACTOME_DEATH_RECEPTOR_SIGNALLING	13	0.081	-0.98	0.033	0.1	0.001	0.19	0.51	0.012	Good
REACTOME_PURINE_SALVAGE_REACTIONS	11	0.081	-0.98	0.033	0.1	0.018	0.19	0.51	0.098	Good
ZHANG_ANTIVIRAL_RESPONSE_TO_RIBAVIRIN_UP	23	0.081	-0.98	0.033	0.11	0.023	0.19	0.51	0.12	Good
REGULATION_OF_I_KAPPAB_KINASE_NF_KAPPAB_CASCADE	73	0.082	-1	0.054	0.099	0.001	0.24	0.5	0.012	Good
V$CDP_01	54	0.083	1	0.055	0.099	0.096	0.24	0.5	0.29	Poor
KEGG_SMALL_CELL_LUNG_CANCER	75	0.083	1	0.013	0.032	0.1	0.14	0.4	0.3	Poor
GNF2_MCM5	48	0.083	-1	0.037	0.1	0.0023	0.21	0.5	0.022	Good
GCM_MAP4K4	120	0.084	1	0.066	0.096	0.0017	0.27	0.5	0.018	Poor
GNF2_RRM2	36	0.084	-1	0.038	0.1	0.0021	0.21	0.5	0.021	Good
SHIPP_DLBCL_VS_FOLLICULAR_LYMPHOMA_UP	37	0.084	-0.99	0.038	0.1	0.001	0.21	0.5	0.012	Good
V$CEBPDELTA_Q6	150	0.084	1	0.0084	0.011	0.094	0.12	0.34	0.28	Poor
VALK_AML_WITH_EVI1	22	0.084	0.97	0.0084	0.042	0.11	0.12	0.42	0.31	Poor
REACTOME_ASSOCIATION_OF_LICENSING_FACTORS_WITH_THE_PREREPLICATIVE_COMPLEX	6	0.084	-0.96	0.019	0.075	0.11	0.16	0.47	0.31	Good
WANG_LMO4_TARGETS_UP	240	0.084	0.95	0.11	0.095	0.027	0.35	0.5	0.13	Poor
GTGGGTGK_UNKNOWN	190	0.085	1	0.0064	0.0082	0.095	0.11	0.3	0.29	Poor
CACTGCC,MIR-34A,MIR-34C,MIR-449	190	0.085	1	0.087	0.095	0.0031	0.3	0.5	0.028	Poor
MORF_GMPS	42	0.085	-0.99	0.039	0.1	0.023	0.21	0.5	0.12	Good
BIOCARTA_TCR_PATHWAY	42	0.085	-0.99	0.00048	0.0029	0.1	0.058	0.25	0.3	Good
REACTOME_POLYMERASE_SWITCHING	14	0.085	-0.97	0.034	0.11	0.0067	0.2	0.51	0.05	Good
MORF_PSMC1	150	0.085	-1	0.081	0.09	0.097	0.29	0.49	0.29	Good
WEI_MIR34A_TARGETS	110	0.085	1	0.067	0.098	0.065	0.27	0.5	0.23	Poor
ELVIDGE_HIF1A_TARGETS_DN	80	0.085	1	0.056	0.1	0.001	0.24	0.5	0.012	Poor
ROETH_TERT_TARGETS_DN	6	0.085	-0.96	0.035	0.11	0.05	0.2	0.52	0.2	Good
DNA_DIRECTED_RNA_POLYMERASEII_CORE_COMPLEX	10	0.086	0.95	0.035	0.11	0.085	0.2	0.52	0.27	Poor
V$MYB_Q5_01	170	0.086	1	0.089	0.096	0.0048	0.31	0.5	0.04	Poor
GCAAAAA,MIR-129	120	0.086	1	0.068	0.098	0.016	0.27	0.5	0.092	Poor
ENDOPLASMIC_RETICULUM_LUMEN	9	0.086	-0.95	0.023	0.085	0.11	0.17	0.48	0.32	Good
YTAATTAA_V$LHX3_01	120	0.087	1	0.068	0.099	0.024	0.27	0.5	0.12	Poor
REACTOME_DNA_REPLICATION_PRE_INITIATION	62	0.087	-0.99	0.057	0.1	0.086	0.24	0.5	0.27	Good
KEGG_VIRAL_MYOCARDITIS	60	0.087	-0.99	0.057	0.1	0.001	0.24	0.5	0.012	Good
V$TITF1_Q3	160	0.087	1	0.09	0.097	0.001	0.31	0.5	0.012	Poor
V$PPAR_DR1_Q2	150	0.087	1	0.07	0.1	0.062	0.27	0.5	0.22	Poor
PROTEIN_TRANSPORT	140	0.087	0.99	0.07	0.1	0.081	0.27	0.5	0.26	Poor
LEE_LIVER_CANCER_MYC_UP	47	0.087	0.99	0.00012	0.0007	0.1	0.047	0.16	0.3	Poor
GNF2_CDH11	24	0.087	0.96	0.034	0.11	0.001	0.2	0.52	0.012	Poor
AMINE_BIOSYNTHETIC_PROCESS	15	0.087	-0.96	0.034	0.11	0.013	0.2	0.52	0.077	Good
NEGATIVE_REGULATION_OF_RNA_METABOLIC_PROCESS	110	0.087	0.99	0.0087	0.017	0.1	0.12	0.36	0.3	Poor
CTAWWWATA_V$RSRFC4_Q2	230	0.087	0.93	0.12	0.099	0.001	0.35	0.5	0.012	Poor
SHEDDEN_LUNG_CANCER_GOOD_SURVIVAL_A4	180	0.087	1	0.09	0.098	0.052	0.31	0.5	0.2	Poor
KEGG_LYSOSOME	100	0.087	-0.99	0.072	0.1	0.001	0.27	0.51	0.012	Good
ACTIN_BINDING	65	0.087	0.98	0.058	0.1	0.0051	0.25	0.51	0.04	Poor
GNF2_CD48	31	0.087	-0.98	0.039	0.1	0.001	0.21	0.51	0.012	Good
KRASNOSELSKAYA_ILF3_TARGETS_DN	37	0.087	0.98	0.04	0.1	0.064	0.21	0.51	0.23	Poor
KEGG_FC_EPSILON_RI_SIGNALING_PATHWAY	73	0.087	-0.98	0.058	0.1	0.001	0.25	0.51	0.012	Good
CHANG_CORE_SERUM_RESPONSE_DN	25	0.087	-0.96	0.013	0.05	0.11	0.14	0.43	0.32	Good
GNF2_SMC1L1	19	0.087	-0.96	0.035	0.11	0.036	0.2	0.52	0.16	Good
REACTOME_REMOVAL_OF_THE_FLAP_INTERMEDIATE	13	0.087	-0.96	0.035	0.11	0.037	0.2	0.52	0.16	Good
CHIANG_LIVER_CANCER_SUBCLASS_POLYSOMY7_DN	16	0.087	0.95	0.035	0.11	0.07	0.2	0.52	0.24	Poor
ENDORIBONUCLEASE_ACTIVITY	12	0.087	-0.95	0.035	0.11	0.11	0.2	0.52	0.32	Good
ONDER_CDH1_TARGETS_2_UP	230	0.087	0.93	0.12	0.1	0.001	0.35	0.5	0.012	Poor
V$SREBP1_Q6	160	0.088	1	0.091	0.098	0.044	0.31	0.5	0.18	Poor
INFLAMMATORY_RESPONSE	110	0.088	-0.98	0.073	0.1	0.001	0.28	0.51	0.012	Good
VERRECCHIA_EARLY_RESPONSE_TO_TGFB1	49	0.089	0.97	0.034	0.092	0.11	0.2	0.49	0.31	Poor
KEGG_CELL_ADHESION_MOLECULES_CAMS	120	0.09	-0.98	0.075	0.11	0.001	0.28	0.51	0.012	Good
V$AP4_Q6	140	0.09	0.98	0.075	0.11	0.039	0.28	0.51	0.17	Poor
GNF2_CENPF	53	0.09	-0.98	0.059	0.11	0.001	0.25	0.51	0.012	Good
GNF2_SELL	42	0.09	-0.97	0.042	0.11	0.001	0.21	0.51	0.012	Good
SONG_TARGETS_OF_IE86_CMV_PROTEIN	47	0.09	-0.96	0.042	0.11	0.001	0.22	0.52	0.012	Good
ZHAN_MULTIPLE_MYELOMA_CD1_VS_CD2_DN	37	0.09	-0.96	0.042	0.11	0.034	0.22	0.52	0.15	Good
GARGALOVIC_RESPONSE_TO_OXIDIZED_PHOSPHOLIPIDS_TURQUOISE_DN	43	0.09	-0.96	0.012	0.045	0.11	0.13	0.42	0.31	Good
MAINA_VHL_TARGETS_UP	10	0.09	0.94	0.038	0.12	0.001	0.21	0.52	0.012	Poor
DAVIES_MULTIPLE_MYELOMA_VS_MGUS_DN	20	0.09	-0.94	0.022	0.08	0.11	0.17	0.48	0.32	Good
TURASHVILI_BREAST_NORMAL_DUCTAL_VS_LOBULAR_DN	7	0.09	0.93	0.037	0.12	0.034	0.21	0.52	0.15	Poor
GNF2_H2AFX	26	0.091	-0.96	0.042	0.11	0.015	0.22	0.52	0.087	Good
KORKOLA_EMBRYONIC_CARCINOMA_VS_SEMINOMA_DN	17	0.091	0.94	0.015	0.062	0.11	0.14	0.45	0.32	Poor
UDAYAKUMAR_MED1_TARGETS_DN	220	0.091	0.92	0.12	0.1	0.0048	0.36	0.5	0.039	Poor
MATTIOLI_MULTIPLE_MYELOMA_WITH_14Q32_TRANSLOCATIONS	35	0.091	0.96	0.014	0.051	0.11	0.14	0.43	0.32	Poor
AMIT_SERUM_RESPONSE_20_MCF10A	18	0.091	-0.94	0.037	0.12	0.0047	0.21	0.52	0.038	Good
FERRANDO_TAL1_NEIGHBORS	15	0.091	-0.94	0.038	0.12	0.042	0.21	0.52	0.18	Good
ACTIVATION_OF_NF_KAPPAB_TRANSCRIPTION_FACTOR	15	0.091	-0.94	0.038	0.12	0.068	0.21	0.52	0.23	Good
REACTOME_SYNTHESIS_AND_INTERCONVERSION_OF_NUCLEOTIDE_DI_AND_TRIPHOSPHATES	15	0.091	-0.93	0.013	0.058	0.12	0.14	0.45	0.33	Good
V$HNF6_Q6	150	0.092	0.99	0.094	0.1	0.039	0.32	0.5	0.17	Poor
GNF2_CDC2	53	0.092	-0.97	0.06	0.11	0.0091	0.25	0.51	0.061	Good
GNF2_RAB3A	33	0.092	0.95	0.043	0.11	0.0052	0.22	0.52	0.041	Poor
YAGUE_PRETUMOR_DRUG_RESISTANCE_DN	7	0.092	0.92	0.038	0.12	0.026	0.21	0.52	0.13	Poor
V$PBX1_01	160	0.092	0.98	0.097	0.11	0.073	0.32	0.51	0.25	Poor
NIKOLSKY_BREAST_CANCER_21Q22_AMPLICON	12	0.092	0.93	0.039	0.12	0.0018	0.21	0.52	0.019	Poor
GROWTH_FACTOR_BINDING	32	0.092	-0.95	0.044	0.11	0.032	0.22	0.52	0.15	Good
GNF2_PECAM1	46	0.092	-0.95	0.044	0.11	0.001	0.22	0.52	0.012	Good
GCM_SUFU	45	0.092	0.95	0.044	0.11	0.08	0.22	0.52	0.26	Poor
CHNG_MULTIPLE_MYELOMA_HYPERPLOID_UP	37	0.092	0.95	0.044	0.11	0.014	0.22	0.52	0.084	Poor
TONKS_TARGETS_OF_RUNX1_RUNX1T1_FUSION_MONOCYTE_DN	50	0.092	-0.94	0.064	0.11	0.001	0.26	0.52	0.012	Good
REACTOME_MITOTIC_M_M_G1_PHASES	130	0.093	-0.96	0.078	0.11	0.014	0.29	0.52	0.084	Good
SCHWAB_TARGETS_OF_BMYB_S427G_DN	14	0.093	0.93	0.039	0.12	0.064	0.21	0.52	0.23	Poor
DNA_METABOLIC_PROCESS	220	0.094	-0.9	0.13	0.11	0.099	0.37	0.51	0.29	Good
HOFMANN_MYELODYSPLASTIC_SYNDROM_RISK_DN	20	0.095	-0.92	0.024	0.085	0.12	0.17	0.48	0.33	Good
V$FOXJ2_01	120	0.095	0.95	0.081	0.11	0.023	0.29	0.52	0.12	Poor
TING_SILENCED_BY_DICER	20	0.095	-0.92	0.04	0.12	0.045	0.21	0.52	0.18	Good
REACTOME_SIGNALING_BY_PDGF	61	0.095	0.96	0.062	0.11	0.001	0.26	0.52	0.012	Poor
KEGG_INTESTINAL_IMMUNE_NETWORK_FOR_IGA_PRODUCTION	41	0.095	-0.94	0.045	0.12	0.001	0.22	0.52	0.012	Good
JAEGER_METASTASIS_UP	40	0.095	0.93	0.046	0.12	0.0019	0.22	0.52	0.019	Poor
KAAB_FAILED_HEART_VENTRICLE_DN	33	0.095	-0.93	0.038	0.1	0.12	0.21	0.5	0.33	Good
GNF2_ESPL1	34	0.095	-0.93	0.046	0.12	0.0023	0.22	0.52	0.022	Good
LI_WILMS_TUMOR	27	0.095	0.93	0.047	0.12	0.11	0.23	0.52	0.32	Poor
GUENTHER_GROWTH_SPHERICAL_VS_ADHERENT_UP	17	0.095	0.92	0.038	0.12	0.12	0.21	0.52	0.33	Poor
LOPEZ_MESOTHELIOMA_SURVIVAL_WORST_VS_BEST_DN	7	0.095	-0.91	0.04	0.12	0.0044	0.21	0.52	0.037	Good
NIELSEN_GIST_AND_SYNOVIAL_SARCOMA_UP	6	0.095	0.91	0.04	0.12	0.001	0.21	0.52	0.012	Poor
EBAUER_MYOGENIC_TARGETS_OF_PAX3_FOXO1_FUSION	47	0.096	0.92	0.03	0.085	0.12	0.19	0.48	0.33	Poor
TAGCTTT,MIR-9	160	0.097	0.96	0.1	0.11	0.001	0.33	0.52	0.012	Poor
FERRANDO_T_ALL_WITH_MLL_ENL_FUSION_UP	73	0.097	-0.95	0.063	0.11	0.094	0.26	0.52	0.28	Good
V$HFH8_01	140	0.097	0.95	0.043	0.069	0.11	0.22	0.46	0.32	Poor
VALK_AML_CLUSTER_5	28	0.097	-0.92	0.047	0.12	0.0094	0.23	0.52	0.063	Good
CREIGHTON_ENDOCRINE_THERAPY_RESISTANCE_2	220	0.097	0.89	0.12	0.1	0.13	0.35	0.5	0.35	Poor
CELL_MIGRATION	76	0.097	0.95	0.063	0.11	0.0017	0.26	0.52	0.018	Poor
MARCHINI_TRABECTEDIN_RESISTANCE_UP	17	0.097	-0.91	0.041	0.12	0.078	0.21	0.52	0.26	Good
POOLA_INVASIVE_BREAST_CANCER_DN	120	0.098	0.94	0.024	0.042	0.11	0.17	0.42	0.32	Poor
SHEPARD_BMYB_MORPHOLINO_UP	120	0.098	-0.94	0.043	0.068	0.11	0.22	0.46	0.32	Good
BENPORATH_NOS_TARGETS	140	0.098	0.94	0.027	0.046	0.11	0.18	0.42	0.32	Poor
V$TEF1_Q6	140	0.098	0.94	0.083	0.12	0.048	0.29	0.52	0.19	Poor
REGULATION_OF_TYROSINE_PHOSPHORYLATION_OF_STAT_PROTEIN	6	0.098	-0.91	0.041	0.12	0.033	0.21	0.52	0.15	Good
SITE_OF_POLARIZED_GROWTH	9	0.098	0.91	0.041	0.12	0.053	0.21	0.52	0.2	Poor
V$LEF1_Q6	170	0.098	0.95	0.1	0.11	0.059	0.33	0.52	0.21	Poor
OHM_EMBRYONIC_CARCINOMA_DN	8	0.098	0.9	0.039	0.12	0.13	0.21	0.52	0.34	Poor
PAPASPYRIDONOS_UNSTABLE_ATEROSCLEROTIC_PLAQUE_DN	37	0.099	0.92	0.048	0.12	0.014	0.23	0.52	0.082	Poor
BALLIF_DEVELOPMENTAL_DISABILITY_P16_P12_DELETION	9	0.099	-0.9	0.042	0.13	0.03	0.21	0.52	0.14	Good
GCM_MAPK10	64	0.099	0.95	0.064	0.11	0.0034	0.26	0.52	0.03	Poor
GNF2_RRM1	79	0.099	-0.95	0.064	0.11	0.001	0.26	0.52	0.012	Good
KRCTCNNNNMANAGC_UNKNOWN	41	0.099	-0.91	0.048	0.12	0.001	0.23	0.52	0.012	Good
BOYERINAS_ONCOFETAL_TARGETS_OF_LET7A1	8	0.099	0.9	0.039	0.12	0.13	0.21	0.52	0.34	Poor
INSULIN_LIKE_GROWTH_FACTOR_RECEPTOR_BINDING	9	0.099	0.9	0.0053	0.035	0.13	0.1	0.4	0.34	Poor
GOLUB_ALL_VS_AML_DN	17	0.099	-0.9	0.042	0.13	0.011	0.22	0.52	0.069	Good
STRUCTURAL_MOLECULE_ACTIVITY	190	0.1	0.95	0.11	0.11	0.001	0.34	0.52	0.012	Poor
BROWNE_HCMV_INFECTION_6HR_UP	64	0.1	-0.95	0.014	0.033	0.11	0.14	0.4	0.32	Good
RAS_PROTEIN_SIGNAL_TRANSDUCTION	53	0.1	-0.94	0.037	0.076	0.11	0.21	0.47	0.32	Good
SASAKI_ADULT_T_CELL_LEUKEMIA	130	0.1	-0.93	0.086	0.12	0.0023	0.3	0.52	0.022	Good
DIRMEIER_LMP1_RESPONSE_EARLY	49	0.1	-0.91	0.048	0.12	0.001	0.23	0.52	0.012	Good
GNF2_HLA-C	44	0.1	-0.91	0.049	0.12	0.001	0.23	0.52	0.012	Good
REGULATION_OF_CELL_ADHESION	28	0.1	0.91	0.047	0.12	0.12	0.23	0.52	0.34	Poor
AROMATIC_COMPOUND_METABOLIC_PROCESS	24	0.1	-0.9	0.043	0.13	0.014	0.22	0.53	0.081	Good
LOPEZ_MESOTHELIOMA_SURVIVAL_DN	10	0.1	0.9	0.0008	0.0082	0.13	0.062	0.3	0.34	Poor
LI_WILMS_TUMOR_VS_FETAL_KIDNEY_1_UP	170	0.1	0.94	0.11	0.11	0.013	0.34	0.52	0.078	Poor
V$DR1_Q3	140	0.1	0.92	0.087	0.12	0.062	0.3	0.52	0.22	Poor
VANTVEER_BREAST_CANCER_BRCA1_DN	32	0.1	0.91	0.049	0.12	0.0074	0.23	0.52	0.053	Poor
POSITIVE_REGULATION_OF_T_CELL_PROLIFERATION	11	0.1	-0.9	0.012	0.056	0.13	0.13	0.44	0.34	Good
IIZUKA_LIVER_CANCER_PROGRESSION_L0_L1_DN	12	0.1	-0.9	0.043	0.13	0.0045	0.22	0.53	0.037	Good
FERNANDEZ_BOUND_BY_MYC	170	0.1	-0.94	0.0043	0.0055	0.11	0.099	0.29	0.32	Good
WEST_ADRENOCORTICAL_CARCINOMA_VS_ADENOMA_DN	23	0.1	-0.9	0.043	0.13	0.064	0.22	0.53	0.23	Good
FOURNIER_ACINAR_DEVELOPMENT_LATE_2	250	0.1	-0.86	0.14	0.12	0.042	0.38	0.52	0.18	Good
REGULATION_OF_LYMPHOCYTE_ACTIVATION	29	0.1	-0.91	0.049	0.12	0.03	0.23	0.52	0.14	Good
TCTAGAG,MIR-517	31	0.1	0.91	0.05	0.12	0.0017	0.23	0.52	0.018	Poor
HUPER_BREAST_BASAL_VS_LUMINAL_UP	49	0.1	0.9	0.051	0.13	0.06	0.23	0.52	0.21	Poor
BOYAULT_LIVER_CANCER_SUBCLASS_G123_DN	49	0.1	-0.9	0.0078	0.033	0.13	0.11	0.4	0.34	Good
LEE_LIVER_CANCER_ACOX1_UP	55	0.1	-0.93	0.066	0.12	0.0049	0.27	0.52	0.04	Good
TGACCTTG_V$SF1_Q6	150	0.1	0.93	0.11	0.12	0.082	0.34	0.52	0.26	Poor
V$TFIIA_Q6	180	0.1	0.93	0.11	0.11	0.12	0.34	0.52	0.33	Poor
FRASOR_TAMOXIFEN_RESPONSE_UP	43	0.1	0.9	0.052	0.13	0.084	0.24	0.53	0.27	Poor
FRIDMAN_SENESCENCE_UP	74	0.1	0.93	0.066	0.12	0.047	0.27	0.52	0.19	Poor
NAKAYAMA_SOFT_TISSUE_TUMORS_PCA2_UP	83	0.1	0.93	0.067	0.12	0.034	0.27	0.52	0.15	Poor
SATO_SILENCED_BY_METHYLATION_IN_PANCREATIC_CANCER_2	44	0.1	0.89	0.0026	0.013	0.13	0.089	0.34	0.35	Poor
REGULATION_OF_VIRAL_REPRODUCTION	11	0.1	-0.89	0.044	0.13	0.092	0.22	0.53	0.28	Good
SENGUPTA_NASOPHARYNGEAL_CARCINOMA_UP	210	0.1	-0.85	0.14	0.12	0.018	0.38	0.52	0.1	Good
V$HEB_Q6	160	0.1	0.93	0.022	0.028	0.12	0.17	0.4	0.33	Poor
NOJIMA_SFRP2_TARGETS_DN	23	0.1	-0.89	0.044	0.13	0.1	0.22	0.53	0.3	Good
CAFFAREL_RESPONSE_TO_THC_DN	23	0.1	-0.88	0.045	0.13	0.12	0.22	0.53	0.34	Good
TSAI_DNAJB4_TARGETS_UP	11	0.1	-0.88	0.0027	0.02	0.13	0.089	0.38	0.35	Good
HYDROLASE_ACTIVITY_ACTING_ON_CARBON_NITROGEN_NOT_PEPTIDEBONDSIN_LINEAR_AMIDES	14	0.1	0.88	0.041	0.12	0.13	0.21	0.52	0.35	Poor
LOPEZ_EPITHELIOID_MESOTHELIOMA	16	0.1	-0.88	0.045	0.13	0.001	0.22	0.53	0.012	Good
WINTER_HYPOXIA_UP	71	0.1	0.93	0.067	0.12	0.095	0.27	0.52	0.29	Poor
ODONNELL_TARGETS_OF_MYC_AND_TFRC_UP	62	0.1	-0.92	0.068	0.12	0.001	0.27	0.52	0.012	Good
WANG_BARRETTS_ESOPHAGUS_AND_ESOPHAGUS_CANCER_DN	33	0.1	0.89	0.053	0.13	0.001	0.24	0.53	0.012	Poor
ST_WNT_BETA_CATENIN_PATHWAY	28	0.1	0.89	0.054	0.13	0.053	0.24	0.53	0.2	Poor
GNF2_CD53	55	0.1	-0.92	0.068	0.12	0.001	0.27	0.52	0.012	Good
BROWNE_HCMV_INFECTION_10HR_UP	96	0.1	-0.92	0.069	0.12	0.0049	0.27	0.52	0.04	Good
REACTOME_SYNTHESIS_OF_DNA	74	0.1	-0.92	0.069	0.12	0.011	0.27	0.52	0.071	Good
TAGHAVI_NEOPLASTIC_TRANSFORMATION	9	0.1	0.88	0.044	0.13	0.085	0.22	0.53	0.27	Poor
POSITIVE_REGULATION_OF_I_KAPPAB_KINASE_NF_KAPPAB_CASCADE	68	0.1	-0.92	0.069	0.12	0.001	0.27	0.52	0.012	Good
MORF_RAD23B	150	0.1	-0.9	0.12	0.12	0.02	0.35	0.52	0.11	Good
V$SRY_02	160	0.1	0.92	0.11	0.12	0.001	0.35	0.52	0.012	Poor
ACACTGG,MIR-199A,MIR-199B	120	0.1	0.9	0.093	0.13	0.001	0.31	0.52	0.012	Poor
DING_LUNG_CANCER_MUTATED_SIGNIFICANTLY	26	0.1	0.88	0.054	0.13	0.059	0.24	0.53	0.21	Poor
WANG_SMARCE1_TARGETS_UP	160	0.11	0.92	0.11	0.12	0.001	0.35	0.52	0.012	Poor
V$CEBP_Q2	150	0.11	0.9	0.093	0.13	0.015	0.31	0.52	0.087	Poor
WATANABE_RECTAL_CANCER_RADIOTHERAPY_RESPONSIVE_UP	92	0.11	-0.92	0.07	0.12	0.071	0.27	0.52	0.24	Good
MORF_EIF3S6	94	0.11	0.91	0.07	0.12	0.0035	0.27	0.52	0.031	Poor
FINETTI_BREAST_CANCERS_KINOME_GRAY	12	0.11	0.88	0.038	0.12	0.13	0.21	0.52	0.35	Poor
V$GR_Q6_01	160	0.11	0.92	0.11	0.12	0.0017	0.35	0.52	0.018	Poor
RUIZ_TNC_TARGETS_UP	140	0.11	0.9	0.094	0.13	0.001	0.32	0.53	0.012	Poor
GNF2_RFC4	55	0.11	-0.91	0.071	0.12	0.001	0.27	0.52	0.012	Good
GCM_CALM1	77	0.11	0.91	0.071	0.12	0.022	0.27	0.52	0.12	Poor
LIU_VMYB_TARGETS_UP	120	0.11	-0.89	0.025	0.043	0.13	0.17	0.42	0.35	Good
NITROGEN_COMPOUND_METABOLIC_PROCESS	130	0.11	-0.89	0.097	0.13	0.001	0.32	0.53	0.012	Good
TCGA_GLIOBLASTOMA_COPY_NUMBER_DN	23	0.11	0.88	0.047	0.13	0.072	0.23	0.53	0.24	Poor
KLEIN_TARGETS_OF_BCR_ABL1_FUSION	31	0.11	-0.88	0.055	0.13	0.0044	0.24	0.53	0.037	Good
ENGELMANN_CANCER_PROGENITORS_DN	45	0.11	0.88	0.038	0.1	0.13	0.21	0.5	0.35	Poor
POSITIVE_REGULATION_OF_TRANSCRIPTION_FACTOR_ACTIVITY	17	0.11	-0.87	0.047	0.13	0.066	0.23	0.53	0.23	Good
LIEN_BREAST_CARCINOMA_METAPLASTIC	29	0.11	0.87	0.055	0.13	0.0017	0.24	0.53	0.018	Poor
BILBAN_B_CLL_LPL_DN	35	0.11	-0.87	0.055	0.13	0.019	0.24	0.53	0.1	Good
LUCAS_HNF4A_TARGETS_UP	48	0.11	-0.87	0.055	0.13	0.047	0.24	0.53	0.19	Good
GNF2_INPP5D	39	0.11	-0.87	0.056	0.13	0.001	0.24	0.53	0.012	Good
NUCLEOBASENUCLEOSIDE_AND_NUCLEOTIDE_METABOLIC_PROCESS	44	0.11	-0.87	0.056	0.13	0.083	0.24	0.53	0.26	Good
NUCLEOSOME_ASSEMBLY	10	0.11	0.87	0.048	0.14	0.072	0.23	0.53	0.24	Poor
V$AP1_Q2	180	0.11	0.9	0.12	0.13	0.082	0.35	0.52	0.26	Poor
TTTGCAG,MIR-518A-2	140	0.11	0.88	0.098	0.13	0.088	0.32	0.53	0.27	Poor
BIOCARTA_TCYTOTOXIC_PATHWAY	12	0.11	-0.87	0.047	0.13	0.001	0.23	0.53	0.012	Good
BIOGENIC_AMINE_METABOLIC_PROCESS	15	0.11	-0.87	0.042	0.12	0.13	0.21	0.52	0.36	Good
NEGATIVE_REGULATION_OF_TRANSCRIPTION	160	0.11	0.9	0.12	0.13	0.041	0.36	0.53	0.17	Poor
CARBOHYDRATE_TRANSPORT	16	0.11	-0.87	0.0018	0.015	0.14	0.08	0.35	0.36	Good
V$GRE_C	80	0.11	0.9	0.073	0.12	0.02	0.28	0.52	0.11	Poor
KIM_MYCN_AMPLIFICATION_TARGETS_DN	61	0.11	0.9	0.073	0.13	0.037	0.28	0.52	0.16	Poor
TTGGAGA,MIR-515-5P,MIR-519E	100	0.11	0.88	0.053	0.081	0.13	0.24	0.48	0.35	Poor
VALK_AML_CLUSTER_9	34	0.11	0.86	0.058	0.14	0.0074	0.25	0.53	0.053	Poor
BIOCARTA_IL5_PATHWAY	10	0.11	-0.85	0.05	0.14	0.0086	0.23	0.54	0.059	Good
CARBOHYDRATE_METABOLIC_PROCESS	140	0.11	-0.88	0.1	0.13	0.013	0.33	0.53	0.077	Good
LUI_THYROID_CANCER_CLUSTER_3	22	0.11	0.86	0.048	0.14	0.011	0.23	0.53	0.07	Poor
DEOXYRIBONUCLEASE_ACTIVITY	21	0.11	-0.86	0.049	0.14	0.12	0.23	0.53	0.33	Good
REACTOME_P2Y_RECEPTORS	8	0.11	-0.85	0.049	0.14	0.099	0.23	0.54	0.29	Good
LU_IL4_SIGNALING	56	0.11	-0.9	0.074	0.13	0.001	0.28	0.53	0.012	Good
BIOCARTA_NKT_PATHWAY	28	0.11	-0.86	0.058	0.14	0.001	0.25	0.53	0.012	Good
CAMPS_COLON_CANCER_COPY_NUMBER_DN	26	0.11	-0.86	0.013	0.048	0.14	0.14	0.42	0.36	Good
GNF2_PA2G4	66	0.11	-0.89	0.075	0.13	0.012	0.28	0.53	0.073	Good
GCM_UBE2N	100	0.11	0.87	0.1	0.13	0.014	0.33	0.53	0.081	Poor
ODONNELL_METASTASIS_DN	23	0.11	-0.86	0.049	0.14	0.1	0.23	0.53	0.3	Good
REACTOME_ORC1_REMOVAL_FROM_CHROMATIN	50	0.11	-0.86	0.083	0.14	0.068	0.29	0.53	0.23	Good
BIOCARTA_PML_PATHWAY	16	0.11	-0.86	0.037	0.11	0.14	0.21	0.52	0.36	Good
NIKOLSKY_BREAST_CANCER_1Q32_AMPLICON	9	0.11	-0.85	0.03	0.1	0.14	0.19	0.5	0.37	Good
MOROSETTI_FACIOSCAPULOHUMERAL_MUSCULAR_DISTROPHY_DN	11	0.11	0.85	0.05	0.14	0.11	0.23	0.54	0.32	Poor
MITOCHONDRIAL_RIBOSOME	14	0.11	-0.85	0.051	0.14	0.066	0.23	0.54	0.23	Good
ORGANELLAR_RIBOSOME	14	0.11	-0.85	0.051	0.14	0.059	0.23	0.54	0.21	Good
VETTER_TARGETS_OF_PRKCA_AND_ETS1_UP	11	0.11	0.85	0.042	0.12	0.14	0.22	0.52	0.36	Poor
MAINA_HYPOXIA_VHL_TARGETS_UP	6	0.11	0.85	0.045	0.13	0.14	0.22	0.53	0.37	Poor
CREIGHTON_ENDOCRINE_THERAPY_RESISTANCE_4	210	0.11	0.82	0.15	0.13	0.14	0.4	0.53	0.36	Poor
FARMER_BREAST_CANCER_CLUSTER_7	19	0.11	-0.85	0.031	0.1	0.14	0.19	0.5	0.37	Good
GNF2_PTX3	36	0.11	0.85	0.06	0.14	0.001	0.25	0.54	0.012	Poor
BOYAULT_LIVER_CANCER_SUBCLASS_G12_UP	34	0.11	0.85	0.06	0.14	0.1	0.25	0.54	0.31	Poor
GNF2_DAP3	77	0.11	0.88	0.077	0.13	0.001	0.28	0.53	0.012	Poor
MEINHOLD_OVARIAN_CANCER_LOW_GRADE_DN	18	0.11	-0.85	0.052	0.14	0.04	0.24	0.54	0.17	Good
FRIDMAN_SENESCENCE_DN	11	0.11	0.85	0.052	0.14	0.0055	0.24	0.54	0.043	Poor
GTACAGG,MIR-486	40	0.11	0.85	0.055	0.13	0.14	0.24	0.53	0.37	Poor
MORF_UNG	59	0.11	-0.88	0.078	0.13	0.007	0.28	0.53	0.051	Good
AATGGAG,MIR-136	45	0.11	0.85	0.061	0.14	0.1	0.25	0.54	0.31	Poor
GNF2_SNRK	23	0.11	-0.84	0.052	0.14	0.001	0.24	0.54	0.012	Good
REGULATION_OF_CELL_MIGRATION	21	0.11	0.84	0.052	0.14	0.001	0.24	0.54	0.012	Poor
AAAYWAACM_V$HFH4_01	160	0.11	0.88	0.11	0.12	0.13	0.35	0.52	0.35	Poor
TURASHVILI_BREAST_LOBULAR_CARCINOMA_VS_DUCTAL_NORMAL_UP	53	0.11	0.88	0.078	0.13	0.001	0.28	0.53	0.012	Poor
RTTTNNNYTGGM_UNKNOWN	100	0.11	0.86	0.071	0.1	0.14	0.27	0.5	0.36	Poor
ATAAGCT,MIR-21	82	0.11	0.88	0.078	0.13	0.03	0.29	0.53	0.14	Poor
GNF2_SMC4L1	73	0.11	-0.87	0.079	0.13	0.001	0.29	0.53	0.012	Good
WEBER_METHYLATED_ICP_IN_SPERM_UP	4	0.11	-0.86	0.054	0.14	0.057	0.24	0.53	0.21	Good
WEIGEL_OXIDATIVE_STRESS_RESPONSE	30	0.11	0.85	0.0078	0.033	0.14	0.11	0.4	0.37	Poor
VALK_AML_WITH_FLT3_ITD	37	0.11	0.85	0.037	0.1	0.14	0.21	0.5	0.37	Poor
SCHLOSSER_MYC_AND_SERUM_RESPONSE_SYNERGY	29	0.11	-0.84	0.062	0.14	0.0065	0.26	0.54	0.049	Good
GTTAAAG,MIR-302B	49	0.11	0.84	0.011	0.044	0.14	0.13	0.42	0.37	Poor
BIOCARTA_CCR5_PATHWAY	16	0.11	-0.84	0.034	0.11	0.14	0.2	0.52	0.37	Good
HAEGERSTRAND_RESPONSE_TO_IMATINIB	9	0.11	0.84	0.051	0.14	0.057	0.24	0.54	0.21	Poor
V$SRF_Q4	160	0.11	0.88	0.13	0.13	0.075	0.36	0.53	0.25	Poor
CYTOKINE_PRODUCTION	60	0.11	-0.87	0.08	0.13	0.0023	0.29	0.53	0.022	Good
CAGCACT,MIR-512-3P	91	0.11	0.87	0.08	0.13	0.045	0.29	0.53	0.18	Poor
DELYS_THYROID_CANCER_DN	200	0.11	0.8	0.16	0.13	0.001	0.41	0.53	0.012	Poor
ELVIDGE_HYPOXIA_BY_DMOG_UP	120	0.11	0.85	0.11	0.14	0.0016	0.34	0.54	0.018	Poor
MORF_PPP1CA	130	0.11	-0.85	0.11	0.14	0.011	0.34	0.54	0.07	Good
APPEL_IMATINIB_RESPONSE	31	0.11	-0.84	0.063	0.15	0.043	0.26	0.54	0.18	Good
GRAHAM_CML_QUIESCENT_VS_CML_DIVIDING_UP	22	0.11	-0.84	0.054	0.15	0.047	0.24	0.54	0.19	Good
HOSHIDA_LIVER_CANCER_LATE_RECURRENCE_UP	52	0.11	-0.87	0.08	0.14	0.0049	0.29	0.53	0.04	Good
LAU_APOPTOSIS_CDKN2A_UP	53	0.11	-0.87	0.081	0.14	0.024	0.29	0.53	0.12	Good
CHROMATIN_REMODELING_COMPLEX	16	0.11	0.83	0.054	0.15	0.094	0.24	0.54	0.28	Poor
RUFFLE	23	0.11	0.83	0.054	0.15	0.1	0.24	0.54	0.31	Poor
V$FREAC2_01	160	0.12	0.87	0.13	0.13	0.001	0.37	0.53	0.012	Poor
SINGH_NFE2L2_TARGETS	14	0.12	-0.83	0.055	0.15	0.023	0.24	0.54	0.12	Good
CELLULAR_CATION_HOMEOSTASIS	89	0.12	-0.86	0.082	0.14	0.001	0.29	0.53	0.012	Good
FOCAL_ADHESION_FORMATION	9	0.12	0.83	0.052	0.15	0.12	0.24	0.54	0.34	Poor
CARBOHYDRATE_TRANSMEMBRANE_TRANSPORTER_ACTIVITY	14	0.12	-0.83	0.024	0.083	0.15	0.17	0.48	0.38	Good
GNF2_CDC20	49	0.12	-0.83	0.064	0.15	0.0024	0.26	0.54	0.022	Good
GUTIERREZ_WALDENSTROEMS_MACROGLOBULINEMIA_2	8	0.12	-0.83	0.053	0.15	0.018	0.24	0.54	0.098	Good
PODAR_RESPONSE_TO_ADAPHOSTIN_DN	18	0.12	-0.83	0.055	0.15	0.076	0.24	0.54	0.25	Good
REACTOME_CASPASE_MEDIATED_CLEAVAGE_OF_CYTOSKELETAL_PROTEINS	9	0.12	-0.83	0.035	0.11	0.15	0.2	0.52	0.38	Good
MORF_ACP1	170	0.12	0.87	0.13	0.14	0.016	0.37	0.53	0.09	Poor
ACTIN_FILAMENT_BASED_PROCESS	99	0.12	0.86	0.082	0.14	0.01	0.29	0.53	0.067	Poor
DAZARD_UV_RESPONSE_CLUSTER_G1	35	0.12	0.83	0.035	0.096	0.15	0.2	0.5	0.38	Poor
V$COMP1_01	77	0.12	0.86	0.083	0.14	0.001	0.29	0.54	0.012	Poor
NIKOLSKY_BREAST_CANCER_19Q13.1_AMPLICON	3	0.12	0.84	0.059	0.15	0.059	0.25	0.54	0.21	Poor
TSUDA_ALVEOLAR_SOFT_PART_SARCOMA	9	0.12	-0.82	0.012	0.056	0.15	0.13	0.44	0.38	Good
ROZANOV_MMP14_TARGETS_UP	200	0.12	-0.86	0.12	0.13	0.14	0.36	0.53	0.36	Good
KOYAMA_SEMA3B_TARGETS_UP	160	0.12	0.86	0.13	0.14	0.0016	0.37	0.53	0.018	Poor
AACTGAC,MIR-223	73	0.12	0.85	0.084	0.14	0.007	0.3	0.54	0.051	Poor
GRADE_COLON_AND_RECTAL_CANCER_DN	65	0.12	0.85	0.084	0.14	0.0017	0.3	0.54	0.018	Poor
V$SRF_C	150	0.12	0.84	0.11	0.14	0.0066	0.34	0.54	0.05	Poor
FUJII_YBX1_TARGETS_DN	120	0.12	-0.84	0.11	0.14	0.04	0.34	0.54	0.17	Good
REGULATION_OF_HORMONE_SECRETION	11	0.12	0.83	0.055	0.15	0.001	0.24	0.54	0.012	Poor
NEURON_APOPTOSIS	15	0.12	0.83	0.056	0.15	0.11	0.24	0.54	0.31	Poor
SU_THYMUS	19	0.12	-0.82	0.056	0.15	0.001	0.24	0.54	0.012	Good
GACAGGG,MIR-339	43	0.12	0.82	0.0072	0.031	0.15	0.11	0.4	0.38	Poor
GNF2_RAP1B	33	0.12	-0.82	0.066	0.15	0.0043	0.27	0.54	0.036	Good
ZHAN_MULTIPLE_MYELOMA_CD1_UP	29	0.12	-0.82	0.066	0.15	0.12	0.27	0.54	0.32	Good
GARGALOVIC_RESPONSE_TO_OXIDIZED_PHOSPHOLIPIDS_RED_UP	11	0.12	-0.82	0.057	0.15	0.046	0.24	0.54	0.18	Good
MURATA_VIRULENCE_OF_H_PILORI	15	0.12	-0.82	0.057	0.15	0.014	0.24	0.54	0.085	Good
HISTONE_DEACETYLASE_COMPLEX	15	0.12	0.82	0.057	0.15	0.1	0.24	0.54	0.31	Poor
NEWMAN_ERCC6_TARGETS_DN	24	0.12	0.82	0.007	0.037	0.15	0.11	0.41	0.38	Poor
CASPASE_REGULATOR_ACTIVITY	10	0.12	-0.82	0.057	0.15	0.016	0.25	0.54	0.093	Good
V$PXR_Q2	170	0.12	0.86	0.13	0.14	0.088	0.37	0.53	0.28	Poor
MORF_SOD1	230	0.12	-0.79	0.16	0.14	0.0082	0.42	0.54	0.057	Good
RIZKI_TUMOR_INVASIVENESS_3D_UP	180	0.12	-0.86	0.13	0.14	0.12	0.37	0.54	0.33	Good
GTTTGTT,MIR-495	170	0.12	0.86	0.097	0.1	0.14	0.32	0.51	0.36	Poor
CAGTCAC,MIR-134	32	0.12	0.82	0.067	0.15	0.02	0.27	0.54	0.11	Poor
IVANOV_MUTATED_IN_COLON_CANCER	9	0.12	0.82	0.026	0.092	0.15	0.17	0.49	0.38	Poor
GARGALOVIC_RESPONSE_TO_OXIDIZED_PHOSPHOLIPIDS_GREY_DN	45	0.12	-0.82	0.00015	0.0008	0.15	0.047	0.16	0.38	Good
HANN_RESISTANCE_TO_BCL2_INHIBITOR_DN	39	0.12	0.82	0.0045	0.021	0.15	0.1	0.38	0.38	Poor
XU_GH1_AUTOCRINE_TARGETS_DN	100	0.12	0.84	0.11	0.15	0.0033	0.35	0.54	0.029	Poor
V$HEN1_01	120	0.12	0.84	0.11	0.15	0.026	0.35	0.54	0.13	Poor
V$CIZ_01	150	0.12	0.83	0.11	0.15	0.005	0.35	0.54	0.04	Poor
VANTVEER_BREAST_CANCER_ESR1_DN	200	0.12	-0.78	0.17	0.14	0.0025	0.42	0.54	0.023	Good
BILBAN_B_CLL_LPL_UP	56	0.12	0.84	0.086	0.14	0.14	0.3	0.54	0.36	Poor
V$HNF4_01_B	160	0.12	0.85	0.079	0.088	0.14	0.29	0.48	0.37	Poor
TNCATNTCCYR_UNKNOWN	72	0.12	0.84	0.086	0.14	0.15	0.3	0.54	0.37	Poor
CATION_HOMEOSTASIS	92	0.12	-0.84	0.088	0.15	0.001	0.31	0.54	0.012	Good
MORF_CCNI	70	0.12	0.84	0.089	0.15	0.001	0.31	0.54	0.012	Poor
ATGGYGGA_UNKNOWN	56	0.12	0.84	0.031	0.065	0.15	0.19	0.46	0.37	Poor
V$ZIC2_01	150	0.12	0.85	0.14	0.14	0.1	0.38	0.54	0.3	Poor
GOLGI_APPARATUS	190	0.12	0.84	0.051	0.058	0.14	0.23	0.45	0.37	Poor
V$ERR1_Q2	160	0.12	0.84	0.14	0.14	0.13	0.38	0.54	0.34	Poor
SHAFFER_IRF4_TARGETS_IN_MYELOMA_VS_MATURE_B_LYMPHOCYTE	91	0.12	-0.84	0.089	0.15	0.09	0.31	0.54	0.28	Good
ST_INTEGRIN_SIGNALING_PATHWAY	72	0.12	0.84	0.089	0.15	0.14	0.31	0.54	0.36	Poor
CALVET_IRINOTECAN_SENSITIVE_VS_REVERTED_UP	5	0.12	0.81	0.018	0.072	0.15	0.16	0.46	0.38	Poor
SH2_DOMAIN_BINDING	13	0.12	-0.81	0.00092	0.0088	0.15	0.066	0.31	0.38	Good
VACUOLE	62	0.12	-0.83	0.09	0.15	0.026	0.31	0.54	0.13	Good
HOEBEKE_LYMPHOID_STEM_CELL_DN	80	0.12	0.83	0.09	0.15	0.12	0.31	0.54	0.33	Poor
V$LBP1_Q6	130	0.12	0.83	0.12	0.15	0.0063	0.35	0.54	0.048	Poor
RADAEVA_RESPONSE_TO_IFNA1_DN	6	0.12	0.81	0.057	0.16	0.015	0.24	0.55	0.088	Poor
MEIOTIC_RECOMBINATION	17	0.12	-0.81	0.0032	0.023	0.16	0.093	0.38	0.39	Good
LIAO_HAVE_SOX4_BINDING_SITES	31	0.12	0.81	0.069	0.16	0.049	0.27	0.55	0.19	Poor
TGTGTGA,MIR-377	130	0.12	0.82	0.095	0.13	0.15	0.32	0.53	0.38	Poor
ENGELMANN_CANCER_PROGENITORS_UP	40	0.12	0.81	0.02	0.066	0.16	0.16	0.46	0.39	Poor
RAS_GTPASE_ACTIVATOR_ACTIVITY	21	0.12	0.81	0.024	0.083	0.16	0.17	0.48	0.39	Poor
GNF2_CENPE	35	0.12	-0.8	0.069	0.16	0.058	0.27	0.55	0.21	Good
LIGASE_ACTIVITY_FORMING_CARBON_NITROGEN_BONDS	58	0.12	-0.82	0.093	0.15	0.001	0.31	0.54	0.012	Good
GNF2_CKS2	45	0.12	-0.8	0.07	0.16	0.001	0.27	0.55	0.012	Good
CHANG_IMMORTALIZED_BY_HPV31_DN	44	0.12	-0.8	0.07	0.16	0.016	0.27	0.55	0.09	Good
ACTIN_CYTOSKELETON_ORGANIZATION_AND_BIOGENESIS	90	0.13	0.82	0.094	0.15	0.0017	0.32	0.54	0.018	Poor
SPERMATID_DIFFERENTIATION	8	0.13	0.8	0.058	0.16	0.028	0.25	0.55	0.13	Poor
ZHAN_MULTIPLE_MYELOMA_CD2_DN	31	0.13	-0.8	0.0049	0.023	0.16	0.1	0.38	0.39	Good
KEGG_ECM_RECEPTOR_INTERACTION	78	0.13	0.82	0.096	0.15	0.0017	0.32	0.54	0.018	Poor
GTGTGAG,MIR-342	47	0.13	0.8	0.071	0.16	0.078	0.27	0.56	0.26	Poor
KIM_MYC_AMPLIFICATION_TARGETS_UP	130	0.13	0.82	0.12	0.15	0.027	0.35	0.54	0.13	Poor
POSITIVE_REGULATION_OF_EPITHELIAL_CELL_PROLIFERATION	6	0.13	0.8	0.059	0.16	0.053	0.25	0.56	0.2	Poor
GCM_MLL	100	0.13	0.82	0.011	0.02	0.15	0.13	0.38	0.38	Poor
GTPASE_BINDING	27	0.13	0.8	0.072	0.16	0.13	0.27	0.56	0.35	Poor
BIOCARTA_RANKL_PATHWAY	13	0.13	-0.79	0.047	0.13	0.16	0.23	0.53	0.39	Good
FRASOR_RESPONSE_TO_SERM_OR_FULVESTRANT_DN	41	0.13	-0.79	0.0074	0.032	0.16	0.11	0.4	0.39	Good
JAK_STAT_CASCADE	25	0.13	-0.79	0.0086	0.036	0.16	0.12	0.4	0.39	Good
GNF2_MCL1	47	0.13	-0.79	0.073	0.16	0.001	0.28	0.56	0.012	Good
V$PITX2_Q2	160	0.13	0.82	0.0053	0.0066	0.15	0.1	0.29	0.38	Poor
INTEGRIN_BINDING	30	0.13	0.79	0.073	0.16	0.001	0.28	0.56	0.012	Poor
ZHU_CMV_24_HR_DN	53	0.13	0.81	0.097	0.15	0.0072	0.32	0.55	0.052	Poor
GRAHAM_NORMAL_QUIESCENT_VS_NORMAL_DIVIDING_UP	62	0.13	-0.81	0.097	0.16	0.019	0.32	0.55	0.11	Good
EXTRACELLULAR_MATRIX_PART	54	0.13	0.81	0.098	0.16	0.001	0.32	0.55	0.012	Poor
CELLULAR_MORPHOGENESIS_DURING_DIFFERENTIATION	36	0.13	0.79	0.074	0.16	0.0088	0.28	0.56	0.06	Poor
BIOCARTA_AHSP_PATHWAY	11	0.13	-0.79	0.014	0.062	0.16	0.14	0.45	0.4	Good
WGGAATGY_V$TEF1_Q6	240	0.13	0.75	0.18	0.15	0.0016	0.43	0.54	0.018	Poor
GENTILE_UV_HIGH_DOSE_DN	220	0.13	0.75	0.18	0.15	0.011	0.44	0.54	0.07	Poor
SCHLOSSER_MYC_TARGETS_AND_SERUM_RESPONSE_UP	44	0.13	-0.79	0.074	0.16	0.084	0.28	0.56	0.27	Good
MUNSHI_MULTIPLE_MYELOMA_DN	7	0.13	-0.79	0.026	0.09	0.16	0.17	0.49	0.4	Good
FRIDMAN_IMMORTALIZATION_DN	32	0.13	0.78	0.074	0.16	0.018	0.28	0.56	0.097	Poor
GTCAGGA,MIR-378	33	0.13	0.78	0.0054	0.024	0.17	0.1	0.38	0.4	Poor
GNF2_LYN	26	0.13	-0.77	0.077	0.17	0.001	0.28	0.57	0.012	Good
SESTO_RESPONSE_TO_UV_C7	62	0.14	-0.8	0.1	0.16	0.032	0.33	0.56	0.15	Good
REACTOME_MTORC1_MEDIATED_SIGNALLING	7	0.14	0.78	0.063	0.17	0.16	0.26	0.57	0.39	Poor
REACTOME_G2_M_TRANSITION	71	0.14	0.8	0.1	0.16	0.15	0.33	0.56	0.38	Poor
GNF2_TTK	34	0.14	-0.77	0.077	0.17	0.0021	0.28	0.57	0.021	Good
SHI_SPARC_TARGETS_UP	18	0.14	0.77	0.026	0.089	0.17	0.17	0.49	0.4	Poor
BECKER_TAMOXIFEN_RESISTANCE_UP	36	0.14	-0.77	0.021	0.068	0.17	0.16	0.46	0.41	Good
AIYAR_COBRA1_TARGETS_DN	24	0.14	0.77	0.017	0.067	0.17	0.15	0.46	0.4	Poor
KEGG_NICOTINATE_AND_NICOTINAMIDE_METABOLISM	15	0.14	-0.77	0.067	0.17	0.0023	0.27	0.57	0.022	Good
GCM_HBP1	42	0.14	0.77	0.078	0.17	0.037	0.29	0.57	0.16	Poor
RIBONUCLEOPROTEIN_COMPLEX	110	0.14	0.8	0.13	0.16	0.099	0.37	0.56	0.29	Poor
LEE_NEURAL_CREST_STEM_CELL_UP	140	0.14	0.8	0.13	0.16	0.0016	0.37	0.56	0.018	Poor
LEE_DOUBLE_POLAR_THYMOCYTE	18	0.14	-0.77	0.067	0.17	0.078	0.27	0.57	0.26	Good
V$EN1_01	72	0.14	0.79	0.1	0.16	0.042	0.33	0.56	0.17	Poor
GCM_BMPR2	59	0.14	0.79	0.1	0.16	0.022	0.33	0.56	0.12	Poor
REGULATION_OF_NEUROGENESIS	11	0.14	0.77	0.046	0.13	0.17	0.22	0.53	0.4	Poor
BIOCARTA_PLATELETAPP_PATHWAY	14	0.14	0.77	0.068	0.17	0.092	0.27	0.57	0.28	Poor
V$CEBPA_01	150	0.14	0.8	0.15	0.16	0.1	0.4	0.56	0.3	Poor
ACACTAC,MIR-142-3P	88	0.14	0.79	0.024	0.053	0.16	0.17	0.43	0.4	Poor
RAS_GTPASE_BINDING	20	0.14	0.77	0.068	0.17	0.02	0.27	0.57	0.11	Poor
CCTGCTG,MIR-214	160	0.14	0.8	0.15	0.16	0.024	0.4	0.56	0.12	Poor
NUCLEAR_CHROMATIN	12	0.14	0.77	0.068	0.17	0.034	0.27	0.57	0.15	Poor
FERRANDO_HOX11_NEIGHBORS	15	0.14	-0.77	0.069	0.17	0.091	0.27	0.57	0.28	Good
FUNG_IL2_TARGETS_WITH_STAT5_BINDING_SITES_T1	9	0.14	-0.77	0.065	0.17	0.0022	0.27	0.57	0.022	Good
FRASOR_RESPONSE_TO_ESTRADIOL_DN	58	0.14	0.78	0.0097	0.024	0.16	0.12	0.38	0.4	Poor
EHLERS_ANEUPLOIDY_UP	29	0.14	0.76	0.08	0.17	0.024	0.29	0.57	0.12	Poor
GNF2_MYL2	31	0.14	0.76	0.08	0.17	0.14	0.29	0.57	0.37	Poor
CELL_STRUCTURE_DISASSEMBLY_DURING_APOPTOSIS	16	0.14	-0.77	0.069	0.17	0.022	0.27	0.57	0.12	Good
HUMORAL_IMMUNE_RESPONSE	29	0.14	-0.76	0.08	0.17	0.001	0.29	0.57	0.012	Good
HAMAI_APOPTOSIS_VIA_TRAIL_DN	120	0.14	-0.79	0.13	0.16	0.094	0.37	0.56	0.28	Good
V$NCX_01	110	0.14	0.79	0.13	0.16	0.0068	0.37	0.56	0.05	Poor
BROWNE_HCMV_INFECTION_24HR_DN	140	0.14	0.79	0.13	0.16	0.001	0.37	0.56	0.012	Poor
V$CDP_02	71	0.14	0.78	0.014	0.034	0.17	0.14	0.4	0.4	Poor
ALONSO_METASTASIS_EMT_DN	5	0.14	0.77	0.059	0.16	0.17	0.25	0.56	0.41	Poor
PELLICCIOTTA_HDAC_IN_ANTIGEN_PRESENTATION_DN	41	0.14	-0.76	0.081	0.17	0.001	0.29	0.57	0.012	Good
CONCANNON_APOPTOSIS_BY_EPOXOMICIN_DN	140	0.14	0.78	0.011	0.02	0.16	0.13	0.38	0.4	Poor
NAKAMURA_ALVEOLAR_EPITHELIUM	5	0.14	0.77	0.0055	0.036	0.17	0.1	0.4	0.41	Poor
IIZUKA_LIVER_CANCER_PROGRESSION_G1_G2_UP	8	0.14	-0.76	0.00048	0.007	0.17	0.058	0.3	0.41	Good
MITOCHONDRIAL_SMALL_RIBOSOMAL_SUBUNIT	9	0.14	-0.76	0.066	0.17	0.081	0.27	0.57	0.26	Good
ORGANELLAR_SMALL_RIBOSOMAL_SUBUNIT	9	0.14	-0.76	0.066	0.17	0.079	0.27	0.57	0.26	Good
SMALL_RIBOSOMAL_SUBUNIT	9	0.14	-0.76	0.066	0.17	0.095	0.27	0.57	0.29	Good
KUROKAWA_LIVER_CANCER_EARLY_RECURRENCE_UP	10	0.14	-0.76	0.069	0.17	0.052	0.27	0.57	0.2	Good
KYNG_ENVIRONMENTAL_STRESS_RESPONSE_NOT_BY_GAMMA_IN_WS	10	0.14	-0.76	0.01	0.049	0.17	0.13	0.43	0.41	Good
UBIQUITIN_PROTEIN_LIGASE_ACTIVITY	41	0.14	-0.76	0.037	0.099	0.17	0.21	0.5	0.41	Good
MEIOTIC_CELL_CYCLE	31	0.14	-0.76	0.081	0.17	0.035	0.29	0.57	0.16	Good
HEMOPOIESIS	68	0.14	-0.78	0.025	0.055	0.17	0.17	0.44	0.4	Good
BIOCARTA_UCALPAIN_PATHWAY	16	0.14	0.76	0.012	0.054	0.17	0.13	0.43	0.41	Poor
REACTOME_NEF_MEDIATES_DOWN_MODULATION_OF_CELL_SURFACE_RECEPTORS_BY_RECRUITING_THEM_TO_CLATHRIN_ADAPTERS	18	0.14	-0.76	0.07	0.17	0.018	0.27	0.57	0.1	Good
DANG_MYC_TARGETS_DN	29	0.14	0.76	0.082	0.18	0.13	0.29	0.57	0.35	Poor
CHROMATIN	31	0.14	0.75	0.036	0.097	0.18	0.2	0.5	0.41	Poor
ACID_AMINO_ACID_LIGASE_ACTIVITY	48	0.14	-0.75	0.083	0.18	0.049	0.29	0.57	0.19	Good
WOO_LIVER_CANCER_RECURRENCE_UP	97	0.14	0.77	0.11	0.17	0.001	0.34	0.57	0.012	Poor
GTTGNYNNRGNAAC_UNKNOWN	55	0.14	0.77	0.0017	0.0043	0.17	0.08	0.26	0.4	Poor
REACTOME_M_G1_TRANSITION	48	0.14	-0.75	0.083	0.18	0.051	0.29	0.57	0.2	Good
WINTER_HYPOXIA_METAGENE	200	0.15	0.78	0.086	0.095	0.16	0.3	0.5	0.4	Poor
CERVERA_SDHB_TARGETS_2	88	0.15	0.77	0.11	0.17	0.036	0.34	0.57	0.16	Poor
SA_FAS_SIGNALING	6	0.15	-0.75	0.0023	0.018	0.18	0.085	0.37	0.41	Good
NUCLEAR_CHROMOSOME	44	0.15	0.75	0.041	0.11	0.18	0.21	0.51	0.41	Poor
BOYAULT_LIVER_CANCER_SUBCLASS_G2	26	0.15	0.75	0.073	0.16	0.18	0.28	0.56	0.42	Poor
V$HLF_01	160	0.15	0.78	0.16	0.17	0.023	0.41	0.57	0.12	Poor
AMINO_ACID_DERIVATIVE_METABOLIC_PROCESS	22	0.15	-0.75	0.072	0.18	0.04	0.27	0.57	0.17	Good
KEGG_TGF_BETA_SIGNALING_PATHWAY	79	0.15	0.77	0.11	0.17	0.13	0.34	0.57	0.34	Poor
V$CART1_01	130	0.15	0.77	0.13	0.17	0.024	0.37	0.57	0.12	Poor
TAKEDA_TARGETS_OF_NUP98_HOXA9_FUSION_6HR_DN	30	0.15	-0.75	0.085	0.18	0.013	0.3	0.58	0.08	Good
GNF2_FEN1	48	0.15	-0.75	0.085	0.18	0.001	0.3	0.58	0.012	Good
REACTOME_UNWINDING_OF_DNA	9	0.15	-0.75	0.07	0.18	0.022	0.27	0.58	0.12	Good
REGULATION_OF_NEURON_APOPTOSIS	10	0.15	0.74	0.075	0.18	0.12	0.28	0.58	0.34	Poor
NADERI_BREAST_CANCER_PROGNOSIS_UP	32	0.15	-0.74	0.062	0.14	0.18	0.26	0.54	0.42	Good
BANDRES_RESPONSE_TO_CARMUSTIN_MGMT_24HR_DN	23	0.15	-0.75	0.073	0.18	0.0043	0.28	0.57	0.037	Good
GNF2_FBL	94	0.15	0.76	0.11	0.17	0.001	0.35	0.57	0.012	Poor
OXIDOREDUCTASE_ACTIVITY_GO_0016616	48	0.15	-0.74	0.02	0.066	0.18	0.16	0.46	0.42	Good
V$AR_02	21	0.15	0.75	0.074	0.18	0.13	0.28	0.58	0.36	Poor
BASAL_LAMINA	19	0.15	0.75	0.0025	0.02	0.18	0.088	0.37	0.42	Poor
CHARAFE_BREAST_CANCER_BASAL_VS_MESENCHYMAL_DN	39	0.15	0.74	0.088	0.18	0.001	0.3	0.58	0.012	Poor
REACTOME_ACTIVATION_OF_THE_PRE_REPLICATIVE_COMPLEX	22	0.15	-0.75	0.012	0.056	0.18	0.13	0.44	0.42	Good
NEGATIVE_REGULATION_OF_CELLULAR_COMPONENT_ORGANIZATION_AND_BIOGENESIS	25	0.15	0.75	0.082	0.18	0.18	0.29	0.57	0.42	Poor
WILLIAMS_ESR1_TARGETS_DN	4	0.15	0.74	0.028	0.09	0.18	0.18	0.49	0.42	Poor
KALMA_E2F1_TARGETS	11	0.15	-0.75	0.074	0.18	0.17	0.28	0.58	0.41	Good
MORF_GPX4	49	0.15	-0.74	0.088	0.18	0.032	0.31	0.58	0.15	Good
ACTAYRNNNCCCR_UNKNOWN	230	0.15	0.7	0.2	0.17	0.0077	0.46	0.57	0.055	Poor
TTTTGAG,MIR-373	160	0.15	0.77	0.17	0.17	0.11	0.42	0.57	0.32	Poor
SOTIRIOU_BREAST_CANCER_GRADE_1_VS_3_UP	140	0.15	-0.76	0.14	0.17	0.001	0.38	0.57	0.012	Good
PROTEOLYSIS	160	0.15	-0.77	0.17	0.17	0.17	0.42	0.57	0.4	Good
BROWNE_HCMV_INFECTION_8HR_UP	94	0.15	-0.76	0.024	0.052	0.17	0.17	0.43	0.41	Good
CUI_GLUCOSE_DEPRIVATION	43	0.15	-0.73	0.089	0.18	0.041	0.31	0.58	0.17	Good
ROZANOV_MMP14_TARGETS_SUBSET	28	0.15	0.73	0.089	0.19	0.15	0.31	0.58	0.38	Poor
V$TATA_C	200	0.15	0.7	0.019	0.016	0.2	0.16	0.35	0.45	Poor
CROONQUIST_NRAS_SIGNALING_DN	60	0.15	-0.75	0.12	0.18	0.0069	0.35	0.57	0.051	Good
MONOSACCHARIDE_TRANSMEMBRANE_TRANSPORTER_ACTIVITY	10	0.15	-0.73	0.077	0.18	0.051	0.28	0.58	0.2	Good
STAEGE_EWING_FAMILY_TUMOR	6	0.16	-0.73	0.065	0.17	0.19	0.26	0.57	0.43	Good
MARCHINI_TRABECTEDIN_RESISTANCE_DN	42	0.16	0.73	0.075	0.17	0.19	0.28	0.57	0.43	Poor
PARK_TRETINOIN_RESPONSE	9	0.16	-0.73	0.074	0.19	0.09	0.28	0.58	0.28	Good
ZHU_CMV_8_HR_DN	31	0.16	0.73	0.035	0.096	0.19	0.2	0.5	0.43	Poor
V$AML_Q6	160	0.16	-0.76	0.0097	0.013	0.17	0.12	0.34	0.41	Good
SUGAR_TRANSMEMBRANE_TRANSPORTER_ACTIVITY	11	0.16	-0.74	0.076	0.18	0.18	0.28	0.58	0.42	Good
TSAI_RESPONSE_TO_RADIATION_THERAPY	30	0.16	-0.73	0.091	0.19	0.067	0.31	0.58	0.23	Good
REACTOME_P75NTR_RECRUITS_SIGNALLING_COMPLEXES	8	0.16	-0.73	0.075	0.19	0.056	0.28	0.58	0.21	Good
MAHAJAN_RESPONSE_TO_IL1A_DN	58	0.16	0.74	0.12	0.18	0.12	0.36	0.58	0.34	Poor
RICKMAN_HEAD_AND_NECK_CANCER_D	27	0.16	-0.73	0.092	0.19	0.014	0.31	0.58	0.082	Good
TURASHVILI_BREAST_DUCTAL_CARCINOMA_VS_LOBULAR_NORMAL_DN	51	0.16	0.74	0.12	0.18	0.077	0.36	0.58	0.25	Poor
LUI_THYROID_CANCER_CLUSTER_4	12	0.16	-0.73	0.077	0.18	0.001	0.28	0.58	0.012	Good
WAMUNYOKOLI_OVARIAN_CANCER_LMP_UP	180	0.16	-0.76	0.17	0.17	0.0086	0.43	0.57	0.06	Good
SMID_BREAST_CANCER_LUMINAL_A_DN	17	0.16	-0.73	0.078	0.18	0.045	0.28	0.58	0.18	Good
V$EVI1_04	160	0.16	0.75	0.17	0.18	0.011	0.43	0.57	0.072	Poor
BROWNE_HCMV_INFECTION_20HR_DN	100	0.16	0.75	0.14	0.18	0.001	0.39	0.57	0.012	Poor
V$IPF1_Q4	150	0.16	0.75	0.14	0.18	0.0017	0.39	0.57	0.018	Poor
INSULIN_RECEPTOR_SIGNALING_PATHWAY	16	0.16	0.73	6.2e-06	0.0001	0.19	0.031	0.076	0.43	Poor
OXIDOREDUCTASE_ACTIVITY_ACTING_ON_NADH_OR_NADPH	23	0.16	-0.73	0.079	0.19	0.04	0.29	0.58	0.17	Good
RACCACAR_V$AML_Q6	150	0.16	-0.75	0.017	0.032	0.18	0.15	0.4	0.42	Good
COLDREN_GEFITINIB_RESISTANCE_DN	140	0.16	-0.75	0.14	0.18	0.0077	0.39	0.57	0.054	Good
SOLUTE_SODIUM_SYMPORTER_ACTIVITY	12	0.16	-0.73	0.079	0.19	0.077	0.29	0.58	0.25	Good
NIELSEN_LIPOSARCOMA_DN	3	0.16	0.71	0.089	0.19	0.18	0.31	0.59	0.41	Poor
V$TAL1BETAE47_01	140	0.16	0.75	0.15	0.18	0.15	0.39	0.58	0.37	Poor
STEROID_BIOSYNTHETIC_PROCESS	22	0.16	-0.73	0.08	0.19	0.022	0.29	0.58	0.12	Good
V$GATA6_01	160	0.16	0.75	0.18	0.18	0.037	0.44	0.58	0.16	Poor
REACTOME_GRB2_SOS_PROVIDES_LINKAGE_TO_MAPK_SIGNALING_FOR_INTERGRINS_	15	0.16	-0.72	0.081	0.19	0.07	0.29	0.59	0.24	Good
CLAUS_PGR_POSITIVE_MENINGIOMA_UP	7	0.16	0.72	0.078	0.19	0.1	0.28	0.59	0.3	Poor
REGULATION_OF_CELLULAR_COMPONENT_ORGANIZATION_AND_BIOGENESIS	99	0.16	0.74	0.12	0.18	0.064	0.36	0.58	0.23	Poor
GNF2_HMMR	43	0.16	-0.71	0.096	0.2	0.0023	0.32	0.6	0.022	Good
V$HTF_01	41	0.16	0.71	0.096	0.2	0.026	0.32	0.6	0.13	Poor
V$AP1_Q2_01	170	0.17	0.74	0.18	0.18	0.0016	0.44	0.58	0.018	Poor
HAHTOLA_MYCOSIS_FUNGOIDES_CD4_DN	100	0.17	0.74	0.061	0.09	0.18	0.25	0.49	0.42	Poor
V$PAX5_01	100	0.17	0.74	0.15	0.18	0.027	0.4	0.58	0.13	Poor
TCTGGAC,MIR-198	51	0.17	0.73	0.11	0.17	0.19	0.35	0.57	0.43	Poor
TRANSMEMBRANE_RECEPTOR_PROTEIN_TYROSINE_KINASE_SIGNALING_PATHWAY	75	0.17	0.73	0.0049	0.013	0.19	0.1	0.34	0.43	Poor
IMMUNE_SYSTEM_DEVELOPMENT	73	0.17	-0.73	0.043	0.084	0.19	0.22	0.48	0.43	Good
LEE_METASTASIS_AND_ALTERNATIVE_SPLICING_UP	63	0.17	0.73	0.13	0.19	0.12	0.36	0.58	0.34	Poor
ZHU_CMV_ALL_DN	71	0.17	0.73	0.13	0.19	0.0035	0.36	0.58	0.03	Poor
GCM_DFFA	78	0.17	0.73	0.13	0.19	0.071	0.36	0.58	0.24	Poor
NUCLEOBASENUCLEOSIDENUCLEOTIDE_KINASE_ACTIVITY	22	0.17	-0.71	0.024	0.084	0.19	0.17	0.48	0.44	Good
VERNELL_RETINOBLASTOMA_PATHWAY_UP	39	0.17	-0.71	0.097	0.2	0.11	0.32	0.6	0.31	Good
COLLER_MYC_TARGETS_DN	5	0.17	0.7	0.038	0.12	0.2	0.21	0.52	0.45	Poor
BIOCARTA_HSP27_PATHWAY	13	0.17	-0.71	0.083	0.19	0.12	0.29	0.59	0.33	Good
GCCNNNWTAAR_UNKNOWN	91	0.17	0.72	0.13	0.19	0.067	0.37	0.59	0.23	Poor
MORF_SKP1A	160	0.17	-0.74	0.18	0.18	0.052	0.44	0.58	0.2	Good
V$FXR_Q3	65	0.17	0.72	0.13	0.19	0.045	0.37	0.59	0.18	Poor
V$OCT1_06	160	0.17	0.73	0.18	0.18	0.056	0.44	0.58	0.21	Poor
CROONQUIST_IL6_DEPRIVATION_DN	75	0.17	-0.72	0.13	0.19	0.013	0.37	0.59	0.079	Good
GNF2_MYD88	54	0.17	-0.72	0.13	0.19	0.001	0.37	0.59	0.012	Good
TONKS_TARGETS_OF_RUNX1_RUNX1T1_FUSION_HSC_UP	170	0.17	0.73	0.18	0.18	0.027	0.44	0.58	0.13	Poor
MOLENAAR_TARGETS_OF_CCND1_AND_CDK4_UP	43	0.17	0.7	0.098	0.2	0.14	0.32	0.6	0.37	Poor
V$SRF_Q5_01	150	0.17	0.73	0.038	0.047	0.19	0.21	0.42	0.43	Poor
WU_CELL_MIGRATION	170	0.17	0.73	0.18	0.19	0.015	0.44	0.58	0.087	Poor
WONG_ENDOMETRIAL_CANCER_LATE	8	0.17	-0.71	0.081	0.2	0.012	0.29	0.6	0.075	Good
REACTOME_LAGGING_STRAND_SYNTHESIS	19	0.17	-0.71	0.085	0.2	0.049	0.3	0.6	0.19	Good
CHROMATIN_ASSEMBLY_OR_DISASSEMBLY	24	0.17	0.71	0.0067	0.036	0.2	0.11	0.4	0.44	Poor
TRANSMEMBRANE_RECEPTOR_PROTEIN_KINASE_ACTIVITY	50	0.17	0.7	0.13	0.2	0.0018	0.38	0.6	0.019	Poor
SCHEIDEREIT_IKK_INTERACTING_PROTEINS	22	0.17	-0.7	0.086	0.2	0.0023	0.3	0.6	0.022	Good
WONG_MITOCHONDRIA_GENE_MODULE	180	0.17	-0.73	0.19	0.19	0.001	0.45	0.58	0.012	Good
MICROTUBULE_BASED_PROCESS	74	0.17	0.72	0.13	0.19	0.12	0.37	0.59	0.33	Poor
EMBRYONIC_DEVELOPMENT	45	0.17	0.7	0.1	0.2	0.14	0.33	0.6	0.36	Poor
KEGG_NOTCH_SIGNALING_PATHWAY	37	0.17	0.7	0.1	0.2	0.001	0.33	0.6	0.012	Poor
VART_KSHV_INFECTION_ANGIOGENIC_MARKERS_DN	120	0.17	0.73	0.1	0.14	0.19	0.33	0.53	0.43	Poor
REACTOME_S_PHASE	86	0.17	-0.71	0.13	0.19	0.074	0.37	0.59	0.25	Good
SMID_BREAST_CANCER_RELAPSE_IN_PLEURA_DN	23	0.17	-0.7	0.087	0.2	0.0066	0.3	0.6	0.05	Good
V$STAT6_01	160	0.18	0.72	0.19	0.19	0.027	0.45	0.59	0.13	Poor
BOYAULT_LIVER_CANCER_SUBCLASS_G1_UP	99	0.18	0.71	0.13	0.19	0.033	0.37	0.6	0.15	Poor
NUCLEOTIDE_METABOLIC_PROCESS	35	0.18	-0.69	0.1	0.2	0.18	0.33	0.6	0.42	Good
REACTOME_CDC20_PHOSPHO_APC_MEDIATED_DEGRADATION_OF_CYCLIN_A	51	0.18	-0.71	0.13	0.2	0.11	0.37	0.6	0.32	Good
RUTELLA_RESPONSE_TO_HGF_DN	210	0.18	-0.65	0.22	0.19	0.0027	0.49	0.58	0.024	Good
V$CREB_Q2_01	140	0.18	0.72	0.15	0.19	0.11	0.4	0.59	0.31	Poor
WU_HBX_TARGETS_3_DN	13	0.18	-0.69	0.024	0.084	0.2	0.17	0.48	0.45	Good
V$ZID_01	150	0.18	0.72	0.16	0.19	0.046	0.41	0.59	0.19	Poor
LAIHO_COLORECTAL_CANCER_SERRATED_DN	71	0.18	0.71	0.13	0.2	0.094	0.37	0.6	0.28	Poor
CCCNNNNNNAAGWT_UNKNOWN	61	0.18	0.71	0.13	0.2	0.2	0.37	0.6	0.44	Poor
SIG_PIP3_SIGNALING_IN_B_LYMPHOCYTES	31	0.18	-0.69	0.0029	0.014	0.2	0.091	0.35	0.45	Good
TTTGTAG,MIR-520D	220	0.18	0.65	0.22	0.19	0.001	0.49	0.59	0.012	Poor
KEGG_WNT_SIGNALING_PATHWAY	130	0.18	0.72	0.16	0.19	0.14	0.41	0.59	0.36	Poor
NEURON_DIFFERENTIATION	55	0.18	0.7	0.13	0.2	0.001	0.38	0.6	0.012	Poor
AAACCAC,MIR-140	76	0.18	0.7	0.12	0.18	0.2	0.35	0.57	0.45	Poor
KIM_WT1_TARGETS_12HR_DN	180	0.18	0.72	0.092	0.1	0.19	0.31	0.5	0.44	Poor
CALCIUM_ION_BINDING	90	0.18	-0.7	0.14	0.2	0.11	0.38	0.6	0.32	Good
VICENT_METASTASIS_UP	14	0.18	0.69	0.089	0.2	0.039	0.31	0.61	0.17	Poor
CROONQUIST_NRAS_SIGNALING_UP	27	0.18	-0.69	0.091	0.19	0.2	0.31	0.58	0.45	Good
GNF2_CASP8	25	0.18	-0.69	0.1	0.2	0.001	0.33	0.61	0.012	Good
HAHTOLA_MYCOSIS_FUNGOIDES_UP	14	0.18	-0.69	0.089	0.2	0.089	0.31	0.61	0.28	Good
GNF2_MYL3	30	0.18	0.69	0.1	0.21	0.17	0.33	0.61	0.4	Poor
MORF_MAP2K2	110	0.18	-0.71	0.0064	0.012	0.19	0.11	0.34	0.44	Good
TTCNRGNNNNTTC_V$HSF_Q6	95	0.18	0.7	0.14	0.2	0.13	0.38	0.6	0.35	Poor
REGULATION_OF_RESPONSE_TO_STIMULUS	46	0.18	-0.68	0.091	0.19	0.21	0.31	0.58	0.46	Good
CHUANG_OXIDATIVE_STRESS_RESPONSE_DN	10	0.18	-0.69	0.05	0.14	0.21	0.23	0.53	0.46	Good
GNF2_TYK2	30	0.19	-0.68	0.11	0.21	0.001	0.34	0.61	0.012	Good
SHAFFER_IRF4_MULTIPLE_MYELOMA_PROGRAM	33	0.19	-0.68	0.005	0.023	0.21	0.1	0.38	0.46	Good
KEGG_LINOLEIC_ACID_METABOLISM	24	0.19	-0.68	0.091	0.21	0.16	0.31	0.61	0.4	Good
REACTOME_INTEGRIN_ALPHAIIBBETA3_SIGNALING	22	0.19	-0.68	0.091	0.21	0.014	0.31	0.61	0.081	Good
GALLUZZI_PERMEABILIZE_MITOCHONDRIA	36	0.19	-0.68	0.0097	0.039	0.21	0.12	0.41	0.46	Good
BROWNE_HCMV_INFECTION_18HR_UP	160	0.19	-0.7	0.2	0.2	0.086	0.46	0.6	0.27	Good
GEORGES_CELL_CYCLE_MIR192_TARGETS	55	0.19	0.69	0.052	0.096	0.2	0.24	0.5	0.45	Poor
SAKAI_TUMOR_INFILTRATING_MONOCYTES_UP	26	0.19	0.68	0.11	0.21	0.028	0.34	0.62	0.13	Poor
REACTOME_VITAMIN_B5_(PANTOTHENATE)_METABOLISM	10	0.19	-0.68	0.092	0.21	0.16	0.31	0.61	0.4	Good
NICK_RESPONSE_TO_PROC_TREATMENT_UP	5	0.19	-0.66	0.083	0.2	0.22	0.3	0.6	0.47	Good
MONOVALENT_INORGANIC_CATION_TRANSMEMBRANE_TRANSPORTER_ACTIVITY	32	0.19	-0.67	0.075	0.16	0.21	0.28	0.57	0.46	Good
WEST_ADRENOCORTICAL_TUMOR_MARKERS_UP	19	0.19	-0.68	0.092	0.21	0.029	0.31	0.61	0.14	Good
DETECTION_OF_EXTERNAL_STIMULUS	17	0.19	-0.68	0.044	0.13	0.21	0.22	0.53	0.46	Good
REACTOME_FURTHER_PLATELET_RELEASATE	22	0.19	-0.68	0.092	0.21	0.19	0.31	0.62	0.43	Good
REACTOME_PHOSPHOLIPASE_CMEDIATED_CASCADE	20	0.19	0.68	0.093	0.21	0.04	0.31	0.62	0.17	Poor
MYLLYKANGAS_AMPLIFICATION_HOT_SPOT_14	3	0.19	-0.65	0.071	0.17	0.22	0.27	0.57	0.47	Good
REACTOME_PEROXISOMAL_LIPID_METABOLISM	17	0.19	-0.67	0.094	0.21	0.015	0.32	0.62	0.088	Good
BOQUEST_STEM_CELL_CULTURED_VS_FRESH_DN	31	0.19	0.67	0.11	0.21	0.007	0.34	0.62	0.051	Poor
SPIELMAN_LYMPHOBLAST_EUROPEAN_VS_ASIAN_2FC_DN	14	0.19	-0.67	0.094	0.21	0.044	0.32	0.62	0.18	Good
HADDAD_T_LYMPHOCYTE_AND_NK_PROGENITOR_DN	57	0.19	-0.69	0.14	0.21	0.001	0.38	0.61	0.012	Good
MOROSETTI_FACIOSCAPULOHUMERAL_MUSCULAR_DISTROPHY_UP	19	0.19	0.67	0.095	0.21	0.038	0.32	0.62	0.16	Poor
LEUKOCYTE_MIGRATION	13	0.19	-0.67	0.095	0.21	0.031	0.32	0.62	0.14	Good
FERRANDO_LYL1_NEIGHBORS	11	0.19	-0.67	0.095	0.21	0.088	0.32	0.62	0.28	Good
AKL_HTLV1_INFECTION_UP	26	0.19	0.67	0.11	0.21	0.091	0.34	0.62	0.28	Poor
YATGNWAAT_V$OCT_C	220	0.19	0.63	0.23	0.2	0.076	0.5	0.6	0.25	Poor
V$FAC1_01	130	0.19	0.7	0.16	0.2	0.001	0.42	0.6	0.012	Poor
HOOI_ST7_TARGETS_DN	76	0.19	0.69	0.029	0.062	0.21	0.18	0.45	0.46	Poor
HINATA_NFKB_TARGETS_FIBROBLAST_UP	64	0.19	-0.69	0.12	0.18	0.21	0.35	0.57	0.46	Good
CYTAGCAAY_UNKNOWN	81	0.19	0.68	0.14	0.21	0.001	0.39	0.61	0.012	Poor
DE_YY1_TARGETS_DN	81	0.19	0.68	0.14	0.21	0.19	0.39	0.61	0.43	Poor
WEINMANN_ADAPTATION_TO_HYPOXIA_UP	24	0.19	0.67	0.046	0.13	0.21	0.23	0.53	0.46	Poor
REACTOME_HOMOLOGOUS_RECOMBINATION_REPAIR	14	0.19	0.67	0.026	0.089	0.21	0.17	0.49	0.47	Poor
HEIDENBLAD_AMPLICON_8Q24_DN	25	0.19	0.67	0.00011	0.0006	0.21	0.047	0.16	0.47	Poor
MYLLYKANGAS_AMPLIFICATION_HOT_SPOT_13	3	0.19	-0.65	0.035	0.1	0.22	0.2	0.51	0.48	Good
HOSHIDA_LIVER_CANCER_SURVIVAL_DN	100	0.19	-0.7	0.17	0.2	0.14	0.42	0.6	0.36	Good
REACTOME_CLASS_A1_RHODOPSIN_LIKE_RECEPTORS	220	0.19	-0.63	0.24	0.2	0.001	0.5	0.6	0.012	Good
MORF_MYL3	59	0.19	0.68	0.14	0.21	0.14	0.39	0.61	0.37	Poor
IIZUKA_LIVER_CANCER_PROGRESSION_G2_G3_DN	8	0.19	-0.67	0.094	0.21	0.092	0.32	0.62	0.28	Good
REGULATION_OF_ACTIN_POLYMERIZATION_AND_OR_DEPOLYMERIZATION	11	0.19	0.67	0.012	0.056	0.22	0.13	0.44	0.47	Poor
SMOOTH_MUSCLE_CONTRACTION_GO_0006939	11	0.19	0.66	0.098	0.22	0.068	0.32	0.62	0.23	Poor
FONTAINE_THYROID_TUMOR_UNCERTAIN_MALIGNANCY_DN	22	0.19	-0.66	0.098	0.22	0.19	0.32	0.62	0.43	Good
BIOCARTA_CYTOKINE_PATHWAY	21	0.19	-0.66	0.098	0.22	0.001	0.32	0.62	0.012	Good
V$OCT1_Q6	160	0.19	0.69	0.2	0.2	0.094	0.47	0.61	0.29	Poor
BIOCARTA_CALCINEURIN_PATHWAY	16	0.19	0.66	0.099	0.22	0.095	0.32	0.62	0.29	Poor
GGCAGCT,MIR-22	160	0.19	0.69	0.21	0.21	0.0016	0.47	0.61	0.018	Poor
GACAATC,MIR-219	95	0.19	0.68	0.14	0.21	0.036	0.39	0.61	0.16	Poor
CDC42_PROTEIN_SIGNAL_TRANSDUCTION	8	0.19	-0.67	0.096	0.21	0.16	0.32	0.62	0.4	Good
V$AP1_Q4	170	0.2	0.68	0.15	0.15	0.21	0.39	0.54	0.46	Poor
BASOLATERAL_PLASMA_MEMBRANE	26	0.2	0.66	0.032	0.09	0.22	0.19	0.49	0.47	Poor
REACTOME_NCAM_SIGNALING_FOR_NEURITE_OUT_GROWTH	67	0.2	0.68	0.14	0.21	0.17	0.39	0.62	0.41	Poor
REGULATION_OF_SECRETION	34	0.2	0.66	0.11	0.22	0.17	0.35	0.62	0.4	Poor
V$TAL1ALPHAE47_01	140	0.2	0.69	0.17	0.21	0.055	0.43	0.61	0.21	Poor
V$CEBP_Q2_01	180	0.2	0.68	0.00066	0.001	0.21	0.061	0.18	0.46	Poor
POSITIVE_REGULATION_OF_CELL_ADHESION	10	0.2	0.66	0.095	0.21	0.22	0.32	0.62	0.47	Poor
PROTEIN_POLYMERIZATION	17	0.2	0.66	0.1	0.22	0.0094	0.33	0.62	0.063	Poor
KEGG_GLYCOSPHINGOLIPID_BIOSYNTHESIS_GLOBO_SERIES	13	0.2	-0.66	0.1	0.22	0.16	0.33	0.62	0.4	Good
KEGG_ASTHMA	27	0.2	-0.66	0.11	0.22	0.001	0.35	0.62	0.012	Good
BARIS_THYROID_CANCER_UP	18	0.2	0.66	0.1	0.22	0.19	0.33	0.62	0.44	Poor
VALK_AML_CLUSTER_15	27	0.2	0.66	0.0089	0.037	0.22	0.12	0.4	0.47	Poor
MORF_ESPL1	54	0.2	-0.67	0.15	0.21	0.036	0.39	0.62	0.16	Good
MIDORIKAWA_AMPLIFIED_IN_LIVER_CANCER	29	0.2	0.66	0.12	0.22	0.056	0.35	0.62	0.21	Poor
VECCHI_GASTRIC_CANCER_ADVANCED_VS_EARLY_UP	120	0.2	0.68	0.18	0.21	0.001	0.43	0.62	0.012	Poor
KEGG_MELANOGENESIS	87	0.2	0.67	0.15	0.21	0.16	0.39	0.62	0.39	Poor
MISSIAGLIA_REGULATED_BY_METHYLATION_DN	86	0.2	-0.67	0.15	0.21	0.045	0.4	0.62	0.18	Good
REACTOME_REGULATION_OF_APC_ACTIVATORS_BETWEEN_G1_S_AND_EARLY_ANAPHASE	59	0.2	-0.67	0.15	0.21	0.2	0.4	0.62	0.45	Good
PYRIMIDINE_NUCLEOTIDE_METABOLIC_PROCESS	8	0.2	-0.66	0.099	0.22	0.099	0.32	0.62	0.29	Good
VIRAL_GENOME_REPLICATION	21	0.2	-0.65	0.1	0.22	0.0021	0.33	0.62	0.021	Good
SMITH_TERT_TARGETS_DN	68	0.2	-0.67	0.093	0.15	0.21	0.31	0.54	0.47	Good
RODWELL_AGING_KIDNEY_NO_BLOOD_DN	120	0.2	0.67	0.098	0.13	0.21	0.32	0.53	0.46	Poor
MITOCHONDRIAL_OUTER_MEMBRANE	15	0.2	0.65	0.075	0.18	0.22	0.28	0.58	0.47	Poor
TRANS_GOLGI_NETWORK_TRANSPORT_VESICLE	9	0.2	0.66	0.1	0.22	0.13	0.33	0.62	0.35	Poor
BIOCARTA_EGFR_SMRTE_PATHWAY	11	0.2	0.65	0.0065	0.036	0.22	0.11	0.4	0.47	Poor
JIANG_TIP30_TARGETS_UP	37	0.2	0.65	0.12	0.22	0.03	0.35	0.63	0.14	Poor
V$AP1FJ_Q2	190	0.2	0.67	0.098	0.11	0.22	0.32	0.51	0.47	Poor
REACTOME_A_THIRD_PROTEOLYTIC_CLEAVAGE_RELEASES_NICD	10	0.2	0.66	0.1	0.22	0.19	0.33	0.62	0.43	Poor
YAGI_AML_RELAPSE_PROGNOSIS	31	0.2	0.65	0.016	0.056	0.22	0.15	0.44	0.47	Poor
REACTOME_REGULATION_OF_ORNITHINE_DECARBOXYLASE	42	0.2	-0.65	0.12	0.22	0.014	0.35	0.63	0.084	Good
ROSS_AML_WITH_CBFB_MYH11_FUSION	46	0.2	-0.65	0.12	0.22	0.0067	0.35	0.63	0.05	Good
GTAAGAT,MIR-200A	36	0.2	0.65	0.013	0.049	0.22	0.14	0.43	0.48	Poor
HETEROCYCLE_METABOLIC_PROCESS	24	0.2	-0.65	0.078	0.18	0.22	0.28	0.58	0.48	Good
MORF_RAB5A	79	0.2	-0.67	0.15	0.22	0.014	0.4	0.62	0.085	Good
VIRAL_REPRODUCTION	39	0.2	-0.65	0.12	0.22	0.001	0.35	0.63	0.012	Good
FARMER_BREAST_CANCER_CLUSTER_5	19	0.2	0.65	0.1	0.22	0.001	0.33	0.63	0.012	Poor
WU_ALZHEIMER_DISEASE_DN	14	0.2	0.65	0.1	0.22	0.12	0.33	0.63	0.34	Poor
CELL_CELL_ADHESION	69	0.2	0.66	0.066	0.12	0.22	0.27	0.52	0.47	Poor
TAATGTG,MIR-323	110	0.2	0.67	0.18	0.21	0.001	0.44	0.62	0.012	Poor
ACTGAAA,MIR-30A-3P,MIR-30E-3P	130	0.2	0.67	0.18	0.22	0.001	0.44	0.62	0.012	Poor
TCCCCAC,MIR-491	45	0.2	0.65	0.12	0.23	0.16	0.35	0.63	0.39	Poor
AMIT_EGF_RESPONSE_240_HELA	58	0.2	0.66	0.039	0.078	0.22	0.21	0.48	0.47	Poor
CELLULAR_MONOVALENT_INORGANIC_CATION_HOMEOSTASIS	9	0.2	0.65	0.00045	0.0065	0.22	0.058	0.29	0.48	Poor
OUILLETTE_CLL_13Q14_DELETION_UP	48	0.21	-0.64	0.12	0.23	0.1	0.35	0.63	0.31	Good
DEAMINASE_ACTIVITY	12	0.21	-0.65	0.1	0.23	0.11	0.33	0.63	0.31	Good
ELECTRON_CARRIER_ACTIVITY	69	0.21	-0.66	0.15	0.22	0.054	0.4	0.62	0.2	Good
DORN_ADENOVIRUS_INFECTION_24HR_UP	6	0.21	-0.65	0.076	0.19	0.22	0.28	0.58	0.48	Good
V$CDC5_01	170	0.21	0.66	0.22	0.22	0.033	0.48	0.62	0.15	Poor
OKAMOTO_LIVER_CANCER_MULTICENTRIC_OCCURRENCE_UP	6	0.21	-0.65	0.026	0.091	0.23	0.17	0.49	0.48	Good
MULLIGHAN_NPM1_SIGNATURE_3_DN	150	0.21	0.66	0.028	0.047	0.22	0.18	0.42	0.47	Poor
RODWELL_AGING_KIDNEY_NO_BLOOD_UP	140	0.21	0.66	0.18	0.22	0.037	0.44	0.62	0.16	Poor
POSITIVE_REGULATION_OF_PROTEIN_AMINO_ACID_PHOSPHORYLATION	15	0.21	-0.64	0.026	0.088	0.23	0.17	0.48	0.48	Good
MARTINEZ_RESPONSE_TO_TRABECTEDIN_UP	53	0.21	-0.66	0.06	0.11	0.22	0.25	0.51	0.47	Good
POSITIVE_REGULATION_OF_PHOSPHATE_METABOLIC_PROCESS	23	0.21	-0.64	0.0048	0.029	0.23	0.1	0.4	0.48	Good
GCM_DDX5	50	0.21	0.64	0.15	0.22	0.23	0.4	0.62	0.48	Poor
HUANG_FOXA2_TARGETS_DN	36	0.21	0.64	0.024	0.075	0.23	0.17	0.47	0.48	Poor
SCHLOSSER_MYC_TARGETS_AND_SERUM_RESPONSE_DN	43	0.21	-0.64	0.12	0.23	0.16	0.36	0.63	0.39	Good
SMID_BREAST_CANCER_RELAPSE_IN_LUNG_DN	37	0.21	0.63	0.12	0.23	0.21	0.36	0.64	0.45	Poor
GTGCAAT,MIR-25,MIR-32,MIR-92,MIR-363,MIR-367	210	0.21	0.6	0.25	0.21	0.14	0.52	0.62	0.36	Poor
V$RP58_01	140	0.21	0.66	0.19	0.22	0.0016	0.45	0.62	0.018	Poor
V$FOXJ2_02	140	0.21	0.66	0.19	0.22	0.19	0.45	0.62	0.43	Poor
CASPASE_ACTIVATION	22	0.21	-0.64	0.1	0.23	0.23	0.33	0.63	0.48	Good
CHROMATIN_ASSEMBLY	16	0.21	0.64	0.037	0.12	0.23	0.21	0.52	0.48	Poor
ZHANG_RESPONSE_TO_CANTHARIDIN_DN	49	0.21	-0.63	0.0081	0.034	0.23	0.12	0.4	0.48	Good
NIKOLSKY_BREAST_CANCER_16P13_AMPLICON	72	0.21	-0.65	0.16	0.22	0.018	0.41	0.63	0.098	Good
MORF_MBD4	71	0.21	-0.65	0.16	0.22	0.081	0.41	0.63	0.26	Good
KEGG_EPITHELIAL_CELL_SIGNALING_IN_HELICOBACTER_PYLORI_INFECTION	59	0.21	-0.65	0.032	0.066	0.22	0.19	0.46	0.48	Good
REACTOME_NF_KB_IS_ACTIVATED_AND_SIGNALS_SURVIVAL	8	0.21	-0.64	0.11	0.23	0.12	0.34	0.63	0.34	Good
HEMOPOIETIC_OR_LYMPHOID_ORGAN_DEVELOPMENT	70	0.21	-0.65	0.052	0.096	0.22	0.24	0.5	0.48	Good
CELL_MATRIX_JUNCTION	13	0.21	0.64	0.0063	0.035	0.23	0.11	0.4	0.48	Poor
TONKS_TARGETS_OF_RUNX1_RUNX1T1_FUSION_MONOCYTE_UP	180	0.21	-0.65	0.012	0.015	0.23	0.13	0.35	0.48	Good
FOURNIER_ACINAR_DEVELOPMENT_EARLY_UP	18	0.21	0.64	0.00076	0.008	0.23	0.061	0.3	0.48	Poor
GAL_LEUKEMIC_STEM_CELL_UP	120	0.21	0.65	0.038	0.061	0.22	0.21	0.45	0.47	Poor
AMUNDSON_POOR_SURVIVAL_AFTER_GAMMA_RADIATION_8G	81	0.21	0.65	0.16	0.23	0.023	0.41	0.63	0.12	Poor
GRAHAM_CML_DIVIDING_VS_NORMAL_QUIESCENT_DN	90	0.21	-0.64	0.16	0.23	0.001	0.41	0.63	0.012	Good
REGULATION_OF_GTPASE_ACTIVITY	9	0.21	0.63	0.007	0.041	0.23	0.11	0.41	0.48	Poor
KEGG_RIBOFLAVIN_METABOLISM	12	0.21	-0.63	7.8e-05	0.0015	0.23	0.046	0.22	0.48	Good
COLLAGEN	23	0.21	0.63	0.11	0.23	0.0019	0.34	0.64	0.02	Poor
BIOCARTA_IL22BP_PATHWAY	15	0.21	-0.63	0.038	0.12	0.23	0.21	0.52	0.48	Good
RIBONUCLEOPROTEIN_BINDING	5	0.21	0.61	0.12	0.25	0.19	0.36	0.65	0.44	Poor
SCHUHMACHER_MYC_TARGETS_UP	61	0.21	-0.64	0.16	0.23	0.036	0.41	0.63	0.16	Good
GGCACAT,MIR-455	38	0.21	0.63	0.049	0.12	0.24	0.23	0.52	0.49	Poor
V$MYB_Q6	150	0.21	0.65	0.044	0.069	0.22	0.22	0.46	0.48	Poor
V$CEBP_01	170	0.21	0.64	0.23	0.23	0.0064	0.49	0.63	0.049	Poor
OKAWA_NEUROBLASTOMA_1P36_31_DELETION	17	0.21	0.63	0.11	0.23	0.001	0.34	0.64	0.012	Poor
DASU_IL6_SIGNALING_SCAR_DN	14	0.21	0.63	0.037	0.11	0.23	0.21	0.52	0.48	Poor
EGUCHI_CELL_CYCLE_RB1_TARGETS	19	0.21	-0.63	0.11	0.24	0.0044	0.34	0.64	0.037	Good
REACTOME_INTRINSIC_PATHWAY_FOR_APOPTOSIS	25	0.21	-0.63	0.13	0.24	0.061	0.36	0.64	0.22	Good
VALK_AML_CLUSTER_8	21	0.21	0.63	0.11	0.24	0.034	0.34	0.64	0.15	Poor
MONOVALENT_INORGANIC_CATION_HOMEOSTASIS	12	0.21	0.63	0.11	0.24	0.083	0.34	0.64	0.27	Poor
RUGO_UV_RESPONSE	24	0.21	0.63	0.04	0.12	0.24	0.21	0.52	0.49	Poor
PHOSPHOINOSITIDE_BINDING	11	0.21	0.63	0.1	0.22	0.24	0.33	0.62	0.49	Poor
GLUTAMINE_FAMILY_AMINO_ACID_METABOLIC_PROCESS	14	0.21	-0.62	0.11	0.24	0.1	0.35	0.64	0.3	Good
REACTOME_DOWNSTREAM_SIGNALING_OF_ACTIVATED_FGFR	39	0.21	0.62	0.13	0.24	0.0035	0.37	0.64	0.03	Poor
DACOSTA_ERCC3_ALLELE_XPCS_VS_TTD_DN	26	0.21	0.62	0.13	0.24	0.012	0.37	0.64	0.077	Poor
CREIGHTON_AKT1_SIGNALING_VIA_MTOR_DN	21	0.21	-0.62	0.11	0.24	0.025	0.35	0.64	0.13	Good
ONDER_CDH1_TARGETS_3_UP	13	0.21	0.62	0.11	0.24	0.05	0.35	0.64	0.19	Poor
KEGG_INSULIN_SIGNALING_PATHWAY	130	0.21	-0.65	0.11	0.15	0.23	0.35	0.54	0.48	Good
BIOCARTA_BARRESTIN_PATHWAY	9	0.21	0.63	0.11	0.23	0.24	0.34	0.63	0.48	Poor
REACTOME_GLUCOSE_AND_OTHER_SUGAR_SLC_TRANSPORTERS	58	0.22	-0.64	0.074	0.13	0.23	0.28	0.53	0.48	Good
CCCACAT,MIR-299-3P	37	0.22	0.62	0.023	0.073	0.24	0.17	0.47	0.49	Poor
CELLULAR_PROTEIN_COMPLEX_DISASSEMBLY	12	0.22	-0.62	0.11	0.24	0.22	0.35	0.64	0.48	Good
MOLENAAR_TARGETS_OF_CCND1_AND_CDK4_DN	34	0.22	-0.62	0.13	0.24	0.013	0.37	0.64	0.08	Good
V$HAND1E47_01	150	0.22	0.63	0.23	0.23	0.013	0.5	0.63	0.08	Poor
REGULATION_OF_DNA_BINDING	37	0.22	-0.62	0.13	0.24	0.24	0.37	0.64	0.49	Good
WANG_CISPLATIN_RESPONSE_AND_XPC_UP	120	0.22	-0.64	0.19	0.23	0.02	0.46	0.63	0.11	Good
RODWELL_AGING_KIDNEY_DN	100	0.22	0.64	0.19	0.23	0.059	0.46	0.63	0.21	Poor
LI_AMPLIFIED_IN_LUNG_CANCER	150	0.22	0.64	0.1	0.14	0.23	0.33	0.53	0.48	Poor
GCM_PTK2	100	0.22	0.63	0.2	0.23	0.016	0.46	0.63	0.089	Poor
GOLGI_ASSOCIATED_VESICLE	22	0.22	0.62	0.11	0.24	0.22	0.35	0.64	0.47	Poor
SMALL_CONJUGATING_PROTEIN_LIGASE_ACTIVITY	43	0.22	-0.62	0.13	0.24	0.13	0.37	0.64	0.35	Good
BIOCARTA_INFLAM_PATHWAY	29	0.22	-0.61	0.13	0.24	0.0044	0.37	0.64	0.037	Good
BIOCARTA_HIVNEF_PATHWAY	53	0.22	-0.63	0.17	0.23	0.11	0.42	0.63	0.31	Good
COULOUARN_TEMPORAL_TGFB1_SIGNATURE_DN	100	0.22	-0.64	0.00015	0.0001	0.23	0.047	0.076	0.48	Good
COULOUARN_TEMPORAL_TGFB1_SIGNATURE_UP	73	0.22	-0.63	0.17	0.23	0.17	0.42	0.64	0.41	Good
TAKAO_RESPONSE_TO_UVB_RADIATION_UP	67	0.22	-0.63	0.021	0.048	0.23	0.16	0.42	0.48	Good
KEGG_HISTIDINE_METABOLISM	23	0.22	0.62	0.12	0.24	0.23	0.35	0.64	0.48	Poor
POSITIVE_REGULATION_OF_IMMUNE_SYSTEM_PROCESS	40	0.22	-0.61	0.019	0.065	0.24	0.16	0.46	0.5	Good
GCM_NF2	180	0.22	0.63	0.23	0.23	0.0016	0.5	0.63	0.018	Poor
V$HNF4_DR1_Q3	150	0.22	0.63	0.13	0.14	0.24	0.37	0.53	0.48	Poor
DOUBLE_STRAND_BREAK_REPAIR	21	0.22	-0.61	0.12	0.24	0.14	0.35	0.65	0.36	Good
VALK_AML_WITH_CEBPA	31	0.22	0.61	0.00097	0.0052	0.24	0.066	0.28	0.5	Poor
ZHAN_MULTIPLE_MYELOMA_HP_DN	33	0.22	-0.61	0.086	0.18	0.24	0.3	0.58	0.5	Good
CATGTAA,MIR-496	130	0.22	0.64	0.2	0.23	0.001	0.46	0.63	0.012	Poor
INTERCALATED_DISC	7	0.22	-0.62	0.11	0.24	0.071	0.35	0.64	0.24	Good
GNF2_SMC2L1	28	0.22	-0.61	0.13	0.24	0.17	0.37	0.65	0.4	Good
KEGG_VIBRIO_CHOLERAE_INFECTION	48	0.22	-0.61	0.13	0.24	0.22	0.37	0.65	0.47	Good
ACTIN_POLYMERIZATION_AND_OR_DEPOLYMERIZATION	20	0.22	0.61	0.12	0.25	0.031	0.35	0.65	0.14	Poor
HATADA_METHYLATED_IN_LUNG_CANCER_DN	17	0.22	0.61	0.12	0.25	0.013	0.36	0.65	0.079	Poor
GALI_TP53_TARGETS_APOPTOTIC_DN	5	0.22	-0.59	0.035	0.11	0.26	0.2	0.52	0.51	Good
CYTOKINE_METABOLIC_PROCESS	35	0.22	-0.61	0.13	0.25	0.001	0.38	0.65	0.012	Good
NAKAYAMA_SOFT_TISSUE_TUMORS_PCA1_DN	71	0.22	0.63	0.17	0.24	0.0052	0.43	0.64	0.041	Poor
ACTTTAT,MIR-142-5P	190	0.22	0.62	0.24	0.23	0.02	0.51	0.64	0.11	Poor
BIOCARTA_BCR_PATHWAY	32	0.22	-0.61	0.0069	0.03	0.25	0.11	0.4	0.5	Good
DEFENSE_RESPONSE_TO_VIRUS	10	0.22	-0.62	0.12	0.24	0.092	0.35	0.64	0.28	Good
BROWNE_HCMV_INFECTION_14HR_UP	140	0.22	-0.63	0.17	0.2	0.23	0.42	0.61	0.48	Good
BIOCARTA_MCALPAIN_PATHWAY	23	0.22	0.6	0.0081	0.041	0.25	0.12	0.41	0.5	Poor
DAZARD_UV_RESPONSE_CLUSTER_G6	120	0.22	0.63	0.2	0.23	0.001	0.47	0.64	0.012	Poor
GTPASE_REGULATOR_ACTIVITY	100	0.22	0.63	0.2	0.23	0.16	0.47	0.64	0.39	Poor
ARGGGTTAA_UNKNOWN	81	0.22	0.62	0.17	0.24	0.014	0.43	0.64	0.081	Poor
MORF_FEN1	53	0.22	-0.62	0.17	0.24	0.2	0.43	0.64	0.45	Good
BRAIN_DEVELOPMENT	39	0.22	0.61	0.14	0.25	0.014	0.38	0.65	0.081	Poor
LUI_TARGETS_OF_PAX8_PPARG_FUSION	28	0.22	0.61	0.018	0.062	0.25	0.16	0.45	0.5	Poor
REACTOME_CD28_CO_STIMULATION	25	0.22	-0.6	0.14	0.25	0.12	0.38	0.65	0.33	Good
ION_BINDING	230	0.22	-0.58	0.056	0.05	0.27	0.24	0.43	0.52	Good
RUIZ_TNC_TARGETS_DN	130	0.22	-0.63	0.014	0.027	0.23	0.14	0.39	0.48	Good
CHEN_HOXA5_TARGETS_9HR_DN	38	0.22	0.61	0.083	0.18	0.25	0.29	0.57	0.5	Poor
LEE_LIVER_CANCER_TOP50	33	0.22	-0.6	0.14	0.25	0.072	0.38	0.65	0.24	Good
LEE_LIVER_CANCER	33	0.22	-0.6	0.14	0.25	0.083	0.38	0.65	0.26	Good
REACTOME_THROMBIN_SIGNALLING_THROUGH_PROTEINASE_ACTIVATED_RECEPTORS	20	0.22	0.6	0.12	0.25	0.081	0.36	0.65	0.26	Poor
ACTIN_FILAMENT_BUNDLE_FORMATION	11	0.22	0.6	0.12	0.25	0.04	0.36	0.65	0.17	Poor
CAGTGTT,MIR-141,MIR-200A	220	0.22	0.57	0.27	0.23	0.0031	0.54	0.63	0.028	Poor
S_PHASE_OF_MITOTIC_CELL_CYCLE	10	0.22	0.61	0.12	0.24	0.15	0.35	0.65	0.37	Poor
REACTOME_NEF_MEDIATED_DOWNREGULATION_OF_MHC_CLASS_I_COMPLEX_CELL_SURFACE_EXPRESSION	8	0.22	-0.61	0.12	0.24	0.083	0.35	0.65	0.27	Good
MACROMOLECULAR_COMPLEX_DISASSEMBLY	13	0.22	-0.6	0.13	0.25	0.25	0.36	0.65	0.5	Good
REACTOME_NRIF_SIGNALS_CELL_DEATH_FROM_THE_NUCLEUS	11	0.22	0.6	0.13	0.25	0.14	0.36	0.65	0.37	Poor
LAIHO_COLORECTAL_CANCER_SERRATED_UP	99	0.22	0.62	0.17	0.24	0.24	0.43	0.64	0.49	Poor
VESICLE_MEDIATED_TRANSPORT	160	0.22	0.62	0.17	0.17	0.24	0.42	0.57	0.49	Poor
KEGG_GLIOMA	59	0.22	0.62	0.012	0.03	0.24	0.13	0.4	0.49	Poor
GAUSSMANN_MLL_AF4_FUSION_TARGETS_D_DN	5	0.23	0.58	0.027	0.095	0.26	0.18	0.5	0.52	Poor
REACTOME_G_BETA_GAMMA_SIGNALLING_THROUGH_PI3KGAMMA	18	0.23	0.6	0.13	0.25	0.23	0.36	0.65	0.48	Poor
BIOCARTA_MET_PATHWAY	35	0.23	0.6	0.14	0.25	0.22	0.38	0.65	0.47	Poor
PARK_HSC_MARKERS	5	0.23	0.58	0.13	0.26	0.0057	0.38	0.66	0.044	Poor
COLIN_PILOCYTIC_ASTROCYTOMA_VS_GLIOBLASTOMA_DN	25	0.23	0.6	0.14	0.25	0.25	0.38	0.65	0.51	Poor
MOREIRA_RESPONSE_TO_TSA_UP	25	0.23	-0.6	0.14	0.25	0.0022	0.38	0.65	0.022	Good
REACTOME_RNA_POLYMERASE_I_PROMOTER_OPENING	41	0.23	-0.6	0.14	0.25	0.001	0.38	0.65	0.012	Good
TOMLINS_PROSTATE_CANCER_DN	39	0.23	0.6	0.14	0.25	0.0019	0.38	0.65	0.019	Poor
CTCCAAG,MIR-432	49	0.23	0.6	0.0071	0.031	0.25	0.11	0.4	0.51	Poor
CHUNG_BLISTER_CYTOTOXICITY_DN	29	0.23	-0.6	0.14	0.25	0.23	0.39	0.65	0.48	Good
POSITIVE_REGULATION_OF_PROTEIN_MODIFICATION_PROCESS	24	0.23	-0.6	0.085	0.2	0.25	0.3	0.6	0.51	Good
V$HFH4_01	130	0.23	0.62	0.2	0.24	0.018	0.47	0.64	0.098	Poor
V$NKX61_01	150	0.23	0.62	0.21	0.24	0.073	0.47	0.64	0.25	Poor
AGCTCCT,MIR-28	58	0.23	0.61	0.026	0.055	0.25	0.17	0.44	0.5	Poor
KEGG_PROPANOATE_METABOLISM	28	0.23	0.59	0.058	0.14	0.26	0.25	0.53	0.51	Poor
REACTOME_INHIBITION_OF_INSULIN_SECRETION_BY_ADRENALINE_NORADRENALINE	23	0.23	0.59	0.13	0.26	0.025	0.37	0.65	0.13	Poor
NIKOLSKY_BREAST_CANCER_20Q11_AMPLICON	20	0.23	0.59	0.13	0.26	0.0036	0.37	0.65	0.031	Poor
FATTY_ACID_METABOLIC_PROCESS	53	0.23	-0.61	0.18	0.25	0.03	0.44	0.65	0.14	Good
HOEGERKORP_CD44_TARGETS_DIRECT_DN	11	0.23	-0.59	0.0047	0.029	0.26	0.1	0.4	0.51	Good
SMAD_BINDING	11	0.23	0.59	0.13	0.26	0.1	0.37	0.66	0.3	Poor
MURAKAMI_UV_RESPONSE_6HR_UP	27	0.23	-0.59	0.043	0.11	0.26	0.22	0.52	0.51	Good
PHOSPHOLIPID_METABOLIC_PROCESS	59	0.23	-0.6	0.18	0.25	0.19	0.44	0.65	0.43	Good
CHIARETTI_ACUTE_LYMPHOBLASTIC_LEUKEMIA_ZAP70	63	0.23	-0.6	0.17	0.24	0.25	0.42	0.64	0.5	Good
LIU_SOX4_TARGETS_UP	110	0.23	0.62	0.21	0.24	0.026	0.47	0.64	0.13	Poor
MARKS_HDAC_TARGETS_DN	13	0.23	-0.59	0.045	0.13	0.26	0.22	0.53	0.51	Good
V$HNF3B_01	130	0.24	0.61	0.0022	0.0035	0.24	0.084	0.25	0.5	Poor
DANG_REGULATED_BY_MYC_DN	220	0.24	0.56	0.27	0.23	0.062	0.55	0.63	0.22	Poor
KENNY_CTNNB1_TARGETS_DN	40	0.24	0.59	0.14	0.26	0.15	0.39	0.66	0.38	Poor
MAHADEVAN_GIST_MORPHOLOGICAL_SWITCH	12	0.24	0.58	0.13	0.26	0.097	0.37	0.66	0.29	Poor
DELLA_RESPONSE_TO_TSA_AND_BUTYRATE	20	0.24	-0.58	0.13	0.26	0.023	0.37	0.66	0.12	Good
KYNG_ENVIRONMENTAL_STRESS_RESPONSE_NOT_BY_UV_IN_WS	7	0.24	-0.59	0.13	0.26	0.11	0.36	0.65	0.31	Good
TRANSFERASE_ACTIVITY_TRANSFERRING_PENTOSYL_GROUPS	16	0.24	-0.58	0.023	0.081	0.26	0.17	0.48	0.52	Good
AMIT_SERUM_RESPONSE_120_MCF10A	61	0.24	-0.6	0.039	0.078	0.25	0.21	0.48	0.5	Good
MOHANKUMAR_TLX1_TARGETS_DN	130	0.24	0.61	0.21	0.25	0.038	0.48	0.65	0.17	Poor
PICCALUGA_ANGIOIMMUNOBLASTIC_LYMPHOMA_UP	170	0.24	0.6	0.25	0.25	0.13	0.52	0.65	0.34	Poor
GCM_ACTG1	90	0.24	0.6	0.18	0.25	0.011	0.45	0.65	0.069	Poor
BIOCARTA_RB_PATHWAY	12	0.24	0.58	0.021	0.077	0.26	0.16	0.47	0.52	Poor
REACTOME_APOPTOTIC_CLEAVAGE_OF_CELL_ADHESION_PROTEINS	10	0.24	-0.59	0.11	0.23	0.26	0.34	0.64	0.51	Good
RIBOSOMAL_SUBUNIT	12	0.24	-0.58	0.025	0.087	0.26	0.17	0.48	0.52	Good
CYTOKINE_BIOSYNTHETIC_PROCESS	34	0.24	-0.59	0.14	0.26	0.001	0.39	0.66	0.012	Good
ST_IL_13_PATHWAY	7	0.24	-0.59	0.13	0.26	0.19	0.37	0.66	0.44	Good
ST_INTERLEUKIN_13_PATHWAY	7	0.24	-0.59	0.13	0.26	0.22	0.37	0.66	0.48	Good
SASSON_RESPONSE_TO_FORSKOLIN_UP	66	0.24	-0.6	0.13	0.19	0.25	0.37	0.59	0.51	Good
YAMANAKA_GLIOBLASTOMA_SURVIVAL_UP	8	0.24	0.59	0.073	0.18	0.26	0.28	0.58	0.51	Poor
AAGCACT,MIR-520F	160	0.24	0.59	0.26	0.25	0.001	0.53	0.65	0.012	Poor
WILCOX_PRESPONSE_TO_ROGESTERONE_UP	140	0.24	-0.6	0.22	0.25	0.025	0.48	0.65	0.12	Good
CCAWNWWNNNGGC_UNKNOWN	49	0.24	0.58	0.052	0.13	0.26	0.24	0.53	0.51	Poor
GRAHAM_CML_QUIESCENT_VS_NORMAL_QUIESCENT_DN	44	0.24	-0.58	0.15	0.26	0.0022	0.39	0.66	0.022	Good
CONDENSED_NUCLEAR_CHROMOSOME	14	0.24	-0.58	0.064	0.16	0.26	0.26	0.56	0.52	Good
ICOSANOID_METABOLIC_PROCESS	15	0.24	-0.58	0.14	0.26	0.098	0.38	0.66	0.29	Good
GCM_RAB10	120	0.24	0.6	0.22	0.25	0.018	0.48	0.65	0.1	Poor
BROWNE_HCMV_INFECTION_16HR_DN	80	0.24	0.59	0.19	0.25	0.066	0.45	0.65	0.23	Poor
VALK_AML_CLUSTER_3	31	0.24	-0.58	0.0074	0.032	0.26	0.11	0.4	0.51	Good
AGTCTAG,MIR-151	15	0.24	0.58	0.14	0.26	0.056	0.38	0.66	0.21	Poor
GNF2_RFC3	37	0.24	-0.58	0.15	0.26	0.22	0.39	0.66	0.47	Good
GCM_CSNK2B	74	0.24	0.59	0.19	0.26	0.001	0.45	0.65	0.012	Poor
REACTOME_CELL_CYCLE_CHECKPOINTS	86	0.24	-0.59	0.1	0.16	0.26	0.33	0.56	0.51	Good
SHIPP_DLBCL_CURED_VS_FATAL_DN	41	0.24	-0.58	0.15	0.26	0.15	0.39	0.66	0.38	Good
NEUTRAL_AMINO_ACID_TRANSMEMBRANE_TRANSPORTER_ACTIVITY	12	0.24	-0.58	0.14	0.27	0.16	0.38	0.66	0.39	Good
MORF_TERF2IP	95	0.24	0.59	0.19	0.26	0.2	0.45	0.65	0.45	Poor
REACTOME_NRAGE_SIGNALS_DEATH_THROUGH_JNK	37	0.24	0.58	0.071	0.16	0.26	0.27	0.56	0.52	Poor
NUCLEAR_MATRIX	12	0.24	0.57	0.14	0.27	0.077	0.38	0.66	0.25	Poor
TIAN_TNF_SIGNALING_VIA_NFKB	21	0.24	-0.57	0.14	0.27	0.0092	0.38	0.66	0.062	Good
OSWALD_HEMATOPOIETIC_STEM_CELL_IN_COLLAGEN_GEL_DN	200	0.24	-0.55	0.28	0.24	0.2	0.55	0.64	0.45	Good
OSWALD_HEMATOPOIETIC_STEM_CELL_IN_COLLAGEN_GEL_UP	200	0.24	-0.55	0.28	0.24	0.23	0.55	0.64	0.48	Good
TONKS_TARGETS_OF_RUNX1_RUNX1T1_FUSION_GRANULOCYTE_UP	48	0.24	0.58	0.091	0.19	0.26	0.31	0.58	0.52	Poor
NIKOLSKY_BREAST_CANCER_20Q12_Q13_AMPLICON	100	0.24	0.6	0.22	0.25	0.001	0.49	0.65	0.012	Poor
REACTOME_HIV_INFECTION	170	0.24	-0.59	0.26	0.25	0.11	0.53	0.65	0.32	Good
LY_AGING_MIDDLE_DN	15	0.24	-0.57	0.14	0.27	0.22	0.38	0.66	0.47	Good
SERINE_TYPE_ENDOPEPTIDASE_INHIBITOR_ACTIVITY	24	0.24	0.57	0.047	0.13	0.27	0.23	0.53	0.52	Poor
PROTEIN_AMINO_ACID_O_LINKED_GLYCOSYLATION	18	0.24	-0.57	0.14	0.27	0.011	0.38	0.66	0.071	Good
ZHANG_RESPONSE_TO_CANTHARIDIN_UP	14	0.24	-0.57	0.042	0.12	0.27	0.22	0.52	0.52	Good
REGULATION_OF_PH	11	0.24	0.57	0.14	0.27	0.076	0.38	0.66	0.25	Poor
KEGG_PROSTATE_CANCER	82	0.24	0.59	0.058	0.11	0.26	0.25	0.51	0.51	Poor
ATACCTC,MIR-202	120	0.24	0.59	0.22	0.25	0.0017	0.49	0.65	0.018	Poor
KEGG_HYPERTROPHIC_CARDIOMYOPATHY_HCM	74	0.24	0.59	0.16	0.23	0.26	0.42	0.63	0.51	Poor
KANNAN_TP53_TARGETS_UP	44	0.24	-0.58	0.15	0.26	0.095	0.39	0.66	0.29	Good
REACTOME_METABOLISM_OF_LIPIDS_AND_LIPOPROTEINS	190	0.24	-0.58	0.019	0.023	0.26	0.16	0.38	0.52	Good
LEE_LIVER_CANCER_CIPROFIBRATE_UP	55	0.24	0.59	0.026	0.055	0.26	0.17	0.44	0.51	Poor
CATTGTYY_V$SOX9_B1	230	0.25	0.55	0.28	0.24	0.034	0.55	0.64	0.15	Poor
RODRIGUES_NTN1_TARGETS_UP	14	0.25	0.57	0.14	0.27	0.013	0.39	0.67	0.079	Poor
STEIN_ESRRA_TARGETS_RESPONSIVE_TO_ESTROGEN_DN	39	0.25	-0.58	0.083	0.18	0.26	0.29	0.57	0.52	Good
DISTECHE_ESCAPED_FROM_X_INACTIVATION	10	0.25	-0.58	0.14	0.26	0.026	0.38	0.66	0.13	Good
ALONSO_METASTASIS_NEURAL_UP	15	0.25	0.57	0.14	0.27	0.0018	0.39	0.67	0.019	Poor
ANTI_APOPTOSIS	100	0.25	-0.59	0.12	0.15	0.26	0.35	0.54	0.51	Good
ENZYME_ACTIVATOR_ACTIVITY	100	0.25	0.59	0.15	0.18	0.26	0.4	0.58	0.51	Poor
LOPEZ_MESOTELIOMA_SURVIVAL_TIME_DN	7	0.25	-0.58	0.13	0.27	0.013	0.38	0.66	0.079	Good
COFACTOR_BINDING	19	0.25	-0.57	0.0032	0.023	0.27	0.093	0.38	0.53	Good
MORF_RAB6A	60	0.25	-0.58	0.19	0.26	0.26	0.45	0.66	0.51	Good
MORF_HAT1	140	0.25	-0.59	0.23	0.26	0.034	0.49	0.66	0.15	Good
ATP_DEPENDENT_DNA_HELICASE_ACTIVITY	10	0.25	0.57	0.049	0.14	0.27	0.23	0.53	0.52	Poor
LEE_LIVER_CANCER_SURVIVAL_DN	100	0.25	0.59	0.23	0.26	0.024	0.49	0.66	0.12	Poor
SPECIFIC_RNA_POLYMERASE_II_TRANSCRIPTION_FACTOR_ACTIVITY	31	0.25	0.57	0.0032	0.015	0.27	0.093	0.35	0.52	Poor
GLYCOSAMINOGLYCAN_BINDING	29	0.25	0.57	0.15	0.27	0.21	0.4	0.66	0.47	Poor
REACTOME_CTLA4_INHIBITORY_SIGNALING	21	0.25	-0.56	0.047	0.13	0.27	0.23	0.53	0.53	Good
PETRETTO_CARDIAC_HYPERTROPHY	34	0.25	0.57	0.15	0.27	0.001	0.4	0.66	0.012	Poor
DNA_POLYMERASE_ACTIVITY	17	0.25	-0.56	0.14	0.27	0.051	0.39	0.67	0.2	Good
REGULATION_OF_DEFENSE_RESPONSE	15	0.25	-0.56	0.14	0.27	0.048	0.39	0.67	0.19	Good
ZHAN_LATE_DIFFERENTIATION_GENES_UP	23	0.25	0.56	0.15	0.27	0.013	0.39	0.67	0.078	Poor
PROTEIN_COMPLEX_DISASSEMBLY	13	0.25	-0.56	0.15	0.27	0.25	0.39	0.67	0.5	Good
BIOCARTA_CELLCYCLE_PATHWAY	21	0.25	0.56	0.15	0.27	0.05	0.39	0.67	0.19	Poor
V$NRF2_Q4	160	0.25	0.57	0.24	0.23	0.27	0.5	0.64	0.52	Poor
HONRADO_BREAST_CANCER_BRCA1_VS_BRCA2	10	0.25	0.57	0.14	0.27	0.054	0.38	0.67	0.2	Poor
INORGANIC_CATION_TRANSMEMBRANE_TRANSPORTER_ACTIVITY	55	0.25	-0.58	0.2	0.26	0.14	0.46	0.66	0.36	Good
TGANNYRGCA_V$TCF11MAFG_01	190	0.25	0.57	0.27	0.26	0.22	0.54	0.66	0.47	Poor
REN_BOUND_BY_E2F	46	0.25	-0.57	0.15	0.27	0.039	0.4	0.67	0.17	Good
REGULATION_OF_CELL_DIFFERENTIATION	46	0.25	0.57	0.15	0.27	0.27	0.4	0.66	0.53	Poor
REACTOME_SIGNALLING_TO_ERKS	33	0.25	-0.57	0.15	0.27	0.18	0.4	0.67	0.41	Good
KIM_MYCL1_AMPLIFICATION_TARGETS_UP	11	0.26	0.56	0.0034	0.024	0.28	0.096	0.38	0.53	Poor
SMID_BREAST_CANCER_LUMINAL_A_UP	83	0.26	0.57	0.2	0.27	0.0068	0.46	0.66	0.05	Poor
V$CEBPGAMMA_Q6	160	0.26	0.56	0.27	0.26	0.0065	0.55	0.66	0.049	Poor
OLSSON_E2F3_TARGETS_UP	15	0.26	-0.55	0.15	0.28	0.041	0.39	0.67	0.17	Good
V$AML1_01	150	0.26	-0.56	0.055	0.062	0.27	0.24	0.45	0.53	Good
CHEN_LUNG_CANCER_SURVIVAL	17	0.26	-0.55	0.15	0.28	0.0046	0.4	0.67	0.038	Good
REACTOME_FORMATION_OF_ATP_BY_CHEMIOSMOTIC_COUPLING	12	0.26	-0.55	0.15	0.28	0.15	0.4	0.67	0.37	Good
REACTOME_HOST_INTERACTIONS_OF_HIV_FACTORS	110	0.26	-0.57	0.23	0.27	0.061	0.5	0.66	0.22	Good
KOKKINAKIS_METHIONINE_DEPRIVATION_48HR_UP	120	0.26	-0.57	0.11	0.15	0.27	0.35	0.54	0.52	Good
NEUROPEPTIDE_RECEPTOR_ACTIVITY	20	0.26	-0.55	0.057	0.15	0.28	0.25	0.54	0.54	Good
AAGWWRNYGGC_UNKNOWN	76	0.26	0.57	0.2	0.27	0.2	0.46	0.67	0.44	Poor
TACTTGA,MIR-26A,MIR-26B	200	0.26	0.53	0.3	0.25	0.001	0.56	0.65	0.012	Poor
REACTOME_RNA_POLYMERASE_I_PROMOTER_CLEARANCE	60	0.26	-0.57	0.2	0.27	0.001	0.46	0.67	0.012	Good
FARMER_BREAST_CANCER_CLUSTER_8	4	0.26	0.54	0.14	0.26	0.29	0.39	0.66	0.55	Poor
TRANSLATION	130	0.26	0.57	0.23	0.27	0.26	0.5	0.66	0.51	Poor
V$AP1_Q6_01	170	0.26	0.56	0.22	0.22	0.28	0.48	0.62	0.53	Poor
TGACGTCA_V$ATF3_Q6	140	0.26	0.57	0.24	0.27	0.21	0.5	0.67	0.46	Poor
NEGATIVE_REGULATION_OF_APOPTOSIS	130	0.26	-0.57	0.24	0.27	0.12	0.5	0.67	0.33	Good
POSITIVE_REGULATION_OF_PEPTIDYL_TYROSINE_PHOSPHORYLATION	9	0.26	-0.56	0.14	0.28	0.009	0.39	0.67	0.061	Good
RICKMAN_TUMOR_DIFFERENTIATED_MODERATELY_VS_POORLY_DN	29	0.26	0.56	0.16	0.28	0.11	0.41	0.67	0.31	Poor
RICKMAN_TUMOR_DIFFERENTIATED_MODERATELY_VS_POORLY_UP	29	0.26	0.56	0.16	0.28	0.16	0.41	0.67	0.39	Poor
V$TEL2_Q6	140	0.26	-0.57	0.24	0.27	0.089	0.5	0.67	0.28	Good
V$LFA1_Q6	150	0.26	0.57	0.24	0.27	0.18	0.5	0.67	0.43	Poor
LEE_NEURAL_CREST_STEM_CELL_DN	110	0.26	0.57	0.12	0.15	0.27	0.35	0.54	0.53	Poor
KEGG_DILATED_CARDIOMYOPATHY	80	0.26	0.56	0.07	0.12	0.27	0.27	0.52	0.53	Poor
LEE_EARLY_T_LYMPHOCYTE_UP	75	0.26	-0.56	0.093	0.15	0.27	0.31	0.54	0.53	Good
REACTOME_TELOMERE_MAINTENANCE	63	0.26	-0.56	0.2	0.27	0.001	0.47	0.67	0.012	Good
REACTOME_BASE_FREE_SUGAR_PHOSPHATE_REMOVAL_VIA_THE_SINGLE_NUCLEOTIDE_REPLACEMENT_PATHWAY	10	0.26	-0.56	0.011	0.051	0.28	0.13	0.43	0.53	Good
TURJANSKI_MAPK8_AND_MAPK9_TARGETS	7	0.26	-0.56	0.056	0.15	0.28	0.24	0.55	0.53	Good
ZHAN_V2_LATE_DIFFERENTIATION_GENES	32	0.26	-0.56	0.08	0.17	0.28	0.29	0.57	0.53	Good
V$MYOGENIN_Q6	150	0.26	0.55	0.28	0.27	0.068	0.55	0.67	0.23	Poor
NLS_BEARING_SUBSTRATE_IMPORT_INTO_NUCLEUS	11	0.26	0.55	0.15	0.28	0.01	0.4	0.68	0.066	Poor
XU_GH1_AUTOCRINE_TARGETS_UP	140	0.27	-0.57	0.0044	0.0077	0.27	0.1	0.3	0.53	Good
V$CREBP1CJUN_01	160	0.27	0.55	0.28	0.27	0.069	0.55	0.67	0.24	Poor
V$IK1_01	160	0.27	0.55	0.28	0.27	0.044	0.55	0.67	0.18	Poor
EPIDERMAL_GROWTH_FACTOR_RECEPTOR_SIGNALING_PATHWAY	17	0.27	0.54	0.048	0.14	0.29	0.23	0.53	0.54	Poor
BROWNE_HCMV_INFECTION_12HR_UP	100	0.27	-0.56	0.24	0.27	0.013	0.51	0.67	0.078	Good
LIPID_BIOSYNTHETIC_PROCESS	81	0.27	-0.56	0.18	0.25	0.27	0.45	0.65	0.53	Good
REACTOME_SIGNALLING_TO_RAS	25	0.27	-0.54	0.17	0.29	0.23	0.42	0.68	0.48	Good
V$HNF3_Q6	130	0.27	0.56	0.24	0.27	0.089	0.51	0.67	0.28	Poor
CCANNAGRKGGC_UNKNOWN	65	0.27	0.56	0.0063	0.016	0.28	0.11	0.35	0.53	Poor
WCTCNATGGY_UNKNOWN	42	0.27	0.55	0.16	0.28	0.25	0.41	0.67	0.5	Poor
V$HMEF2_Q6	89	0.27	0.56	0.21	0.28	0.063	0.47	0.67	0.22	Poor
SILIGAN_TARGETS_OF_EWS_FLI1_FUSION_UP	10	0.27	0.55	0.073	0.18	0.28	0.28	0.57	0.54	Poor
ROY_WOUND_BLOOD_VESSEL_UP	45	0.27	0.55	0.16	0.28	0.099	0.42	0.67	0.29	Poor
AMIT_EGF_RESPONSE_120_MCF10A	40	0.27	-0.55	0.15	0.26	0.28	0.39	0.66	0.54	Good
BEIER_GLIOMA_STEM_CELL_UP	24	0.27	0.54	0.041	0.12	0.29	0.21	0.52	0.55	Poor
BIOCARTA_IL4_PATHWAY	11	0.27	-0.54	0.16	0.29	0.27	0.4	0.68	0.52	Good
V$SMAD_Q6	150	0.27	0.55	0.28	0.27	0.0084	0.55	0.67	0.059	Poor
ENZYME_BINDING	150	0.27	0.54	0.29	0.27	0.21	0.56	0.67	0.46	Poor
BIOCARTA_IL7_PATHWAY	17	0.27	-0.54	0.069	0.17	0.29	0.27	0.57	0.55	Good
DASU_IL6_SIGNALING_DN	5	0.27	0.52	0.042	0.13	0.3	0.22	0.52	0.56	Poor
AMINO_ACID_CATABOLIC_PROCESS	23	0.27	-0.54	0.16	0.29	0.083	0.41	0.68	0.26	Good
REACTOME_REGULATION_OF_INSULIN_SECRETION_BY_ACETYLCHOLINE	22	0.27	0.54	0.16	0.29	0.14	0.41	0.68	0.36	Poor
BIOCARTA_MEF2D_PATHWAY	15	0.27	0.53	0.16	0.29	0.048	0.41	0.68	0.19	Poor
BIOCARTA_LAIR_PATHWAY	17	0.27	-0.53	0.16	0.29	0.039	0.41	0.69	0.17	Good
RGTTAMWNATT_V$HNF1_01	48	0.27	0.54	0.17	0.29	0.047	0.42	0.68	0.19	Poor
PROTEIN_PROCESSING	41	0.27	0.54	0.17	0.29	0.14	0.42	0.68	0.37	Poor
V$AP2GAMMA_01	160	0.27	0.54	0.29	0.28	0.075	0.56	0.67	0.25	Poor
REACTOME_XENOBIOTICS	12	0.27	-0.53	0.028	0.093	0.29	0.18	0.49	0.55	Good
MORF_PTPN11	84	0.27	-0.55	0.12	0.18	0.28	0.35	0.57	0.54	Good
KMCATNNWGGA_UNKNOWN	53	0.28	0.55	0.21	0.28	0.0017	0.47	0.67	0.018	Poor
V$DR3_Q4	88	0.28	0.55	0.21	0.28	0.043	0.47	0.67	0.18	Poor
ENDOSOME	58	0.28	0.55	0.21	0.28	0.21	0.47	0.67	0.46	Poor
WIKMAN_ASBESTOS_LUNG_CANCER_DN	25	0.28	-0.53	0.17	0.29	0.21	0.43	0.69	0.46	Good
INTEGRATOR_COMPLEX	10	0.28	0.54	0.15	0.29	0.26	0.4	0.68	0.51	Poor
GKCGCNNNNNNNTGAYG_UNKNOWN	36	0.28	-0.54	0.029	0.084	0.29	0.18	0.48	0.55	Good
BROWNE_HCMV_INFECTION_8HR_DN	39	0.28	0.54	0.17	0.29	0.0073	0.43	0.68	0.052	Poor
BIOCARTA_GLEEVEC_PATHWAY	23	0.28	-0.53	0.037	0.11	0.3	0.21	0.52	0.55	Good
GNF2_RPA1	17	0.28	-0.53	0.16	0.3	0.24	0.41	0.69	0.49	Good
V$AP3_Q6	160	0.28	0.53	0.29	0.28	0.0066	0.56	0.67	0.05	Poor
REGULATION_OF_CELLULAR_PH	8	0.28	0.54	0.15	0.29	0.16	0.4	0.68	0.4	Poor
PROTEIN_C_TERMINUS_BINDING	68	0.28	0.54	0.21	0.28	0.29	0.47	0.67	0.54	Poor
CHUNG_BLISTER_CYTOTOXICITY_UP	97	0.28	-0.54	0.21	0.29	0.001	0.48	0.68	0.012	Good
REACTOME_CYCLIN_E_ASSOCIATED_EVENTS_DURING_G1_S_TRANSITION_	50	0.28	-0.53	0.12	0.18	0.29	0.35	0.58	0.55	Good
HEDENFALK_BREAST_CANCER_BRACX_UP	15	0.28	0.53	0.023	0.082	0.3	0.17	0.48	0.56	Poor
V$HNF3ALPHA_Q6	140	0.28	0.55	0.25	0.28	0.28	0.51	0.67	0.54	Poor
HUTTMANN_B_CLL_POOR_SURVIVAL_DN	57	0.28	0.54	0.087	0.14	0.29	0.3	0.54	0.54	Poor
ACAWNRNSRCGG_UNKNOWN	43	0.28	0.53	0.11	0.22	0.29	0.35	0.62	0.55	Poor
REGULATION_OF_TRANSCRIPTION_FACTOR_ACTIVITY	30	0.28	-0.53	0.17	0.29	0.25	0.43	0.69	0.51	Good
ST_GA12_PATHWAY	21	0.28	0.53	0.12	0.25	0.3	0.36	0.65	0.56	Poor
V$MEF2_01	98	0.28	0.54	0.21	0.29	0.044	0.48	0.68	0.18	Poor
ST_STAT3_PATHWAY	11	0.28	-0.53	0.096	0.21	0.3	0.32	0.62	0.56	Good
REACTOME_SIGNALING_BY_NOTCH	14	0.28	0.53	0.16	0.3	0.2	0.42	0.69	0.44	Poor
PURINE_NUCLEOTIDE_METABOLIC_PROCESS	11	0.28	-0.52	0.12	0.25	0.3	0.36	0.65	0.56	Good
LUI_THYROID_CANCER_CLUSTER_2	38	0.28	0.53	0.17	0.3	0.047	0.43	0.69	0.19	Poor
LEUKOCYTE_CHEMOTAXIS	11	0.29	-0.52	0.16	0.3	0.064	0.42	0.69	0.23	Good
KEGG_PANCREATIC_CANCER	68	0.29	0.54	0.12	0.18	0.29	0.35	0.57	0.55	Poor
KEGG_LEUKOCYTE_TRANSENDOTHELIAL_MIGRATION	99	0.29	-0.54	0.22	0.29	0.18	0.48	0.68	0.41	Good
ALCALA_APOPTOSIS	73	0.29	-0.54	0.22	0.29	0.001	0.48	0.68	0.012	Good
BILD_SRC_ONCOGENIC_SIGNATURE	47	0.29	0.53	0.17	0.3	0.038	0.43	0.69	0.17	Poor
NELSON_RESPONSE_TO_ANDROGEN_DN	17	0.29	0.52	0.0048	0.029	0.3	0.1	0.4	0.56	Poor
GNF2_BUB1B	46	0.29	-0.53	0.13	0.24	0.3	0.37	0.64	0.55	Good
V$NFE2_01	180	0.29	0.53	0.026	0.032	0.3	0.17	0.4	0.56	Poor
V$BRN2_01	150	0.29	0.54	0.26	0.29	0.041	0.53	0.68	0.17	Poor
BRUECKNER_TARGETS_OF_MIRLET7A3_UP	82	0.29	0.54	0.021	0.048	0.29	0.16	0.42	0.55	Poor
BIOCARTA_SPPA_PATHWAY	19	0.29	0.52	0.1	0.22	0.3	0.33	0.62	0.56	Poor
GAZDA_DIAMOND_BLACKFAN_ANEMIA_PROGENITOR_UP	32	0.29	0.53	0.017	0.057	0.3	0.15	0.44	0.56	Poor
ST_MYOCYTE_AD_PATHWAY	23	0.29	0.52	0.025	0.086	0.3	0.17	0.48	0.56	Poor
EBAUER_TARGETS_OF_PAX3_FOXO1_FUSION_UP	190	0.29	0.52	0.13	0.13	0.3	0.36	0.53	0.56	Poor
CHEN_LVAD_SUPPORT_OF_FAILING_HEART_UP	99	0.29	0.54	0.099	0.16	0.29	0.32	0.55	0.55	Poor
MORF_TERF1	54	0.29	0.53	0.11	0.17	0.29	0.33	0.57	0.55	Poor
KAYO_CALORIE_RESTRICTION_MUSCLE_UP	67	0.29	0.53	0.22	0.29	0.15	0.48	0.69	0.38	Poor
POLYSACCHARIDE_BINDING	31	0.29	0.52	0.18	0.3	0.15	0.44	0.69	0.38	Poor
AXON	9	0.29	0.53	0.11	0.23	0.29	0.34	0.64	0.55	Poor
KEGG_PEROXISOME	67	0.29	-0.53	0.22	0.29	0.14	0.48	0.69	0.36	Good
GLYCOSPHINGOLIPID_METABOLIC_PROCESS	10	0.29	-0.53	0.16	0.29	0.14	0.41	0.69	0.36	Good
FARMER_BREAST_CANCER_CLUSTER_2	32	0.29	-0.52	0.18	0.3	0.044	0.44	0.69	0.18	Good
BIOCARTA_TNFR2_PATHWAY	16	0.29	-0.52	0.17	0.31	0.0068	0.42	0.7	0.05	Good
KANG_DOXORUBICIN_RESISTANCE_DN	17	0.29	0.52	0.17	0.31	0.041	0.42	0.7	0.17	Poor
MYLLYKANGAS_AMPLIFICATION_HOT_SPOT_30	3	0.29	0.5	0.19	0.31	0.18	0.45	0.7	0.41	Poor
REACTOME_INTEGRIN_CELL_SURFACE_INTERACTIONS	73	0.29	-0.53	0.2	0.27	0.29	0.46	0.67	0.55	Good
V$RORA1_01	150	0.29	0.52	0.024	0.031	0.3	0.17	0.4	0.56	Poor
LIEN_BREAST_CARCINOMA_METAPLASTIC_VS_DUCTAL_DN	68	0.29	-0.53	0.22	0.29	0.011	0.49	0.69	0.071	Good
V$MEF2_04	19	0.29	0.51	0.17	0.31	0.069	0.42	0.7	0.24	Poor
MITOCHONDRIAL_PART	120	0.3	-0.53	0.26	0.29	0.024	0.53	0.69	0.12	Good
SESTO_RESPONSE_TO_UV_C0	100	0.3	-0.53	0.26	0.29	0.22	0.53	0.69	0.47	Good
BIOCARTA_TID_PATHWAY	19	0.3	-0.51	0.17	0.31	0.0063	0.42	0.7	0.048	Good
TSAI_RESPONSE_TO_IONIZING_RADIATION	110	0.3	-0.53	0.26	0.29	0.01	0.53	0.69	0.067	Good
SECOND_MESSENGER_MEDIATED_SIGNALING	130	0.3	-0.53	0.26	0.29	0.23	0.53	0.69	0.48	Good
V$PBX1_02	90	0.3	0.53	0.22	0.3	0.11	0.49	0.69	0.31	Poor
ENDONUCLEASE_ACTIVITY_GO_0016893	11	0.3	-0.51	0.061	0.16	0.31	0.25	0.55	0.57	Good
INTERPHASE_OF_MITOTIC_CELL_CYCLE	56	0.3	0.53	0.22	0.3	0.14	0.49	0.69	0.37	Poor
ISHIKAWA_STING_SIGNALING	9	0.3	-0.52	0.16	0.3	0.0022	0.42	0.69	0.022	Good
REACTOME_CDT1_ASSOCIATION_WITH_THE_CDC6_ORC_ORIGIN_COMPLEX	39	0.3	-0.52	0.18	0.3	0.091	0.44	0.7	0.28	Good
SMIRNOV_CIRCULATING_ENDOTHELIOCYTES_IN_CANCER_DN	5	0.3	-0.5	0.027	0.093	0.32	0.18	0.49	0.57	Good
AUJLA_IL22_AND_IL17A_SIGNALING	9	0.3	-0.52	0.16	0.3	0.0087	0.42	0.69	0.06	Good
VACUOLAR_PART	12	0.3	-0.51	0.0092	0.045	0.31	0.12	0.42	0.57	Good
REACTOME_MITOTIC_PROMETAPHASE	76	0.3	-0.52	0.23	0.3	0.17	0.49	0.69	0.4	Good
GILMORE_CORE_NFKB_PATHWAY	9	0.3	-0.52	0.16	0.3	0.015	0.42	0.69	0.087	Good
MORF_IL16	200	0.3	0.49	0.33	0.28	0.11	0.6	0.67	0.31	Poor
LENAOUR_DENDRITIC_CELL_MATURATION_UP	88	0.3	-0.52	0.23	0.3	0.0098	0.49	0.69	0.065	Good
SU_KIDNEY	15	0.3	-0.51	0.17	0.31	0.039	0.43	0.7	0.17	Good
PASTURAL_RIZ1_TARGETS_UP	5	0.3	-0.5	0.18	0.32	0.064	0.44	0.71	0.23	Good
NIELSEN_LIPOSARCOMA_UP	6	0.3	-0.52	0.17	0.3	0.0042	0.42	0.7	0.036	Good
FARMER_BREAST_CANCER_CLUSTER_4	14	0.3	-0.51	0.17	0.31	0.14	0.43	0.7	0.37	Good
V$AML1_Q6	150	0.3	-0.51	0.074	0.082	0.31	0.28	0.48	0.57	Good
JIANG_VHL_TARGETS	69	0.3	-0.52	0.055	0.099	0.3	0.24	0.5	0.56	Good
V$E47_02	150	0.3	0.52	0.27	0.3	0.032	0.54	0.69	0.15	Poor
LYSOSOME_ORGANIZATION_AND_BIOGENESIS	10	0.3	-0.52	0.11	0.23	0.3	0.34	0.63	0.56	Good
SHAFFER_IRF4_TARGETS_IN_ACTIVATED_B_LYMPHOCYTE	72	0.3	-0.52	0.23	0.3	0.22	0.5	0.69	0.47	Good
SESTO_RESPONSE_TO_UV_C3	18	0.3	-0.51	0.17	0.31	0.018	0.43	0.7	0.098	Good
TOOKER_GEMCITABINE_RESISTANCE_UP	73	0.3	0.52	0.054	0.099	0.3	0.24	0.5	0.56	Poor
V$EGR_Q6	170	0.3	0.5	0.31	0.3	0.14	0.58	0.69	0.36	Poor
MYLLYKANGAS_AMPLIFICATION_HOT_SPOT_29	4	0.3	0.49	0.2	0.32	0.18	0.46	0.71	0.42	Poor
BIOCARTA_P53_PATHWAY	16	0.3	0.5	0.14	0.27	0.31	0.39	0.67	0.57	Poor
NEUROPEPTIDE_BINDING	20	0.31	-0.5	0.057	0.15	0.31	0.25	0.54	0.57	Good
MARTIN_INTERACT_WITH_HDAC	10	0.31	-0.51	0.17	0.31	0.076	0.43	0.7	0.25	Good
MORF_DMPK	150	0.31	0.5	0.31	0.3	0.022	0.58	0.69	0.12	Poor
REACTOME_SIGNALING_BY_ROBO_RECEPTOR	29	0.31	0.51	0.19	0.31	0.032	0.45	0.7	0.15	Poor
HASLINGER_B_CLL_WITH_13Q14_DELETION	17	0.31	0.5	0.019	0.071	0.31	0.16	0.46	0.57	Poor
V$NERF_Q2	160	0.31	-0.5	0.22	0.22	0.31	0.49	0.62	0.57	Good
CATION_BINDING	190	0.31	-0.5	0.0062	0.008	0.32	0.11	0.3	0.57	Good
WANG_CLIM2_TARGETS_UP	170	0.31	0.5	0.22	0.22	0.32	0.49	0.62	0.57	Poor
ZHANG_RESPONSE_TO_IKK_INHIBITOR_AND_TNF_DN	71	0.31	0.52	0.23	0.3	0.007	0.5	0.7	0.051	Poor
FLECHNER_PBL_KIDNEY_TRANSPLANT_OK_VS_DONOR_UP	140	0.31	-0.52	0.095	0.13	0.3	0.32	0.53	0.56	Good
BANDRES_RESPONSE_TO_CARMUSTIN_WITHOUT_MGMT_48HR_UP	14	0.31	-0.5	0.18	0.32	0.25	0.43	0.71	0.51	Good
SPERMATID_DEVELOPMENT	7	0.31	0.51	0.17	0.31	0.046	0.43	0.7	0.19	Poor
REACTOME_GAB1_SIGNALOSOME	10	0.31	0.51	0.019	0.074	0.31	0.16	0.47	0.57	Poor
GRAHAM_CML_DIVIDING_VS_NORMAL_DIVIDING_UP	12	0.31	-0.5	0.18	0.32	0.12	0.44	0.71	0.34	Good
GARGALOVIC_RESPONSE_TO_OXIDIZED_PHOSPHOLIPIDS_RED_DN	17	0.31	0.5	0.0071	0.038	0.32	0.11	0.41	0.57	Poor
AMINO_ACID_AND_DERIVATIVE_METABOLIC_PROCESS	91	0.31	-0.51	0.23	0.31	0.0049	0.5	0.7	0.04	Good
KIM_WT1_TARGETS_8HR_DN	110	0.31	0.51	0.27	0.31	0.085	0.54	0.7	0.27	Poor
V$OCT1_07	93	0.31	0.51	0.027	0.058	0.31	0.18	0.45	0.57	Poor
ALCOHOL_METABOLIC_PROCESS	78	0.31	-0.51	0.00072	0.0022	0.31	0.061	0.23	0.57	Good
DAIRKEE_TERT_TARGETS_DN	62	0.31	0.51	0.2	0.27	0.31	0.46	0.66	0.57	Poor
MORF_BCL2L11	150	0.31	0.5	0.11	0.12	0.32	0.35	0.52	0.58	Poor
CHANG_POU5F1_TARGETS_DN	7	0.31	-0.5	0.18	0.31	0.16	0.43	0.71	0.39	Good
REACTOME_SPHINGOLIPID_METABOLISM	20	0.31	0.5	0.18	0.32	0.13	0.44	0.71	0.35	Poor
GUTIERREZ_CHRONIC_LYMPHOCYTIC_LEUKEMIA_UP	11	0.31	-0.5	0.18	0.32	0.24	0.44	0.71	0.49	Good
CACGTTT,MIR-302A	19	0.31	0.5	0.18	0.32	0.0035	0.44	0.71	0.03	Poor
CYTOKINE_AND_CHEMOKINE_MEDIATED_SIGNALING_PATHWAY	17	0.31	-0.49	0.18	0.32	0.046	0.44	0.71	0.18	Good
KENNY_CTNNB1_TARGETS_UP	44	0.31	-0.5	0.19	0.32	0.084	0.45	0.71	0.27	Good
NIKOLSKY_BREAST_CANCER_17Q21_Q25_AMPLICON	220	0.31	-0.47	0.34	0.29	0.001	0.61	0.68	0.012	Good
V$RORA2_01	95	0.31	0.51	0.24	0.31	0.14	0.5	0.7	0.36	Poor
BIOCARTA_AKAPCENTROSOME_PATHWAY	14	0.31	-0.49	0.0097	0.047	0.32	0.12	0.42	0.58	Good
CELL_SOMA	9	0.31	0.5	0.18	0.32	0.26	0.43	0.71	0.51	Poor
REACTOME_PROTEOLYTIC_CLEAVAGE_OF_SNARE_COMPLEX_PROTEINS	15	0.31	0.49	0.14	0.27	0.32	0.38	0.66	0.58	Poor
COENZYME_BINDING	13	0.31	-0.49	0.026	0.089	0.32	0.17	0.49	0.58	Good
KANG_IMMORTALIZED_BY_TERT_DN	96	0.31	-0.51	0.16	0.23	0.31	0.42	0.63	0.57	Good
OUELLET_CULTURED_OVARIAN_CANCER_INVASIVE_VS_LMP_DN	32	0.31	0.5	0.019	0.062	0.32	0.16	0.45	0.58	Poor
MORF_UBE2I	180	0.31	0.49	0.32	0.31	0.001	0.6	0.7	0.012	Poor
URS_ADIPOCYTE_DIFFERENTIATION_DN	28	0.31	0.5	0.19	0.32	0.07	0.45	0.71	0.24	Poor
V$NFAT_Q4_01	160	0.31	0.49	0.073	0.082	0.32	0.28	0.48	0.58	Poor
DNA_REPLICATION_INITIATION	11	0.32	0.49	0.034	0.11	0.32	0.2	0.52	0.58	Poor
RESPONSE_TO_HORMONE_STIMULUS	24	0.32	-0.49	0.024	0.085	0.32	0.17	0.48	0.58	Good
DAVICIONI_RHABDOMYOSARCOMA_PAX_FOXO1_FUSION_UP	59	0.32	-0.51	0.088	0.15	0.31	0.3	0.54	0.57	Good
REACTOME_REMOVAL_OF_THE_FLAP_INTERMEDIATE_FROM_THE_C_STRAND	9	0.32	-0.49	0.18	0.32	0.12	0.44	0.71	0.32	Good
MORF_CSNK2B	240	0.32	-0.47	0.066	0.059	0.34	0.27	0.45	0.6	Good
RESPONSE_TO_RADIATION	49	0.32	-0.49	0.19	0.32	0.21	0.46	0.71	0.46	Good
NEGATIVE_REGULATION_OF_PROGRAMMED_CELL_DEATH	130	0.32	-0.51	0.28	0.31	0.13	0.55	0.7	0.34	Good
V$E2F_Q6_01	140	0.32	-0.5	0.085	0.12	0.31	0.3	0.52	0.57	Good
SMALL_GTPASE_MEDIATED_SIGNAL_TRANSDUCTION	74	0.32	-0.5	0.1	0.16	0.31	0.33	0.56	0.57	Good
GAGACTG,MIR-452	66	0.32	0.5	0.24	0.32	0.025	0.51	0.71	0.12	Poor
FAELT_B_CLL_WITH_VH_REARRANGEMENTS_UP	43	0.32	-0.49	0.2	0.32	0.14	0.46	0.71	0.37	Good
SEMBA_FHIT_TARGETS_UP	7	0.32	-0.49	0.0031	0.024	0.32	0.093	0.38	0.58	Good
KYNG_ENVIRONMENTAL_STRESS_RESPONSE_NOT_BY_4NQO_IN_OLD	6	0.32	-0.49	0.18	0.32	0.052	0.44	0.71	0.2	Good
HEIDENBLAD_AMPLICON_12P11_12_DN	21	0.32	0.49	0.19	0.32	0.077	0.45	0.71	0.25	Poor
HAHTOLA_MYCOSIS_FUNGOIDES_DN	15	0.32	-0.49	0.19	0.32	0.16	0.45	0.71	0.39	Good
RHYTHMIC_PROCESS	23	0.32	0.49	0.19	0.32	0.23	0.45	0.71	0.48	Poor
CHEOK_RESPONSE_TO_MERCAPTOPURINE_DN	19	0.32	-0.49	0.19	0.32	0.027	0.45	0.71	0.13	Good
REGULATION_OF_SMALL_GTPASE_MEDIATED_SIGNAL_TRANSDUCTION	14	0.32	0.49	0.015	0.063	0.32	0.14	0.45	0.58	Poor
DNA_HELICASE_ACTIVITY	22	0.32	0.49	0.0062	0.035	0.33	0.11	0.4	0.58	Poor
V$ATF_01	170	0.32	0.48	0.33	0.31	0.12	0.6	0.71	0.34	Poor
AMIT_EGF_RESPONSE_480_MCF10A	41	0.32	0.49	0.2	0.32	0.11	0.46	0.71	0.32	Poor
REACTOME_FACILITATIVE_NA_INDEPENDENT_GLUCOSE_TRANSPORTERS	10	0.32	-0.49	0.19	0.32	0.29	0.45	0.71	0.55	Good
LEE_INTRATHYMIC_T_PROGENITOR	14	0.32	0.49	0.19	0.33	0.17	0.45	0.71	0.4	Poor
EXONUCLEASE_ACTIVITY	14	0.32	-0.49	0.0081	0.041	0.33	0.12	0.41	0.58	Good
DEBIASI_APOPTOSIS_BY_REOVIRUS_INFECTION_UP	230	0.32	-0.46	0.34	0.3	0.01	0.62	0.69	0.068	Good
TANG_SENESCENCE_TP53_TARGETS_UP	24	0.32	0.49	0.19	0.33	0.062	0.45	0.71	0.22	Poor
V$IRF1_Q6	160	0.32	-0.48	0.029	0.036	0.33	0.18	0.4	0.59	Good
KEGG_RETINOL_METABOLISM	42	0.32	-0.49	0.2	0.32	0.089	0.46	0.71	0.28	Good
V$AP2_Q6	160	0.32	0.48	0.33	0.32	0.0065	0.6	0.71	0.05	Poor
HYDROGEN_ION_TRANSMEMBRANE_TRANSPORTER_ACTIVITY	26	0.32	-0.49	0.19	0.32	0.32	0.45	0.71	0.58	Good
RESPONSE_TO_STEROID_HORMONE_STIMULUS	6	0.32	0.49	0.15	0.28	0.33	0.4	0.67	0.58	Poor
GCM_RBM8A	48	0.33	0.49	0.2	0.32	0.037	0.46	0.71	0.16	Poor
BIOCARTA_INTEGRIN_PATHWAY	35	0.33	0.49	0.086	0.18	0.32	0.3	0.58	0.58	Poor
REACTOME_GS_ALPHA_MEDIATED_EVENTS_IN_GLUCAGON_SIGNALLING	19	0.33	0.48	0.19	0.33	0.053	0.45	0.72	0.2	Poor
V$MEF2_Q6_01	160	0.33	0.48	0.33	0.32	0.001	0.61	0.71	0.012	Poor
KEGG_JAK_STAT_SIGNALING_PATHWAY	140	0.33	-0.5	0.28	0.32	0.0027	0.55	0.71	0.024	Good
TURASHVILI_BREAST_DUCTAL_CARCINOMA_VS_DUCTAL_NORMAL_DN	140	0.33	0.5	0.0058	0.01	0.32	0.1	0.33	0.58	Poor
KEGG_ARRHYTHMOGENIC_RIGHT_VENTRICULAR_CARDIOMYOPATHY_ARVC	67	0.33	0.49	0.14	0.2	0.32	0.38	0.6	0.58	Poor
ST_ERK1_ERK2_MAPK_PATHWAY	28	0.33	-0.49	0.2	0.33	0.0069	0.46	0.71	0.051	Good
TGTYNNNNNRGCARM_UNKNOWN	44	0.33	0.49	0.19	0.32	0.33	0.46	0.71	0.58	Poor
BIOCARTA_IL10_PATHWAY	17	0.33	-0.48	0.047	0.13	0.33	0.23	0.53	0.59	Good
FINETTI_BREAST_CANCER_BASAL_VS_LUMINAL	14	0.33	-0.48	0.19	0.33	0.2	0.46	0.72	0.45	Good
FINETTI_BREAST_CANCER_KINOME_RED	14	0.33	-0.48	0.19	0.33	0.22	0.46	0.72	0.47	Good
WENDT_COHESIN_TARGETS_UP	24	0.33	0.48	0.095	0.21	0.33	0.32	0.62	0.59	Poor
REACTOME_SEMA3A_PLEXIN_REPULSION_SIGNALING_BY_INHIBITING_INTEGRIN_ADHESION	13	0.33	0.48	0.19	0.33	0.093	0.46	0.72	0.28	Poor
JAATINEN_HEMATOPOIETIC_STEM_CELL_UP	220	0.33	0.46	0.35	0.3	0.001	0.62	0.69	0.012	Poor
REACTOME_STRIATED_MUSCLE_CONTRACTION	29	0.33	0.49	0.2	0.33	0.31	0.46	0.71	0.57	Poor
CHROMOSOMAL_PART	85	0.33	0.49	0.22	0.29	0.32	0.48	0.68	0.58	Poor
CROMER_TUMORIGENESIS_UP	41	0.33	0.49	0.2	0.33	0.036	0.46	0.71	0.16	Poor
MEINHOLD_OVARIAN_CANCER_LOW_GRADE_UP	13	0.33	0.48	0.031	0.099	0.33	0.19	0.5	0.59	Poor
BIOCARTA_INSULIN_PATHWAY	22	0.33	0.48	0.032	0.1	0.33	0.19	0.51	0.59	Poor
DAZARD_UV_RESPONSE_CLUSTER_G24	17	0.33	0.48	0.038	0.12	0.33	0.21	0.52	0.59	Poor
REACTOME_PYRIMIDINE_METABOLISM	18	0.33	-0.48	0.083	0.19	0.33	0.29	0.59	0.59	Good
COPPER_ION_BINDING	13	0.33	0.48	0.2	0.33	0.31	0.46	0.72	0.57	Poor
HORMONE_SECRETION	13	0.33	0.48	0.2	0.33	0.0039	0.46	0.72	0.033	Poor
DEACETYLASE_ACTIVITY	8	0.33	0.48	0.0014	0.014	0.33	0.072	0.35	0.59	Poor
DUNNE_TARGETS_OF_AML1_MTG8_FUSION_DN	19	0.33	-0.48	0.16	0.29	0.33	0.41	0.69	0.59	Good
ACTIVATION_OF_PROTEIN_KINASE_ACTIVITY	22	0.33	0.47	0.13	0.26	0.34	0.37	0.66	0.59	Poor
TOOKER_RESPONSE_TO_BEXAROTENE_DN	73	0.33	0.49	0.06	0.11	0.32	0.25	0.51	0.58	Poor
PARK_APL_PATHOGENESIS_DN	37	0.33	-0.48	0.042	0.11	0.33	0.22	0.52	0.58	Good
POSITIVE_REGULATION_OF_CYTOKINE_SECRETION	9	0.33	-0.48	0.19	0.33	0.13	0.45	0.72	0.35	Good
LEE_METASTASIS_AND_ALTERNATIVE_SPLICING_DN	33	0.33	0.48	0.17	0.29	0.33	0.42	0.68	0.58	Poor
SHAFFER_IRF4_TARGETS_IN_PLASMA_CELL_VS_MATURE_B_LYMPHOCYTE	63	0.33	-0.49	0.25	0.33	0.11	0.52	0.71	0.32	Good
WOOD_EBV_EBNA1_TARGETS_DN	44	0.33	0.48	0.2	0.33	0.25	0.47	0.72	0.5	Poor
OUILLETTE_CLL_13Q14_DELETION_DN	42	0.33	0.48	0.004	0.019	0.33	0.098	0.37	0.59	Poor
CAFFAREL_RESPONSE_TO_THC_24HR_5_UP	21	0.33	-0.47	0.2	0.34	0.23	0.46	0.72	0.48	Good
CYTOKINE_SECRETION	15	0.33	-0.47	0.2	0.34	0.17	0.46	0.72	0.41	Good
V$FOXO3_01	150	0.33	0.49	0.29	0.32	0.02	0.56	0.71	0.11	Poor
HYDROLASE_ACTIVITY_ACTING_ON_ESTER_BONDS	230	0.33	-0.45	0.26	0.22	0.35	0.53	0.62	0.61	Good
THEILGAARD_NEUTROPHIL_AT_SKIN_WOUND_DN	200	0.33	-0.45	0.35	0.3	0.03	0.62	0.69	0.14	Good
CYTOSKELETAL_PART	200	0.33	0.45	0.35	0.3	0.0044	0.62	0.7	0.037	Poor
V$LYF1_01	170	0.33	0.47	0.34	0.33	0.18	0.61	0.71	0.42	Poor
DYSTROPHIN_ASSOCIATED_GLYCOPROTEIN_COMPLEX	13	0.33	0.47	0.0081	0.041	0.34	0.12	0.41	0.59	Poor
CGGAARNGGCNG_UNKNOWN	30	0.33	-0.48	0.21	0.33	0.28	0.47	0.72	0.54	Good
APICAL_JUNCTION_COMPLEX	24	0.33	0.47	0.2	0.34	0.038	0.47	0.72	0.17	Poor
APICOLATERAL_PLASMA_MEMBRANE	24	0.33	0.47	0.2	0.34	0.05	0.47	0.72	0.19	Poor
TAAYNRNNTCC_UNKNOWN	98	0.33	0.48	0.04	0.08	0.33	0.21	0.48	0.58	Poor
VASCULATURE_DEVELOPMENT	48	0.33	0.48	0.063	0.15	0.33	0.26	0.54	0.59	Poor
TRANSLATIONAL_INITIATION	32	0.33	0.48	0.11	0.22	0.33	0.35	0.62	0.59	Poor
V$STAT5A_01	160	0.33	0.47	0.34	0.33	0.17	0.61	0.71	0.4	Poor
V$CDPCR1_01	77	0.33	0.48	0.25	0.33	0.11	0.53	0.72	0.32	Poor
STRUCTURAL_CONSTITUENT_OF_MUSCLE	30	0.34	0.48	0.21	0.33	0.25	0.47	0.72	0.5	Poor
V$ALX4_01	9	0.34	0.47	0.0011	0.012	0.34	0.068	0.34	0.59	Poor
AMINE_CATABOLIC_PROCESS	25	0.34	-0.47	0.21	0.34	0.12	0.48	0.72	0.34	Good
GTPASE_ACTIVATOR_ACTIVITY	50	0.34	0.48	0.26	0.33	0.21	0.53	0.72	0.46	Poor
WU_HBX_TARGETS_2_DN	14	0.34	-0.47	0.2	0.34	0.15	0.47	0.72	0.38	Good
SABATES_COLORECTAL_ADENOMA_DN	200	0.34	0.45	0.36	0.31	0.18	0.63	0.7	0.42	Poor
RAMASWAMY_METASTASIS_DN	53	0.34	0.48	0.26	0.33	0.23	0.53	0.72	0.48	Poor
AAGGGAT,MIR-188	50	0.34	0.47	0.26	0.34	0.0018	0.53	0.72	0.018	Poor
LU_TUMOR_ANGIOGENESIS_UP	23	0.34	0.46	0.076	0.18	0.34	0.28	0.58	0.6	Poor
FONTAINE_FOLLICULAR_THYROID_ADENOMA_DN	56	0.34	-0.48	0.26	0.33	0.24	0.53	0.72	0.49	Good
RIZKI_TUMOR_INVASIVENESS_2D_DN	54	0.34	-0.48	0.051	0.095	0.33	0.24	0.5	0.59	Good
G1_PHASE_OF_MITOTIC_CELL_CYCLE	12	0.34	0.46	0.2	0.34	0.34	0.47	0.72	0.6	Poor
PUJANA_BREAST_CANCER_LIT_INT_NETWORK	91	0.34	-0.48	0.13	0.19	0.33	0.37	0.59	0.59	Good
MATTIOLI_MGUS_VS_PCL	88	0.34	-0.48	0.26	0.33	0.0075	0.53	0.72	0.053	Good
PROTEIN_HOMODIMERIZATION_ACTIVITY	110	0.34	0.48	0.28	0.31	0.33	0.55	0.7	0.59	Poor
CYTOKINESIS	13	0.34	0.46	0.045	0.13	0.35	0.22	0.53	0.6	Poor
MORF_EI24	130	0.34	-0.48	0.3	0.33	0.26	0.57	0.72	0.52	Good
EPITHELIAL_CELL_DIFFERENTIATION	9	0.34	0.47	0.2	0.34	0.26	0.46	0.72	0.52	Poor
FINETTI_BREAST_CANCERS_KINOME_BLUE	15	0.34	0.46	0.042	0.12	0.35	0.22	0.52	0.6	Poor
V$RFX1_02	150	0.34	0.48	0.3	0.33	0.001	0.57	0.72	0.012	Poor
RORIE_TARGETS_OF_EWSR1_FLI1_FUSION_DN	21	0.34	0.46	0.21	0.35	0.0018	0.47	0.73	0.019	Poor
NIELSEN_SCHWANNOMA_UP	4	0.34	0.45	0.22	0.35	0.24	0.49	0.73	0.49	Poor
TRAYNOR_RETT_SYNDROM_DN	5	0.34	0.45	0.0025	0.02	0.35	0.088	0.37	0.61	Poor
TRANSCRIPTION_ACTIVATOR_ACTIVITY	150	0.34	0.46	0.35	0.33	0.2	0.62	0.72	0.45	Poor
BARIS_THYROID_CANCER_DN	50	0.34	0.47	0.21	0.29	0.34	0.48	0.68	0.6	Poor
REACTOME_P75NTR_SIGNALS_VIA_NFKB	11	0.34	-0.46	0.21	0.35	0.033	0.47	0.73	0.15	Good
FARMER_BREAST_CANCER_CLUSTER_3	13	0.34	-0.46	0.21	0.35	0.11	0.47	0.73	0.31	Good
BIOCARTA_HER2_PATHWAY	22	0.34	-0.46	0.057	0.15	0.35	0.24	0.54	0.6	Good
OUTER_MEMBRANE	22	0.34	0.46	0.21	0.35	0.28	0.47	0.73	0.54	Poor
TONKS_TARGETS_OF_RUNX1_RUNX1T1_FUSION_GRANULOCYTE_DN	16	0.34	-0.46	0.21	0.35	0.001	0.47	0.73	0.012	Good
MORF_PRKDC	160	0.34	0.46	0.35	0.33	0.25	0.62	0.72	0.5	Poor
MIZUKAMI_HYPOXIA_UP	10	0.34	0.47	0.2	0.34	0.17	0.47	0.72	0.41	Poor
RIZKI_TUMOR_INVASIVENESS_2D_UP	58	0.34	0.47	0.26	0.34	0.13	0.54	0.72	0.35	Poor
KANG_FLUOROURACIL_RESISTANCE_DN	16	0.34	-0.46	0.21	0.35	0.027	0.47	0.73	0.13	Good
REGULATION_OF_G_PROTEIN_COUPLED_RECEPTOR_PROTEIN_SIGNALING_PATHWAY	23	0.34	0.46	0.21	0.35	0.23	0.47	0.73	0.48	Poor
EHLERS_ANEUPLOIDY_DN	8	0.34	-0.47	0.2	0.34	0.028	0.47	0.73	0.14	Good
WNT_SIGNALING	80	0.34	0.47	0.062	0.11	0.34	0.26	0.52	0.59	Poor
FLECHNER_PBL_KIDNEY_TRANSPLANT_REJECTED_VS_OK_DN	48	0.34	0.47	0.21	0.34	0.19	0.48	0.72	0.44	Poor
HELICASE_ACTIVITY	45	0.34	0.47	0.0052	0.023	0.34	0.1	0.38	0.6	Poor
TAANNYSGCG_UNKNOWN	55	0.34	0.47	0.26	0.34	0.14	0.54	0.72	0.36	Poor
REACTOME_RNA_POLYMERASE_I_III_AND_MITOCHONDRIAL_TRANSCRIPTION	93	0.34	-0.47	0.26	0.34	0.049	0.54	0.72	0.19	Good
CROONQUIST_STROMAL_STIMULATION_UP	43	0.34	0.47	0.1	0.21	0.34	0.33	0.61	0.6	Poor
ST_TUMOR_NECROSIS_FACTOR_PATHWAY	26	0.34	-0.47	0.22	0.34	0.0022	0.48	0.72	0.022	Good
TRICARBOXYLIC_ACID_CYCLE_INTERMEDIATE_METABOLIC_PROCESS	10	0.34	-0.46	0.2	0.34	0.15	0.47	0.73	0.37	Good
V$OCT_C	160	0.35	0.45	0.22	0.22	0.35	0.49	0.62	0.61	Poor
GENTILE_UV_RESPONSE_CLUSTER_D5	26	0.35	0.46	0.22	0.34	0.088	0.48	0.73	0.28	Poor
V$E4F1_Q6	170	0.35	0.45	0.35	0.34	0.16	0.63	0.72	0.39	Poor
VERRECCHIA_RESPONSE_TO_TGFB1_C2	19	0.35	0.45	0.21	0.35	0.27	0.48	0.73	0.52	Poor
V$LHX3_01	140	0.35	0.47	0.31	0.34	0.001	0.58	0.72	0.012	Poor
KORKOLA_YOLK_SAC_TUMOR_DN	9	0.35	0.46	0.035	0.11	0.35	0.2	0.52	0.6	Poor
MICROTUBULE	30	0.35	0.46	0.077	0.17	0.35	0.28	0.57	0.6	Poor
PENG_LEUCINE_DEPRIVATION_UP	21	0.35	0.45	0.21	0.35	0.12	0.48	0.73	0.34	Poor
LY_AGING_OLD_UP	7	0.35	0.46	0.0029	0.022	0.35	0.091	0.38	0.6	Poor
SCHLOSSER_SERUM_RESPONSE_UP	120	0.35	-0.47	0.25	0.28	0.34	0.52	0.68	0.6	Good
GCAAGAC,MIR-431	26	0.35	-0.46	0.047	0.12	0.35	0.23	0.52	0.6	Good
HUTTMANN_B_CLL_POOR_SURVIVAL_UP	250	0.35	-0.43	0.37	0.32	0.039	0.64	0.71	0.17	Good
MORF_TNFRSF6	140	0.35	0.47	0.31	0.34	0.27	0.58	0.72	0.52	Poor
HAHTOLA_MYCOSIS_FUNGOIDES_CD4_UP	61	0.35	-0.47	0.27	0.34	0.0024	0.54	0.72	0.022	Good
DAIRKEE_CANCER_PRONE_RESPONSE_E2	27	0.35	-0.46	0.17	0.29	0.35	0.42	0.68	0.6	Good
BIOCARTA_CD40_PATHWAY	13	0.35	-0.45	0.22	0.36	0.11	0.48	0.73	0.31	Good
NELSON_RESPONSE_TO_ANDROGEN_UP	72	0.35	-0.47	0.16	0.23	0.34	0.41	0.63	0.6	Good
NUCLEAR_SPECK	6	0.35	0.46	0.21	0.35	0.35	0.47	0.73	0.6	Poor
KOBAYASHI_RESPONSE_TO_ROMIDEPSIN	17	0.35	0.45	0.22	0.36	0.21	0.48	0.73	0.46	Poor
RESPONSE_TO_BACTERIUM	20	0.35	-0.45	0.22	0.36	0.017	0.48	0.73	0.096	Good
WINNEPENNINCKX_MELANOMA_METASTASIS_UP	120	0.35	-0.47	0.12	0.15	0.34	0.36	0.55	0.6	Good
V$USF_C	170	0.35	0.44	0.27	0.26	0.36	0.54	0.66	0.61	Poor
OXIDOREDUCTASE_ACTIVITY_ACTING_ON_THE_CH_NH_GROUP_OF_DONORS	8	0.36	-0.46	0.21	0.35	0.17	0.47	0.73	0.41	Good
GAZDA_DIAMOND_BLACKFAN_ANEMIA_ERYTHROID_UP	21	0.36	0.45	0.22	0.36	0.17	0.48	0.73	0.4	Poor
LINDGREN_BLADDER_CANCER_HIGH_RECURRENCE	39	0.36	0.46	0.22	0.35	0.15	0.49	0.73	0.38	Poor
LIU_NASOPHARYNGEAL_CARCINOMA	56	0.36	-0.46	0.13	0.19	0.35	0.36	0.58	0.6	Good
REACTOME_VIF_MEDIATED_DEGRADATION_OF_APOBEC3G	40	0.36	-0.46	0.22	0.35	0.048	0.49	0.73	0.19	Good
GNF2_HDAC1	76	0.36	0.46	0.27	0.35	0.072	0.54	0.73	0.24	Poor
KEGG_PURINE_METABOLISM	130	0.36	-0.46	0.0036	0.0062	0.34	0.096	0.29	0.6	Good
REGULATION_OF_CATALYTIC_ACTIVITY	230	0.36	-0.43	0.083	0.072	0.38	0.29	0.46	0.63	Good
V$AREB6_02	160	0.36	-0.44	0.36	0.35	0.33	0.63	0.73	0.59	Good
CELL_CYCLE_CHECKPOINT_GO_0000075	40	0.36	-0.45	0.068	0.15	0.35	0.27	0.55	0.61	Good
MORF_PSMC2	95	0.36	-0.46	0.27	0.35	0.24	0.54	0.73	0.49	Good
KIM_GASTRIC_CANCER_CHEMOSENSITIVITY	88	0.36	-0.46	0.22	0.29	0.35	0.48	0.69	0.6	Good
MORF_RAN	210	0.36	0.42	0.38	0.33	0.084	0.65	0.71	0.27	Poor
HOFMANN_MYELODYSPLASTIC_SYNDROM_LOW_RISK_DN	22	0.36	0.44	0.22	0.36	0.0054	0.49	0.74	0.042	Poor
ENDONUCLEASE_ACTIVITY	23	0.36	-0.44	0.08	0.19	0.36	0.29	0.58	0.61	Good
KYNG_DNA_DAMAGE_UP	98	0.36	-0.46	0.28	0.35	0.33	0.55	0.73	0.59	Good
PHOSPHOLIPID_BINDING	31	0.36	0.45	0.15	0.27	0.35	0.4	0.67	0.61	Poor
RAY_TARGETS_OF_P210_BCR_ABL_FUSION_UP	10	0.36	0.45	0.027	0.091	0.35	0.18	0.49	0.61	Poor
KEGG_FC_GAMMA_R_MEDIATED_PHAGOCYTOSIS	82	0.36	-0.46	0.15	0.21	0.35	0.39	0.62	0.6	Good
CHIARETTI_T_ALL_REFRACTORY_TO_THERAPY	26	0.36	-0.45	0.23	0.35	0.052	0.49	0.73	0.2	Good
GILDEA_METASTASIS	28	0.36	-0.45	0.2	0.32	0.35	0.46	0.71	0.61	Good
REACTOME_CLASSICAL_ANTIBODY_MEDIATED_COMPLEMENT_ACTIVATION	4	0.36	-0.44	0.24	0.37	0.21	0.5	0.74	0.46	Good
REACTOME_AUTODEGRADATION_OF_CDH1_BY_CDH1_APC	46	0.36	-0.45	0.23	0.35	0.088	0.49	0.73	0.27	Good
HISTONE_DEACETYLASE_BINDING	6	0.36	0.45	0.16	0.3	0.35	0.42	0.69	0.61	Poor
GGARNTKYCCA_UNKNOWN	47	0.36	0.45	0.12	0.23	0.35	0.36	0.63	0.61	Poor
RIGGINS_TAMOXIFEN_RESISTANCE_UP	64	0.36	-0.46	0.28	0.35	0.35	0.55	0.73	0.6	Good
DENDRITE	14	0.36	0.44	0.22	0.36	0.14	0.49	0.74	0.36	Poor
FUNG_IL2_SIGNALING_2	11	0.36	-0.44	0.22	0.36	0.0088	0.49	0.74	0.06	Good
GNF2_MSH2	25	0.36	-0.44	0.23	0.36	0.06	0.5	0.74	0.22	Good
CHIANG_LIVER_CANCER_SUBCLASS_INTERFERON_UP	23	0.36	-0.44	0.22	0.36	0.019	0.49	0.74	0.1	Good
V$AR_Q2	78	0.36	0.45	0.089	0.15	0.35	0.31	0.54	0.61	Poor
SPIRA_SMOKERS_LUNG_CANCER_UP	35	0.36	-0.45	0.23	0.36	0.025	0.49	0.73	0.13	Good
CCTGAGT,MIR-510	29	0.37	0.45	0.23	0.36	0.17	0.5	0.73	0.41	Poor
VACUOLAR_MEMBRANE	11	0.37	-0.44	0.011	0.052	0.36	0.13	0.43	0.62	Good
SMID_BREAST_CANCER_RELAPSE_IN_BRAIN_UP	38	0.37	-0.45	0.038	0.1	0.36	0.21	0.5	0.61	Good
REACTOME_ACTIVATION_OF_NMDA_RECEPTOR_UPON_GLUTAMATE_BINDING_AND_POSTSYNAPTIC_EVENTS	33	0.37	0.45	0.23	0.36	0.23	0.5	0.73	0.48	Poor
MELLMAN_TUT1_TARGETS_UP	14	0.37	0.44	0.22	0.36	0.089	0.49	0.74	0.28	Poor
UNFOLDED_PROTEIN_RESPONSE	8	0.37	0.45	0.12	0.25	0.36	0.36	0.65	0.61	Poor
MORF_NF1	140	0.37	0.45	0.32	0.35	0.31	0.59	0.73	0.57	Poor
BASSO_HAIRY_CELL_LEUKEMIA_DN	75	0.37	0.45	0.28	0.35	0.048	0.55	0.73	0.19	Poor
STREICHER_LSM1_TARGETS_UP	39	0.37	-0.45	0.15	0.27	0.36	0.4	0.66	0.61	Good
CLIMENT_BREAST_CANCER_COPY_NUMBER_UP	20	0.37	-0.44	0.22	0.36	0.31	0.49	0.74	0.57	Good
KEGG_ALPHA_LINOLENIC_ACID_METABOLISM	14	0.37	-0.44	0.22	0.37	0.049	0.49	0.74	0.19	Good
WATANABE_COLON_CANCER_MSI_VS_MSS_DN	45	0.37	0.44	0.23	0.36	0.36	0.5	0.73	0.61	Poor
TCTATGA,MIR-376A,MIR-376B	57	0.37	0.45	0.28	0.36	0.01	0.55	0.73	0.068	Poor
GGGNNTTTCC_V$NFKB_Q6_01	88	0.37	-0.45	0.0042	0.012	0.36	0.099	0.34	0.61	Good
REACTOME_FRS2MEDIATED_CASCADE	24	0.37	0.44	0.22	0.37	0.12	0.49	0.74	0.33	Poor
FAELT_B_CLL_WITH_VH3_21_DN	46	0.37	0.44	0.23	0.36	0.29	0.5	0.74	0.55	Poor
ATP_DEPENDENT_HELICASE_ACTIVITY	23	0.37	0.44	0.14	0.26	0.37	0.38	0.66	0.62	Poor
REACTOME_NUCLEAR_EVENTS_KINASE_AND_TRANSCRIPTION_FACTOR_ACTIVATION	24	0.37	-0.44	0.23	0.37	0.04	0.49	0.74	0.17	Good
BACOLOD_RESISTANCE_TO_ALKYLATING_AGENTS_UP	17	0.37	0.44	0.23	0.37	0.19	0.49	0.74	0.44	Poor
ZHAN_MULTIPLE_MYELOMA_MF_DN	25	0.37	0.44	0.064	0.15	0.37	0.26	0.54	0.62	Poor
NUCLEASE_ACTIVITY	47	0.37	-0.44	0.0057	0.026	0.36	0.1	0.39	0.61	Good
LOW_DENSITY_LIPOPROTEIN_BINDING	10	0.37	-0.44	0.22	0.36	0.27	0.49	0.74	0.52	Good
V$HIF1_Q5	150	0.37	0.45	0.33	0.36	0.17	0.6	0.73	0.41	Poor
EPITHELIAL_TO_MESENCHYMAL_TRANSITION	9	0.37	0.44	0.026	0.092	0.36	0.17	0.49	0.62	Poor
SMALL_GTPASE_BINDING	26	0.37	0.44	0.16	0.28	0.36	0.41	0.67	0.62	Poor
PENG_GLUTAMINE_DEPRIVATION_DN	80	0.37	-0.44	0.29	0.36	0.08	0.56	0.74	0.26	Good
DNA_DIRECTED_RNA_POLYMERASE_COMPLEX	14	0.37	0.43	0.23	0.37	0.2	0.49	0.74	0.45	Poor
V$STAT4_01	150	0.37	0.43	0.18	0.18	0.37	0.44	0.58	0.63	Poor
BIOCARTA_PDGF_PATHWAY	31	0.37	0.44	0.0068	0.03	0.36	0.11	0.4	0.62	Poor
LYSOSOMAL_MEMBRANE	10	0.37	-0.44	0.00099	0.0096	0.36	0.066	0.32	0.62	Good
ENDOTHELIAL_CELL_MIGRATION	9	0.37	0.44	0.22	0.36	0.23	0.49	0.74	0.48	Poor
REGULATION_OF_MUSCLE_CONTRACTION	18	0.37	0.43	0.078	0.19	0.37	0.29	0.58	0.62	Poor
KEGG_MATURITY_ONSET_DIABETES_OF_THE_YOUNG	22	0.37	-0.43	0.22	0.36	0.37	0.49	0.74	0.62	Good
REACTOME_GOLGI_ASSOCIATED_VESICLE_BIOGENESIS	41	0.38	-0.44	0.24	0.37	0.18	0.51	0.74	0.41	Good
MORF_RAD54L	89	0.38	0.44	0.14	0.21	0.36	0.39	0.61	0.62	Poor
GNF2_CBFB	25	0.38	-0.43	0.24	0.37	0.048	0.51	0.75	0.19	Good
PEPTIDASE_ACTIVITY	160	0.38	-0.42	0.38	0.36	0.0097	0.65	0.74	0.065	Good
MORF_LMO1	45	0.38	-0.43	0.24	0.37	0.28	0.51	0.74	0.54	Good
GAGCTGG,MIR-337	100	0.38	0.44	0.0018	0.0027	0.36	0.081	0.25	0.61	Poor
MOOTHA_VOXPHOS	77	0.38	-0.44	0.29	0.36	0.23	0.56	0.74	0.48	Good
DER_IFN_ALPHA_RESPONSE_DN	3	0.38	0.42	0.25	0.38	0.091	0.52	0.76	0.28	Poor
REACTOME_SEROTONIN_NEUROTRANSMITTER_RELEASE_CYCLE	13	0.38	0.43	0.23	0.37	0.034	0.5	0.75	0.15	Poor
LIU_TARGETS_OF_VMYB_VS_CMYB_UP	8	0.38	-0.43	0.14	0.27	0.37	0.38	0.67	0.62	Good
REACTOME_MRNA_PROCESSING	29	0.38	0.43	0.14	0.25	0.37	0.38	0.65	0.62	Poor
MORF_BAG5	44	0.38	-0.43	0.24	0.37	0.06	0.51	0.75	0.21	Good
GCGNNANTTCC_UNKNOWN	72	0.39	0.43	0.3	0.37	0.17	0.56	0.74	0.41	Poor
BIOCARTA_MCM_PATHWAY	12	0.39	-0.42	0.047	0.13	0.38	0.23	0.53	0.63	Good
TUBE_MORPHOGENESIS	13	0.39	-0.42	0.15	0.28	0.38	0.4	0.67	0.63	Good
V$CDPCR3_01	30	0.39	0.43	0.067	0.15	0.37	0.27	0.54	0.63	Poor
CACTTTG,MIR-520G,MIR-520H	160	0.39	0.42	0.38	0.37	0.001	0.65	0.74	0.012	Poor
ST_FAS_SIGNALING_PATHWAY	55	0.39	-0.43	0.3	0.37	0.2	0.56	0.74	0.45	Good
LI_CYTIDINE_ANALOG_PATHWAY	12	0.39	-0.42	0.083	0.19	0.38	0.29	0.59	0.63	Good
YNGTTNNNATT_UNKNOWN	220	0.39	0.39	0.4	0.35	0.02	0.67	0.73	0.11	Poor
MORF_PCNA	62	0.39	-0.43	0.18	0.24	0.37	0.43	0.64	0.62	Good
TOMLINS_PROSTATE_CANCER_UP	34	0.39	0.43	0.22	0.35	0.38	0.49	0.73	0.63	Poor
NIKOLSKY_BREAST_CANCER_6P24_P22_AMPLICON	14	0.39	-0.42	0.24	0.38	0.05	0.51	0.76	0.2	Good
YANAGISAWA_LUNG_CANCER_RECURRENCE	4	0.39	-0.41	0.26	0.39	0.21	0.53	0.76	0.46	Good
V$FREAC3_01	150	0.39	0.41	0.39	0.37	0.0086	0.65	0.74	0.06	Poor
CTATGCA,MIR-153	150	0.39	0.43	0.37	0.35	0.001	0.64	0.73	0.012	Poor
HOFMANN_MYELODYSPLASTIC_SYNDROM_LOW_RISK_UP	20	0.39	-0.42	0.1	0.23	0.38	0.33	0.63	0.63	Good
PARENT_MTOR_SIGNALING_DN	40	0.39	0.42	0.0038	0.019	0.38	0.097	0.37	0.63	Poor
KEGG_PROTEASOME	38	0.39	-0.42	0.25	0.38	0.049	0.52	0.75	0.19	Good
CTCAAGA,MIR-526B	49	0.39	0.42	0.25	0.38	0.15	0.52	0.75	0.38	Poor
BIOCARTA_MITOCHONDRIA_PATHWAY	19	0.39	-0.42	0.24	0.38	0.065	0.51	0.76	0.23	Good
BANDRES_RESPONSE_TO_CARMUSTIN_MGMT_48HR_UP	16	0.39	-0.42	0.24	0.38	0.16	0.51	0.76	0.39	Good
TURJANSKI_MAPK1_AND_MAPK2_TARGETS	11	0.39	-0.42	0.24	0.38	0.11	0.51	0.76	0.32	Good
REACTOME_APOPTOSIS	110	0.39	-0.43	0.34	0.37	0.001	0.61	0.75	0.012	Good
MITOTIC_CELL_CYCLE	130	0.39	0.43	0.34	0.37	0.25	0.61	0.75	0.5	Poor
V$DR4_Q2	150	0.39	0.43	0.34	0.37	0.001	0.61	0.75	0.012	Poor
V$ELF1_Q6	150	0.39	-0.43	0.0029	0.0038	0.37	0.091	0.25	0.62	Good
V$E2F_Q4_01	140	0.39	-0.43	0.037	0.059	0.37	0.21	0.45	0.62	Good
PUIFFE_INVASION_INHIBITED_BY_ASCITES_UP	68	0.39	-0.43	0.3	0.37	0.26	0.57	0.75	0.52	Good
NEGATIVE_REGULATION_OF_METABOLIC_PROCESS	230	0.39	0.39	0.41	0.36	0.0062	0.68	0.73	0.047	Poor
DOUBLE_STRANDED_RNA_BINDING	16	0.39	-0.42	0.21	0.35	0.38	0.47	0.73	0.63	Good
TTAYRTAA_V$E4BP4_01	150	0.39	0.41	0.36	0.34	0.39	0.63	0.73	0.64	Poor
SIMBULAN_UV_RESPONSE_NORMAL_DN	28	0.39	0.42	0.25	0.38	0.04	0.52	0.76	0.17	Poor
SANA_RESPONSE_TO_IFNG_DN	66	0.39	0.43	0.3	0.37	0.11	0.57	0.75	0.31	Poor
KONDO_EZH2_TARGETS	110	0.4	0.43	0.34	0.37	0.01	0.62	0.75	0.066	Poor
POSITIVE_REGULATION_OF_CELL_MIGRATION	7	0.4	0.42	0.23	0.38	0.02	0.5	0.76	0.11	Poor
REGULATION_OF_AXONOGENESIS	7	0.4	0.42	0.24	0.38	0.25	0.5	0.76	0.51	Poor
PATTERN_SPECIFICATION_PROCESS	27	0.4	0.42	0.21	0.34	0.38	0.48	0.72	0.63	Poor
REGULATION_OF_TRANSLATIONAL_INITIATION	26	0.4	0.42	0.25	0.38	0.32	0.52	0.76	0.58	Poor
RESPONSE_TO_LIGHT_STIMULUS	38	0.4	-0.42	0.16	0.28	0.38	0.42	0.67	0.63	Good
ZHAN_MULTIPLE_MYELOMA_CD1_DN	32	0.4	-0.42	0.25	0.38	0.094	0.53	0.76	0.28	Good
REACTOME_SIGNALING_BY_WNT	52	0.4	-0.42	0.31	0.38	0.2	0.57	0.75	0.45	Good
REGULATION_OF_TRANSPORT	53	0.4	0.42	0.31	0.38	0.054	0.58	0.75	0.2	Poor
INTERLEUKIN_1_SECRETION	7	0.4	-0.42	0.24	0.38	0.19	0.51	0.76	0.44	Good
BIOCARTA_FEEDER_PATHWAY	9	0.4	0.42	0.24	0.38	0.16	0.51	0.76	0.39	Poor
CAFFAREL_RESPONSE_TO_THC_8HR_5_UP	12	0.4	0.41	0.18	0.32	0.38	0.44	0.71	0.64	Poor
YAMASHITA_LIVER_CANCER_STEM_CELL_UP	40	0.4	-0.42	0.26	0.38	0.13	0.53	0.76	0.35	Good
POSITIVE_REGULATION_OF_TRANSCRIPTION_FROM_RNA_POLYMERASE_II_PROMOTER	59	0.4	0.42	0.28	0.35	0.38	0.55	0.73	0.63	Poor
INOSITOL_OR_PHOSPHATIDYLINOSITOL_KINASE_ACTIVITY	16	0.4	-0.41	0.24	0.39	0.26	0.51	0.76	0.52	Good
TRANSPORT_VESICLE	25	0.4	0.41	0.26	0.39	0.054	0.53	0.76	0.2	Poor
ONE_CARBON_COMPOUND_METABOLIC_PROCESS	23	0.4	0.41	0.25	0.39	0.23	0.51	0.76	0.48	Poor
AMUNDSON_GAMMA_RADIATION_RESISTANCE	15	0.4	-0.41	0.13	0.26	0.39	0.38	0.66	0.64	Good
TAKADA_GASTRIC_CANCER_COPY_NUMBER_DN	19	0.4	0.41	0.061	0.16	0.39	0.25	0.55	0.64	Poor
ZHAN_MULTIPLE_MYELOMA_SPIKED	17	0.4	-0.41	0.016	0.066	0.39	0.15	0.46	0.64	Good
ONDER_CDH1_TARGETS_1_DN	150	0.4	-0.42	0.38	0.36	0.022	0.65	0.74	0.11	Good
ZHANG_TARGETS_OF_EWSR1_FLI1_FUSION	77	0.4	0.42	0.26	0.34	0.38	0.53	0.72	0.63	Poor
REACTOME_RHO_GTPASE_CYCLE	89	0.4	0.42	0.31	0.38	0.25	0.58	0.76	0.5	Poor
VALK_AML_CLUSTER_6	31	0.4	-0.41	0.1	0.21	0.39	0.33	0.61	0.64	Good
MITOCHONDRION_ORGANIZATION_AND_BIOGENESIS	40	0.4	-0.41	0.19	0.31	0.39	0.45	0.7	0.64	Good
TSUNODA_CISPLATIN_RESISTANCE_DN	26	0.4	-0.41	0.048	0.12	0.39	0.23	0.52	0.64	Good
V$AP1_Q6	170	0.4	0.4	0.4	0.38	0.2	0.67	0.76	0.44	Poor
V$CP2_01	160	0.4	0.4	0.4	0.38	0.34	0.67	0.76	0.6	Poor
REGULATION_OF_CYTOKINE_BIOSYNTHETIC_PROCESS	31	0.4	-0.41	0.26	0.39	0.001	0.53	0.76	0.012	Good
GCM_USP6	41	0.4	0.41	0.26	0.39	0.17	0.53	0.76	0.41	Poor
V$ER_Q6	170	0.41	0.4	0.4	0.38	0.019	0.67	0.76	0.1	Poor
BIOCARTA_41BB_PATHWAY	16	0.41	-0.41	0.0062	0.034	0.39	0.11	0.4	0.64	Good
GNF2_MLH1	33	0.41	-0.41	0.14	0.26	0.39	0.39	0.66	0.64	Good
BOYAULT_LIVER_CANCER_SUBCLASS_G1_DN	37	0.41	-0.41	0.034	0.094	0.39	0.2	0.49	0.64	Good
MYLLYKANGAS_AMPLIFICATION_HOT_SPOT_12	9	0.41	0.41	0.02	0.077	0.39	0.16	0.47	0.64	Poor
PEPTIDE_METABOLIC_PROCESS	8	0.41	0.41	0.037	0.12	0.39	0.21	0.52	0.64	Poor
ATTCTTT,MIR-186	180	0.41	0.4	0.4	0.38	0.001	0.67	0.76	0.012	Poor
STRUCTURAL_CONSTITUENT_OF_CYTOSKELETON	53	0.41	-0.41	0.24	0.32	0.39	0.51	0.71	0.64	Good
ALCALAY_AML_BY_NPM1_LOCALIZATION_UP	130	0.41	0.41	0.36	0.39	0.026	0.63	0.76	0.13	Poor
REACTOME_SHCMEDIATED_CASCADE	19	0.41	0.41	0.023	0.083	0.39	0.17	0.48	0.64	Poor
ESTABLISHMENT_OF_VESICLE_LOCALIZATION	9	0.41	-0.41	0.25	0.39	0.3	0.51	0.76	0.56	Good
BIOCARTA_ARF_PATHWAY	16	0.41	0.41	0.25	0.39	0.29	0.52	0.76	0.54	Poor
CROMER_METASTASIS_UP	43	0.41	0.41	0.052	0.13	0.39	0.24	0.53	0.64	Poor
ZHAN_VARIABLE_EARLY_DIFFERENTIATION_GENES_DN	26	0.41	0.41	0.26	0.39	0.028	0.53	0.76	0.13	Poor
SMALL_PROTEIN_CONJUGATING_ENZYME_ACTIVITY	43	0.41	-0.41	0.26	0.39	0.068	0.53	0.76	0.23	Good
V$YY1_01	160	0.41	0.4	0.4	0.38	0.062	0.67	0.76	0.22	Poor
NIELSEN_GIST_VS_SYNOVIAL_SARCOMA_UP	5	0.41	0.39	0.033	0.11	0.4	0.2	0.51	0.65	Poor
OZANNE_AP1_TARGETS_UP	12	0.41	-0.41	0.24	0.38	0.39	0.51	0.76	0.64	Good
CAR_HPX	71	0.41	-0.41	0.32	0.39	0.19	0.59	0.76	0.44	Good
REACTOME_REPAIR_SYNTHESIS_OF_PATCH_27_30_BASES_LONG_BY_DNA_POLYMERASE	15	0.41	-0.41	0.068	0.17	0.39	0.27	0.57	0.64	Good
ELECTRON_TRANSPORT_GO_0006118	46	0.41	-0.41	0.023	0.073	0.39	0.17	0.47	0.64	Good
[truncated: 3,356 more rows]

## Sheet: Non-angio
	Size	SAPS_Q	SAPS_Score	P_pure	P_random	P_enrichment	Q_pure	Q_random	Q_enrichment	Direction
KEGG_ASTHMA	27	0.0062	-3	6.5e-07	0.0001	0.001	0.0013	0.13	0.021	Good
BUDHU_LIVER_CANCER_METASTASIS_UP	8	0.0062	-3	7.3e-07	0.0001	0.001	0.0013	0.13	0.021	Good
DEPHOSPHORYLATION	64	0.0062	-3	1.5e-05	0.0006	0.001	0.0066	0.18	0.021	Good
ODONNELL_TARGETS_OF_MYC_AND_TFRC_UP	62	0.0062	-3	2.1e-05	0.0007	0.001	0.0071	0.18	0.021	Good
HUPER_BREAST_BASAL_VS_LUMINAL_DN	55	0.0062	-3	2.1e-05	0.0007	0.001	0.0071	0.18	0.021	Good
SENGUPTA_NASOPHARYNGEAL_CARCINOMA_DN	180	0.0062	-3	0.00011	0.0006	0.001	0.012	0.18	0.021	Good
WAMUNYOKOLI_OVARIAN_CANCER_LMP_UP	180	0.0062	-3	0.00011	0.0006	0.001	0.012	0.18	0.021	Good
OKUMURA_INFLAMMATORY_RESPONSE_LPS	170	0.0062	-3	0.00014	0.0009	0.001	0.014	0.18	0.021	Good
RICKMAN_METASTASIS_DN	200	0.0062	-3	0.00019	0.0008	0.001	0.014	0.18	0.021	Good
MCLACHLAN_DENTAL_CARIES_DN	210	0.0062	-3	0.00022	0.0009	0.001	0.015	0.18	0.021	Good
JAEGER_METASTASIS_DN	240	0.0062	-3	0.00023	0.0009	0.001	0.015	0.18	0.021	Good
GRAHAM_CML_DIVIDING_VS_NORMAL_QUIESCENT_DN	90	0.0062	-3	3.6e-05	0.0011	0.001	0.008	0.18	0.021	Good
SABATES_COLORECTAL_ADENOMA_UP	93	0.0062	-3	4.1e-05	0.0011	0.001	0.008	0.18	0.021	Good
LINDSTEDT_DENDRITIC_CELL_MATURATION_D	54	0.0062	-3	4.7e-05	0.0011	0.001	0.008	0.18	0.021	Good
NITROGEN_COMPOUND_CATABOLIC_PROCESS	27	0.0062	-2.8	4.9e-05	0.0016	0.001	0.008	0.19	0.021	Good
BONOME_OVARIAN_CANCER_SURVIVAL_OPTIMAL_DEBULKING	210	0.0062	-2.8	0.00034	0.0013	0.0017	0.018	0.19	0.034	Good
RUTELLA_RESPONSE_TO_HGF_VS_CSF2RB_AND_IL4_DN	240	0.0062	-2.8	0.00014	0.0007	0.0017	0.014	0.18	0.034	Good
KEGG_INTESTINAL_IMMUNE_NETWORK_FOR_IGA_PRODUCTION	41	0.0062	-2.8	6.1e-05	0.0017	0.001	0.0093	0.19	0.021	Good
HOSHIDA_LIVER_CANCER_SUBCLASS_S1	230	0.0062	-2.8	0.00053	0.0017	0.001	0.023	0.19	0.021	Good
WU_CELL_MIGRATION	170	0.0062	-2.8	0.00015	0.001	0.0017	0.014	0.18	0.034	Good
GRAHAM_CML_QUIESCENT_VS_NORMAL_QUIESCENT_DN	44	0.0062	-2.8	3.2e-05	0.001	0.0018	0.008	0.18	0.034	Good
PROTEIN_AMINO_ACID_DEPHOSPHORYLATION	57	0.0062	-2.7	4.1e-05	0.0011	0.0019	0.008	0.18	0.034	Good
SMID_BREAST_CANCER_RELAPSE_IN_BRAIN_DN	74	0.0062	-2.7	0.00012	0.002	0.0018	0.013	0.19	0.034	Good
MCLACHLAN_DENTAL_CARIES_UP	190	0.0062	-2.7	0.00042	0.002	0.001	0.02	0.19	0.021	Good
BASSO_CD40_SIGNALING_DN	64	0.0062	-2.6	0.00015	0.0023	0.001	0.014	0.19	0.021	Good
HOLLMAN_APOPTOSIS_VIA_CD40_DN	240	0.0062	-2.6	0.0014	0.0025	0.001	0.036	0.2	0.021	Good
DOANE_BREAST_CANCER_ESR1_UP	99	0.0062	-2.6	0.00017	0.0026	0.001	0.014	0.2	0.021	Good
GAURNIER_PSMD4_TARGETS	53	0.0062	-2.6	0.00019	0.0028	0.001	0.014	0.21	0.021	Good
GRAHAM_NORMAL_QUIESCENT_VS_NORMAL_DIVIDING_UP	62	0.0062	-2.6	0.00019	0.0028	0.001	0.014	0.21	0.021	Good
PROTEIN_KINASE_CASCADE	240	0.0062	-2.5	0.0024	0.003	0.0017	0.05	0.21	0.034	Good
KEGG_VIRAL_MYOCARDITIS	60	0.0062	-2.5	0.00024	0.0033	0.001	0.016	0.21	0.021	Good
ROSS_ACUTE_MYELOID_LEUKEMIA_CBF	79	0.0062	-2.5	0.00026	0.0033	0.0018	0.016	0.21	0.034	Good
IMMUNE_RESPONSE	200	0.0062	-2.5	0.0031	0.0033	0.001	0.058	0.21	0.021	Good
RUTELLA_RESPONSE_TO_HGF_DN	210	0.0062	-2.5	0.0031	0.0033	0.0016	0.058	0.21	0.034	Good
LINDSTEDT_DENDRITIC_CELL_MATURATION_A	53	0.0062	-2.5	0.00027	0.0035	0.001	0.016	0.21	0.021	Good
KEGG_CELL_ADHESION_MOLECULES_CAMS	120	0.0062	-2.5	0.00059	0.0035	0.0018	0.024	0.21	0.034	Good
ELECTRON_TRANSPORT_GO_0006118	46	0.0062	-2.4	3.7e-05	0.0013	0.0036	0.008	0.19	0.055	Good
HELLER_SILENCED_BY_METHYLATION_UP	230	0.0062	-2.4	0.0037	0.0037	0.001	0.063	0.21	0.021	Good
KUUSELO_PANCREATIC_CANCER_19Q13_AMPLIFICATION	17	0.0062	2.4	4.4e-05	0.0038	0.001	0.008	0.21	0.021	Poor
LIEN_BREAST_CARCINOMA_METAPLASTIC_VS_DUCTAL_DN	68	0.0062	-2.4	0.00029	0.0038	0.001	0.016	0.21	0.021	Good
CHARAFE_BREAST_CANCER_BASAL_VS_MESENCHYMAL_UP	89	0.0062	-2.4	0.0003	0.0038	0.0018	0.016	0.21	0.034	Good
HUANG_FOXA2_TARGETS_DN	36	0.0062	-2.4	0.00015	0.0039	0.001	0.014	0.21	0.021	Good
VERHAAK_AML_WITH_NPM1_MUTATED_UP	160	0.0062	-2.4	0.0014	0.004	0.001	0.036	0.21	0.021	Good
WANG_BARRETTS_ESOPHAGUS_AND_ESOPHAGUS_CANCER_UP	22	0.0062	-2.4	3.6e-06	0.001	0.004	0.0032	0.18	0.059	Good
RUNNE_GENDER_EFFECT_DN	4	0.0062	-2.4	9.4e-05	0.0041	0.0019	0.011	0.21	0.034	Good
LUI_THYROID_CANCER_CLUSTER_4	12	0.0062	-2.4	5.3e-05	0.0043	0.001	0.0084	0.22	0.021	Good
BERTUCCI_MEDULLARY_VS_DUCTAL_BREAST_CANCER_UP	150	0.0062	-2.3	0.0008	0.0045	0.001	0.027	0.22	0.021	Good
RICKMAN_HEAD_AND_NECK_CANCER_D	27	0.0062	-2.3	0.00019	0.0048	0.0019	0.014	0.22	0.034	Good
V$ICSBP_Q6	160	0.0062	-2.3	0.0027	0.0048	0.001	0.054	0.22	0.021	Good
SMITH_TERT_TARGETS_DN	68	0.0062	-2.3	0.00047	0.0049	0.001	0.021	0.22	0.021	Good
LENAOUR_DENDRITIC_CELL_MATURATION_DN	91	0.0062	-2.3	0.00053	0.0049	0.0018	0.023	0.22	0.034	Good
TONKS_TARGETS_OF_RUNX1_RUNX1T1_FUSION_HSC_DN	170	0.0062	-2.3	0.0031	0.005	0.001	0.058	0.22	0.021	Good
LIU_VAV3_PROSTATE_CARCINOGENESIS_UP	83	0.0062	-2.3	0.00066	0.0051	0.001	0.025	0.22	0.021	Good
JAATINEN_HEMATOPOIETIC_STEM_CELL_DN	180	0.0062	-2.3	0.0035	0.0051	0.001	0.061	0.22	0.021	Good
KEGG_LEISHMANIA_INFECTION	62	0.0062	-2.2	0.00074	0.0058	0.001	0.026	0.24	0.021	Good
HUANG_DASATINIB_RESISTANCE_UP	65	0.0062	-2.2	0.00076	0.0058	0.001	0.026	0.24	0.021	Good
REACTOME_COSTIMULATION_BY_THE_CD28_FAMILY	57	0.0062	-2.2	0.00079	0.0061	0.001	0.027	0.25	0.021	Good
RICKMAN_HEAD_AND_NECK_CANCER_B	35	0.0062	2.2	0.00028	0.0065	0.001	0.016	0.25	0.021	Poor
CHEMNITZ_RESPONSE_TO_PROSTAGLANDIN_E2_DN	230	0.0062	-2.2	0.0012	0.0022	0.0066	0.035	0.19	0.082	Good
MASSARWEH_TAMOXIFEN_RESISTANCE_DN	180	0.0062	-2.2	0.0014	0.0038	0.0068	0.036	0.21	0.083	Good
NAKAYAMA_SOFT_TISSUE_TUMORS_PCA1_UP	70	0.0062	-2.2	0.00093	0.0069	0.001	0.029	0.25	0.021	Good
XU_HGF_TARGETS_REPRESSED_BY_AKT1_UP	8	0.0062	-2.1	0.00017	0.0071	0.002	0.014	0.25	0.035	Good
KEGG_HEMATOPOIETIC_CELL_LINEAGE	81	0.0062	-2.1	0.001	0.0071	0.001	0.03	0.25	0.021	Good
GRAHAM_CML_QUIESCENT_VS_NORMAL_DIVIDING_UP	54	0.0062	-2.1	0.001	0.0072	0.0037	0.03	0.25	0.055	Good
V$ZIC1_01	160	0.0062	2.1	0.0074	0.0075	0.001	0.089	0.25	0.021	Poor
REN_ALVEOLAR_RHABDOMYOSARCOMA_UP	93	0.0062	2.1	0.0013	0.0083	0.001	0.036	0.25	0.021	Poor
AMIT_EGF_RESPONSE_120_HELA	59	0.0062	-2	0.0013	0.0083	0.009	0.036	0.25	0.1	Good
LU_IL4_SIGNALING	56	0.0062	-2	0.0017	0.0092	0.001	0.04	0.25	0.021	Good
BASSO_CD40_SIGNALING_UP	92	0.0062	-2	0.0018	0.0093	0.001	0.042	0.25	0.021	Good
KEGG_SYSTEMIC_LUPUS_ERYTHEMATOSUS	97	0.0062	-2	0.0018	0.0093	0.001	0.042	0.25	0.021	Good
SAMOLS_TARGETS_OF_KHSV_MIRNAS_DN	47	0.0062	-2	0.00029	0.0069	0.0095	0.016	0.25	0.11	Good
SNIJDERS_AMPLIFIED_IN_HEAD_AND_NECK_TUMORS	30	0.0062	-2	4.2e-05	0.0014	0.0097	0.008	0.19	0.11	Good
IIZUKA_LIVER_CANCER_PROGRESSION_L0_L1_DN	12	0.0062	-2	0.00023	0.0098	0.002	0.016	0.25	0.034	Good
HELLER_HDAC_TARGETS_DN	240	0.0062	-2	0.0099	0.0056	0.001	0.11	0.23	0.021	Good
INFLAMMATORY_RESPONSE	110	0.0062	-2	0.0046	0.011	0.0054	0.071	0.27	0.072	Good
GNATENKO_PLATELET_SIGNATURE	31	0.0062	-1.9	0.00065	0.012	0.0035	0.025	0.27	0.055	Good
TURASHVILI_BREAST_DUCTAL_CARCINOMA_VS_DUCTAL_NORMAL_DN	140	0.0062	-1.9	0.0056	0.012	0.0019	0.077	0.27	0.034	Good
MUELLER_METHYLATED_IN_GLIOBLASTOMA	40	0.0062	1.9	0.00067	0.012	0.0085	0.026	0.27	0.099	Poor
DIAZ_CHRONIC_MEYLOGENOUS_LEUKEMIA_DN	100	0.0062	-1.9	0.0061	0.012	0.001	0.081	0.27	0.021	Good
AMIT_EGF_RESPONSE_480_HELA	150	0.0062	-1.9	0.00037	0.0028	0.013	0.019	0.21	0.13	Good
V$ELF1_Q6	150	0.0062	-1.9	0.013	0.0089	0.0017	0.12	0.25	0.034	Good
YANG_BREAST_CANCER_ESR1_LASER_UP	25	0.0062	-1.9	0.00075	0.013	0.0054	0.026	0.28	0.072	Good
ZHAN_MULTIPLE_MYELOMA_LB_UP	23	0.0062	-1.9	0.0004	0.012	0.013	0.02	0.27	0.13	Good
DEFENSE_RESPONSE	220	0.0062	-1.8	0.014	0.0066	0.001	0.13	0.25	0.021	Good
COLDREN_GEFITINIB_RESISTANCE_DN	140	0.0062	-1.8	0.012	0.018	0.001	0.12	0.29	0.021	Good
TAKEDA_TARGETS_OF_NUP98_HOXA9_FUSION_10D_DN	110	0.0062	-1.7	0.014	0.018	0.001	0.13	0.29	0.021	Good
ZHANG_RESPONSE_TO_IKK_INHIBITOR_AND_TNF_UP	170	0.0099	-2	0.01	0.0086	0.001	0.11	0.25	0.021	Good
BILD_HRAS_ONCOGENIC_SIGNATURE	190	0.0099	-1.9	0.0051	0.0065	0.011	0.075	0.25	0.12	Good
TAKEDA_TARGETS_OF_NUP98_HOXA9_FUSION_8D_DN	150	0.0099	-1.9	0.0073	0.0075	0.013	0.088	0.25	0.13	Good
LIU_NASOPHARYNGEAL_CARCINOMA	56	0.0099	-1.9	0.00026	0.0033	0.013	0.016	0.21	0.13	Good
HINATA_NFKB_TARGETS_KERATINOCYTE_UP	70	0.0099	-1.9	0.0032	0.013	0.001	0.058	0.28	0.021	Good
SMID_BREAST_CANCER_RELAPSE_IN_BONE_UP	87	0.0099	-1.8	4.3e-05	0.0011	0.014	0.008	0.18	0.13	Good
CHAUHAN_RESPONSE_TO_METHOXYESTRADIOL_DN	91	0.0099	-1.8	0.0034	0.014	0.0018	0.061	0.28	0.034	Good
V$AP2_Q6_01	150	0.0099	1.8	0.0037	0.0052	0.015	0.063	0.22	0.14	Poor
ZHONG_RESPONSE_TO_AZACITIDINE_AND_TSA_UP	160	0.0099	1.8	0.0039	0.0054	0.015	0.065	0.23	0.14	Poor
CHUNG_BLISTER_CYTOTOXICITY_UP	97	0.0099	-1.8	0.0036	0.015	0.001	0.063	0.28	0.021	Good
SCHUETZ_BREAST_CANCER_DUCTAL_INVASIVE_DN	77	0.0099	-1.8	0.0037	0.015	0.001	0.063	0.28	0.021	Good
KEGG_CHEMOKINE_SIGNALING_PATHWAY	160	0.0099	-1.8	0.013	0.0089	0.016	0.12	0.25	0.14	Good
NIKOLSKY_BREAST_CANCER_15Q26_AMPLICON	9	0.0099	-1.8	0.00017	0.007	0.016	0.014	0.25	0.14	Good
CREIGHTON_ENDOCRINE_THERAPY_RESISTANCE_2	220	0.0099	-1.7	0.018	0.0072	0.001	0.15	0.25	0.021	Good
REACTOME_ERK_MAPK_TARGETS	21	0.0099	-1.7	0.00095	0.019	0.013	0.03	0.29	0.13	Good
REACTOME_ERKS_ARE_INACTIVATED	12	0.0099	-1.7	0.00097	0.019	0.0095	0.03	0.29	0.11	Good
PEPTIDYL_TYROSINE_MODIFICATION	23	0.0099	-1.7	0.00039	0.012	0.021	0.02	0.27	0.16	Good
SMIRNOV_CIRCULATING_ENDOTHELIOCYTES_IN_CANCER_UP	150	0.0099	-1.7	0.012	0.016	0.021	0.11	0.29	0.16	Good
V$SP1_Q6_01	140	0.0099	1.7	0.00042	0.0031	0.021	0.02	0.21	0.16	Poor
OSWALD_HEMATOPOIETIC_STEM_CELL_IN_COLLAGEN_GEL_DN	200	0.0099	-1.6	0.013	0.0065	0.023	0.12	0.25	0.17	Good
SABATES_COLORECTAL_ADENOMA_DN	200	0.0099	1.6	0.026	0.0086	0.0025	0.18	0.25	0.039	Poor
HOSHIDA_LIVER_CANCER_SUBCLASS_S3	250	0.0099	-1.5	0.0017	0.0027	0.028	0.042	0.21	0.2	Good
MASSARWEH_RESPONSE_TO_ESTRADIOL	53	0.014	-1.8	0.0039	0.016	0.011	0.065	0.29	0.12	Good
GALLUZZI_PREVENT_MITOCHONDIAL_PERMEABILIZATION	6	0.014	-1.7	0.00074	0.016	0.019	0.026	0.29	0.15	Good
BOYAULT_LIVER_CANCER_SUBCLASS_G56_DN	15	0.014	-1.7	0.00082	0.018	0.021	0.027	0.29	0.16	Good
CHEN_LUNG_CANCER_SURVIVAL	17	0.014	-1.6	0.0013	0.022	0.001	0.035	0.31	0.021	Good
V$IRF_Q6	140	0.014	-1.6	0.023	0.022	0.0068	0.17	0.31	0.083	Good
V$STAT3_01	14	0.014	-1.6	0.0014	0.023	0.0057	0.036	0.32	0.074	Good
HELLER_HDAC_TARGETS_SILENCED_BY_METHYLATION_DN	230	0.014	-1.5	0.032	0.0095	0.001	0.21	0.25	0.021	Good
OSWALD_HEMATOPOIETIC_STEM_CELL_IN_COLLAGEN_GEL_UP	200	0.014	-1.5	0.033	0.0097	0.0051	0.21	0.25	0.069	Good
HORIUCHI_WTAP_TARGETS_UP	220	0.014	-1.4	0.04	0.01	0.0067	0.24	0.26	0.083	Good
CHEMOKINE_ACTIVITY	39	0.017	-1.9	0.00072	0.013	0.001	0.026	0.28	0.021	Good
CHEMOKINE_RECEPTOR_BINDING	39	0.017	-1.9	0.00072	0.013	0.001	0.026	0.28	0.021	Good
G_PROTEIN_COUPLED_RECEPTOR_BINDING	44	0.017	-1.9	0.00075	0.013	0.001	0.026	0.28	0.021	Good
ZHAN_MULTIPLE_MYELOMA_CD1_DN	32	0.017	-1.8	0.00085	0.014	0.0037	0.028	0.28	0.055	Good
HEMATOPOIETIN_INTERFERON_CLASSD200_DOMAIN_CYTOKINE_RECEPTOR_ACTIVITY	30	0.017	-1.8	0.00036	0.008	0.015	0.019	0.25	0.14	Good
ROZANOV_MMP14_TARGETS_UP	200	0.017	-1.7	0.0051	0.0064	0.021	0.074	0.25	0.17	Good
GOLGI_STACK	10	0.017	-1.6	0.0012	0.022	0.023	0.034	0.31	0.18	Good
BIDUS_METASTASIS_DN	110	0.017	-1.6	0.0002	0.0023	0.027	0.014	0.19	0.19	Good
MOHANKUMAR_TLX1_TARGETS_DN	130	0.017	-1.5	0.0023	0.0075	0.03	0.049	0.25	0.2	Good
LIU_CMYB_TARGETS_UP	150	0.017	-1.5	9e-05	0.0006	0.032	0.011	0.18	0.22	Good
VERHAAK_AML_WITH_NPM1_MUTATED_DN	220	0.017	-1.3	0.05	0.012	0.0034	0.27	0.27	0.053	Good
FUJII_YBX1_TARGETS_UP	27	0.019	-1.8	0.0011	0.016	0.001	0.033	0.29	0.021	Good
HAHTOLA_MYCOSIS_FUNGOIDES_SKIN_DN	27	0.019	-1.8	0.0012	0.016	0.011	0.034	0.29	0.12	Good
PROTEIN_DOMAIN_SPECIFIC_BINDING	58	0.019	-1.8	0.00028	0.0038	0.016	0.016	0.21	0.14	Good
DER_IFN_ALPHA_RESPONSE_UP	54	0.019	-1.8	0.0043	0.017	0.001	0.069	0.29	0.021	Good
KAAB_FAILED_HEART_VENTRICLE_DN	33	0.019	-1.8	0.00092	0.015	0.017	0.029	0.28	0.15	Good
WANG_BARRETTS_ESOPHAGUS_UP	43	0.019	-1.8	0.0013	0.017	0.0035	0.036	0.29	0.054	Good
KEGG_APOPTOSIS	76	0.019	-1.8	0.00017	0.0026	0.018	0.014	0.2	0.15	Good
REACTOME_TCR_SIGNALING	50	0.019	-1.7	0.0055	0.018	0.001	0.077	0.29	0.021	Good
HENDRICKS_SMARCA4_TARGETS_DN	33	0.019	-1.7	0.0018	0.018	0.0019	0.042	0.29	0.034	Good
GENERATION_OF_PRECURSOR_METABOLITES_AND_ENERGY	110	0.019	-1.5	0.0083	0.014	0.035	0.096	0.28	0.23	Good
CASORELLI_ACUTE_PROMYELOCYTIC_LEUKEMIA_UP	150	0.019	-1.4	0.036	0.028	0.001	0.22	0.34	0.021	Good
LEE_DIFFERENTIATING_T_LYMPHOCYTE	120	0.019	-1.4	0.036	0.028	0.001	0.22	0.34	0.021	Good
LINDGREN_BLADDER_CANCER_CLUSTER_2A_DN	110	0.019	-1.4	0.036	0.028	0.0068	0.22	0.34	0.083	Good
V$SRY_01	130	0.019	1.4	0.0054	0.012	0.037	0.076	0.27	0.23	Poor
GNF2_CARD15	56	0.022	-1.8	0.0053	0.018	0.0019	0.076	0.29	0.034	Good
LI_PROSTATE_CANCER_EPIGENETIC	26	0.022	-1.6	0.0029	0.024	0.0019	0.057	0.32	0.034	Good
TONKS_TARGETS_OF_RUNX1_RUNX1T1_FUSION_SUSTAINDED_IN_ERYTHROCYTE_UP	42	0.022	-1.6	0.0019	0.02	0.025	0.044	0.29	0.18	Good
GNF2_LYN	26	0.022	-1.6	0.0033	0.026	0.001	0.059	0.33	0.021	Good
KANNAN_TP53_TARGETS_UP	44	0.022	-1.6	0.0035	0.026	0.0038	0.061	0.33	0.056	Good
DER_IFN_GAMMA_RESPONSE_UP	54	0.023	-1.7	0.0055	0.018	0.001	0.077	0.29	0.021	Good
KEGG_ANTIGEN_PROCESSING_AND_PRESENTATION	69	0.023	-1.7	0.0055	0.018	0.001	0.077	0.29	0.021	Good
GNF2_STAT6	73	0.023	-1.7	0.0057	0.019	0.001	0.077	0.29	0.021	Good
THEILGAARD_NEUTROPHIL_AT_SKIN_WOUND_UP	70	0.023	-1.7	0.0057	0.019	0.0054	0.077	0.29	0.072	Good
GAJATE_RESPONSE_TO_TRABECTEDIN_UP	51	0.023	-1.7	0.006	0.019	0.015	0.08	0.29	0.14	Good
HOSHIDA_LIVER_CANCER_LATE_RECURRENCE_UP	52	0.023	-1.7	0.0066	0.02	0.0053	0.084	0.3	0.071	Good
GNF2_DNM1	67	0.023	1.7	0.0069	0.02	0.0023	0.086	0.3	0.037	Poor
KESHELAVA_MULTIPLE_DRUG_RESISTANCE	71	0.023	-1.7	0.0072	0.021	0.0055	0.088	0.3	0.073	Good
ALCALA_APOPTOSIS	73	0.023	-1.7	0.0071	0.021	0.0072	0.087	0.3	0.086	Good
BOYAULT_LIVER_CANCER_SUBCLASS_G5_DN	25	0.023	-1.6	0.0034	0.026	0.011	0.06	0.33	0.12	Good
ODONNELL_METASTASIS_DN	23	0.023	-1.6	0.00047	0.013	0.026	0.021	0.28	0.19	Good
XU_RESPONSE_TO_TRETINOIN_AND_NSC682994_UP	13	0.023	-1.6	0.0019	0.027	0.001	0.044	0.34	0.021	Good
INTERLEUKIN_RECEPTOR_ACTIVITY	18	0.023	-1.6	0.0019	0.027	0.0056	0.044	0.34	0.074	Good
SCHAVOLT_TARGETS_OF_TP53_AND_TP63	15	0.023	-1.6	0.0013	0.023	0.027	0.036	0.31	0.19	Good
GNF2_S100A4	40	0.023	-1.6	0.0038	0.027	0.0019	0.064	0.34	0.034	Good
JISON_SICKLE_CELL_DISEASE_UP	160	0.023	-1.5	0.03	0.013	0.001	0.2	0.27	0.021	Good
KLEIN_PRIMARY_EFFUSION_LYMPHOMA_DN	52	0.025	-1.6	0.0086	0.022	0.0018	0.099	0.31	0.034	Good
CROMER_METASTASIS_DN	61	0.025	-1.6	0.0012	0.008	0.023	0.035	0.25	0.17	Good
GNF2_ITGB2	51	0.025	-1.6	0.0095	0.023	0.001	0.1	0.32	0.021	Good
T_CELL_ACTIVATION	39	0.025	-1.5	0.0043	0.028	0.011	0.069	0.34	0.12	Good
TONKS_TARGETS_OF_RUNX1_RUNX1T1_FUSION_MONOCYTE_DN	50	0.025	-1.5	0.015	0.029	0.001	0.13	0.34	0.021	Good
VIRAL_REPRODUCTION	39	0.025	-1.5	0.0029	0.024	0.03	0.057	0.32	0.2	Good
V$NKX62_Q2	140	0.025	1.4	0.002	0.007	0.041	0.044	0.25	0.25	Poor
RIZKI_TUMOR_INVASIVENESS_3D_DN	200	0.025	-1.2	0.058	0.014	0.07	0.3	0.28	0.34	Good
LOCOMOTORY_BEHAVIOR	80	0.026	-1.6	0.011	0.024	0.011	0.11	0.32	0.11	Good
DER_IFN_BETA_RESPONSE_UP	76	0.026	-1.6	0.011	0.024	0.001	0.11	0.32	0.021	Good
VECCHI_GASTRIC_CANCER_ADVANCED_VS_EARLY_DN	86	0.026	-1.6	0.00068	0.0054	0.025	0.026	0.23	0.18	Good
KEGG_ADIPOCYTOKINE_SIGNALING_PATHWAY	61	0.026	1.6	0.012	0.025	0.018	0.12	0.33	0.15	Poor
TURASHVILI_BREAST_LOBULAR_CARCINOMA_VS_DUCTAL_NORMAL_DN	65	0.026	-1.6	5e-06	0.0002	0.025	0.0038	0.18	0.19	Good
GNF2_INPP5D	39	0.026	-1.5	0.0049	0.03	0.001	0.073	0.35	0.021	Good
CHEOK_RESPONSE_TO_MERCAPTOPURINE_DN	19	0.026	-1.5	0.0029	0.032	0.013	0.057	0.35	0.13	Good
CHEOK_RESPONSE_TO_HD_MTX_UP	20	0.026	-1.5	0.003	0.033	0.03	0.058	0.36	0.21	Good
BIOCARTA_BLYMPHOCYTE_PATHWAY	11	0.026	-1.5	0.003	0.033	0.0056	0.058	0.36	0.073	Good
V$FOXM1_01	150	0.026	1.5	0.034	0.014	0.0067	0.22	0.28	0.083	Poor
DOANE_RESPONSE_TO_ANDROGEN_UP	160	0.026	-1.4	0.035	0.014	0.016	0.22	0.28	0.14	Good
TONKS_TARGETS_OF_RUNX1_RUNX1T1_FUSION_ERYTHROCYTE_UP	150	0.026	-1.4	0.044	0.03	0.02	0.25	0.35	0.16	Good
KEGG_CYTOKINE_CYTOKINE_RECEPTOR_INTERACTION	230	0.026	-1.1	0.071	0.016	0.005	0.34	0.29	0.069	Good
WEST_ADRENOCORTICAL_CARCINOMA_VS_ADENOMA_DN	23	0.028	-1.5	0.0035	0.035	0.027	0.061	0.36	0.19	Good
KEGG_O_GLYCAN_BIOSYNTHESIS	18	0.028	-1.4	0.002	0.028	0.037	0.044	0.34	0.23	Good
V$CDC5_01	170	0.028	1.4	6.6e-05	0.0004	0.037	0.0093	0.18	0.23	Poor
SCHWAB_TARGETS_OF_BMYB_S427G_UP	13	0.028	1.4	0.004	0.037	0.002	0.065	0.37	0.035	Poor
LINDGREN_BLADDER_CANCER_CLUSTER_1_UP	82	0.03	-1.6	0.014	0.027	0.014	0.13	0.34	0.13	Good
REACTOME_DOWNSTREAM_TCR_SIGNALING	34	0.03	-1.5	0.0058	0.034	0.001	0.078	0.36	0.021	Good
POSITIVE_REGULATION_OF_CELL_DIFFERENTIATION	20	0.03	1.4	0.0045	0.039	0.037	0.07	0.38	0.23	Poor
HUMMEL_BURKITTS_LYMPHOMA_DN	14	0.03	-1.4	0.0046	0.039	0.001	0.07	0.38	0.021	Good
BIOCARTA_IL4_PATHWAY	11	0.03	-1.4	0.0047	0.04	0.036	0.071	0.38	0.23	Good
HWANG_PROSTATE_CANCER_MARKERS	23	0.03	-1.4	0.00078	0.017	0.042	0.027	0.29	0.25	Good
KEGG_JAK_STAT_SIGNALING_PATHWAY	140	0.03	-1.3	0.047	0.031	0.001	0.26	0.35	0.021	Good
GRABARCZYK_BCL11B_TARGETS_UP	54	0.032	-1.6	0.011	0.024	0.028	0.11	0.32	0.2	Good
MYLLYKANGAS_AMPLIFICATION_HOT_SPOT_22	8	0.032	-1.5	0.0024	0.031	0.023	0.05	0.35	0.17	Good
VALK_AML_CLUSTER_6	31	0.032	-1.5	2.9e-05	0.0009	0.034	0.008	0.18	0.22	Good
V$CEBPGAMMA_Q6	160	0.032	1.4	0.034	0.014	0.041	0.22	0.28	0.25	Poor
V$AFP1_Q6	160	0.032	1.4	0.0053	0.0067	0.043	0.076	0.25	0.26	Poor
REGULATION_OF_PEPTIDYL_TYROSINE_PHOSPHORYLATION	13	0.032	-1.4	0.00011	0.0065	0.045	0.012	0.25	0.26	Good
GNF2_MSN	23	0.032	-1.3	0.0057	0.045	0.0057	0.077	0.4	0.074	Good
NEGATIVE_REGULATION_OF_PROGRAMMED_CELL_DEATH	130	0.032	-1.3	0.012	0.017	0.053	0.12	0.29	0.29	Good
FLECHNER_BIOPSY_KIDNEY_TRANSPLANT_REJECTED_VS_OK_UP	78	0.033	-1.5	0.016	0.029	0.001	0.14	0.34	0.021	Good
CYTOKINE_ACTIVITY	92	0.033	-1.5	0.016	0.029	0.001	0.14	0.34	0.021	Good
KOBAYASHI_EGFR_SIGNALING_24HR_UP	91	0.033	-1.5	7.5e-05	0.0014	0.03	0.01	0.19	0.2	Good
RODRIGUES_THYROID_CARCINOMA_DN	62	0.033	-1.5	0.017	0.03	0.015	0.14	0.35	0.14	Good
BIOCARTA_TH1TH2_PATHWAY	19	0.033	-1.3	0.0057	0.045	0.021	0.077	0.4	0.16	Good
BIOCARTA_IL7_PATHWAY	17	0.033	-1.3	0.0057	0.045	0.0096	0.077	0.4	0.11	Good
TOMIDA_METASTASIS_DN	14	0.033	-1.3	0.0058	0.045	0.044	0.078	0.4	0.26	Good
KANG_CISPLATIN_RESISTANCE_UP	19	0.033	-1.3	0.001	0.02	0.046	0.03	0.29	0.27	Good
GNF2_TNFRSF1B	55	0.034	-1.5	0.017	0.031	0.001	0.14	0.35	0.021	Good
GNF2_CASP1	93	0.034	-1.5	0.018	0.031	0.001	0.15	0.35	0.021	Good
RESPONSE_TO_BIOTIC_STIMULUS	97	0.034	-1.5	0.018	0.031	0.001	0.15	0.35	0.021	Good
AACATTC,MIR-409-3P	93	0.034	1.5	0.0016	0.0087	0.032	0.039	0.25	0.22	Poor
CLAUS_PGR_POSITIVE_MENINGIOMA_UP	7	0.034	-1.5	3e-05	0.0019	0.033	0.008	0.19	0.22	Good
GROWTH_FACTOR_BINDING	32	0.034	-1.5	0.0065	0.035	0.001	0.083	0.36	0.021	Good
WINTER_HYPOXIA_METAGENE	200	0.034	-1.3	0.0096	0.0083	0.046	0.1	0.25	0.27	Good
V$IRF1_01	160	0.034	-1.3	0.047	0.017	0.028	0.26	0.29	0.2	Good
GNF2_CD53	55	0.036	-1.5	0.019	0.033	0.001	0.15	0.36	0.021	Good
OLIGOSACCHARIDE_METABOLIC_PROCESS	10	0.036	-1.5	1.3e-05	0.0019	0.035	0.0064	0.19	0.23	Good
INTERLEUKIN_BINDING	23	0.036	-1.3	0.0062	0.047	0.0056	0.081	0.4	0.073	Good
IZADPANAH_STEM_CELL_ADIPOSE_VS_BONE_UP	98	0.037	-1.5	0.019	0.033	0.007	0.15	0.36	0.084	Good
GALI_TP53_TARGETS_APOPTOTIC_UP	8	0.037	-1.5	0.0031	0.035	0.008	0.058	0.36	0.094	Good
ZHAN_MULTIPLE_MYELOMA_CD1_AND_CD2_DN	38	0.037	-1.4	0.0044	0.029	0.037	0.07	0.34	0.23	Good
JAK_STAT_CASCADE	25	0.037	-1.3	0.013	0.05	0.0019	0.12	0.41	0.034	Good
SENESE_HDAC1_AND_HDAC2_TARGETS_UP	180	0.037	-1.3	0.0014	0.004	0.051	0.036	0.21	0.28	Good
TIEN_INTESTINE_PROBIOTICS_24HR_DN	180	0.037	-1.3	0.054	0.018	0.0036	0.28	0.29	0.055	Good
HUTTMANN_B_CLL_POOR_SURVIVAL_UP	250	0.037	-1.1	0.034	0.0097	0.086	0.22	0.25	0.38	Good
FERREIRA_EWINGS_SARCOMA_UNSTABLE_VS_STABLE_DN	68	0.038	-1.5	0.0011	0.0075	0.033	0.032	0.25	0.22	Good
REACTOME_INNATE_IMMUNITY_SIGNALING	93	0.038	-1.5	0.00068	0.0054	0.035	0.026	0.23	0.23	Good
GNF2_HCK	82	0.038	-1.4	0.021	0.036	0.001	0.16	0.37	0.021	Good
GNF2_MYD88	54	0.038	-1.4	0.023	0.036	0.0018	0.17	0.37	0.034	Good
GNF2_FGR	30	0.038	-1.4	0.0072	0.037	0.0076	0.088	0.37	0.089	Good
REACTOME_CHEMOKINE_RECEPTORS_BIND_CHEMOKINES	46	0.038	-1.4	0.0075	0.037	0.0056	0.09	0.37	0.073	Good
ST_STAT3_PATHWAY	11	0.038	-1.3	0.0028	0.031	0.051	0.055	0.35	0.28	Good
RIGGINS_TAMOXIFEN_RESISTANCE_DN	200	0.038	-1.2	0.059	0.014	0.001	0.3	0.28	0.021	Good
V$CREL_01	170	0.04	-1.2	0.06	0.02	0.01	0.3	0.29	0.11	Good
GU_PDEF_TARGETS_DN	26	0.042	-1.4	0.0012	0.016	0.039	0.035	0.29	0.24	Good
GNF2_PTPN6	45	0.042	-1.4	0.008	0.039	0.001	0.095	0.38	0.021	Good
KIM_LRRC3B_TARGETS	28	0.042	-1.4	0.0083	0.039	0.001	0.096	0.38	0.021	Good
PODAR_RESPONSE_TO_ADAPHOSTIN_UP	130	0.042	-1.2	0.00056	0.0034	0.064	0.024	0.21	0.32	Good
MULTI_ORGANISM_PROCESS	130	0.042	-1.2	0.016	0.019	0.064	0.14	0.29	0.32	Good
DOANE_RESPONSE_TO_ANDROGEN_DN	220	0.042	1	0.001	0.002	0.092	0.03	0.19	0.39	Poor
PROTEIN_POLYUBIQUITINATION	10	0.043	-1.4	0.00014	0.0078	0.04	0.014	0.25	0.24	Good
HENDRICKS_SMARCA4_TARGETS_UP	41	0.043	-1.4	0.00058	0.01	0.04	0.024	0.26	0.24	Good
RESPONSE_TO_VIRUS	42	0.043	-1.4	0.0087	0.04	0.0096	0.099	0.38	0.11	Good
ROSS_AML_WITH_CBFB_MYH11_FUSION	46	0.043	-1.4	0.0087	0.041	0.001	0.099	0.39	0.021	Good
PEPTIDYL_TYROSINE_PHOSPHORYLATION	21	0.043	-1.3	0.0076	0.052	0.016	0.091	0.41	0.14	Good
GRAHAM_CML_QUIESCENT_VS_NORMAL_DIVIDING_DN	12	0.043	-1.3	0.00075	0.017	0.052	0.026	0.29	0.29	Good
NEGATIVE_REGULATION_OF_APOPTOSIS	130	0.043	-1.2	0.012	0.017	0.065	0.12	0.29	0.32	Good
GNF2_CD1D	39	0.044	-1.4	0.009	0.041	0.002	0.1	0.39	0.034	Good
GNF2_PAK2	27	0.044	-1.4	0.0093	0.042	0.019	0.1	0.39	0.15	Good
GNF2_HLA-C	44	0.044	-1.4	0.0096	0.042	0.001	0.1	0.39	0.021	Good
PACHER_TARGETS_OF_IGF1_AND_IGF2_UP	29	0.044	-1.4	0.004	0.028	0.042	0.065	0.34	0.25	Good
WEST_ADRENOCORTICAL_CARCINOMA_VS_ADENOMA_UP	15	0.044	1.3	0.0065	0.048	0.054	0.083	0.4	0.29	Poor
LEE_LIVER_CANCER_ACOX1_UP	55	0.045	-1.4	0.0048	0.017	0.039	0.072	0.29	0.24	Good
REACTOME_GENERATION_OF_SECOND_MESSENGER_MOLECULES	30	0.045	-1.4	0.01	0.044	0.001	0.11	0.4	0.021	Good
DISTECHE_ESCAPED_FROM_X_INACTIVATION	10	0.045	-1.3	0.0058	0.045	0.001	0.078	0.4	0.021	Good
NIELSEN_SYNOVIAL_SARCOMA_DN	8	0.045	-1.3	0.0048	0.045	0.0077	0.072	0.4	0.091	Good
TARTE_PLASMA_CELL_VS_B_LYMPHOCYTE_DN	37	0.046	-1.3	0.01	0.045	0.001	0.11	0.4	0.021	Good
CYTOKINE_BINDING	43	0.046	-1.3	0.011	0.045	0.001	0.11	0.4	0.021	Good
VALK_AML_CLUSTER_11	34	0.046	-1.3	0.011	0.045	0.0018	0.11	0.4	0.034	Good
REACTOME_PHOSPHORYLATION_OF_CD3_AND_TCR_ZETA_CHAINS	18	0.046	-1.3	0.0086	0.055	0.001	0.098	0.42	0.021	Good
REACTOME_TRANSLOCATION_OF_ZAP70_TO_IMMUNOLOGICAL_SYNAPSE	17	0.046	-1.3	0.0087	0.055	0.001	0.099	0.42	0.021	Good
REACTOME_PD1_SIGNALING	21	0.046	-1.3	0.0088	0.056	0.001	0.099	0.42	0.021	Good
KANG_FLUOROURACIL_RESISTANCE_DN	16	0.046	-1.3	0.0089	0.056	0.0092	0.1	0.42	0.1	Good
GNF2_CD48	31	0.047	-1.3	0.011	0.046	0.001	0.11	0.4	0.021	Good
GNF2_TNFSF10	28	0.047	-1.3	0.011	0.046	0.001	0.11	0.4	0.021	Good
KEGG_ALLOGRAFT_REJECTION	34	0.047	-1.3	0.011	0.046	0.001	0.11	0.4	0.021	Good
PARK_APL_PATHOGENESIS_DN	37	0.047	-1.3	0.011	0.046	0.001	0.11	0.4	0.021	Good
PATTERN_RECOGNITION_RECEPTOR_ACTIVITY	8	0.047	-1.3	0.0054	0.048	0.017	0.076	0.4	0.15	Good
WIELAND_UP_BY_HBV_INFECTION	92	0.048	-1.4	0.03	0.043	0.001	0.2	0.39	0.021	Good
HYDROLASE_ACTIVITY_HYDROLYZING_O_GLYCOSYL_COMPOUNDS	30	0.048	-1.3	0.0082	0.039	0.049	0.096	0.38	0.28	Good
KEGG_GRAFT_VERSUS_HOST_DISEASE	32	0.048	-1.3	0.013	0.049	0.001	0.12	0.4	0.021	Good
GNF2_MCL1	47	0.048	-1.3	0.014	0.05	0.001	0.13	0.41	0.021	Good
KEGG_NOD_LIKE_RECEPTOR_SIGNALING_PATHWAY	49	0.048	-1.3	0.014	0.05	0.001	0.13	0.41	0.021	Good
GGGNNTTTCC_V$NFKB_Q6_01	88	0.05	-1.4	0.0047	0.017	0.043	0.071	0.29	0.26	Good
POSITIVE_REGULATION_OF_SIGNAL_TRANSDUCTION	97	0.051	-1.4	0.032	0.044	0.0069	0.21	0.4	0.084	Good
NIKOLSKY_BREAST_CANCER_19P13_AMPLICON	4	0.051	1.3	0.00022	0.0067	0.055	0.015	0.25	0.29	Poor
SULFURIC_ESTER_HYDROLASE_ACTIVITY	11	0.051	-1.2	0.0094	0.058	0.021	0.1	0.43	0.16	Good
VIRAL_GENOME_REPLICATION	21	0.051	-1.2	0.0097	0.058	0.039	0.1	0.43	0.24	Good
BIOCARTA_GRANULOCYTES_PATHWAY	13	0.051	-1.2	0.0046	0.039	0.059	0.07	0.38	0.31	Good
ELVIDGE_HYPOXIA_UP	150	0.051	-1.2	0.068	0.022	0.047	0.33	0.31	0.27	Good
GNF2_JAK1	27	0.052	-1.3	0.014	0.051	0.001	0.13	0.41	0.021	Good
GCGCTTT,MIR-518B,MIR-518C,MIR-518D	14	0.052	1.2	0.01	0.06	0.034	0.11	0.43	0.22	Poor
KOBAYASHI_RESPONSE_TO_ROMIDEPSIN	17	0.052	1.2	0.01	0.06	0.026	0.11	0.43	0.19	Poor
RESPONSE_TO_OTHER_ORGANISM	64	0.053	-1.3	0.033	0.046	0.0018	0.21	0.4	0.034	Good
KEGG_FRUCTOSE_AND_MANNOSE_METABOLISM	32	0.053	-1.3	0.00024	0.0058	0.053	0.016	0.24	0.29	Good
KEGG_PRIMARY_IMMUNODEFICIENCY	33	0.053	-1.3	0.015	0.053	0.0019	0.13	0.42	0.034	Good
KEGG_AUTOIMMUNE_THYROID_DISEASE	46	0.053	-1.3	0.015	0.053	0.001	0.13	0.42	0.021	Good
VIRAL_REPRODUCTIVE_PROCESS	34	0.053	-1.3	0.015	0.053	0.039	0.13	0.42	0.24	Good
DIRMEIER_LMP1_RESPONSE_LATE_UP	46	0.053	-1.3	0.0011	0.016	0.054	0.033	0.29	0.29	Good
BIOCARTA_TCYTOTOXIC_PATHWAY	12	0.053	-1.2	0.01	0.06	0.0038	0.11	0.43	0.056	Good
RICKMAN_TUMOR_DIFFERENTIATED_WELL_VS_POORLY_UP	160	0.053	1.1	0.074	0.024	0.001	0.34	0.32	0.021	Poor
LEUKOCYTE_ACTIVATION	57	0.054	-1.3	0.023	0.037	0.047	0.17	0.37	0.27	Good
ONDER_CDH1_TARGETS_3_DN	51	0.054	-1.3	0.036	0.048	0.0074	0.22	0.4	0.088	Good
LENAOUR_DENDRITIC_CELL_MATURATION_UP	88	0.054	-1.3	0.037	0.049	0.001	0.23	0.4	0.021	Good
BROWNE_INTERFERON_RESPONSIVE_GENES	64	0.054	-1.3	0.038	0.05	0.001	0.23	0.41	0.021	Good
REGULATION_OF_TYROSINE_PHOSPHORYLATION_OF_STAT_PROTEIN	6	0.055	-1.3	0.0067	0.054	0.016	0.085	0.42	0.14	Good
FURUKAWA_DUSP6_TARGETS_PCI35_UP	50	0.055	-1.3	0.045	0.054	0.0036	0.25	0.42	0.055	Good
NEWMAN_ERCC6_TARGETS_UP	21	0.055	-1.2	0.011	0.062	0.017	0.11	0.43	0.15	Good
OZANNE_AP1_TARGETS_UP	12	0.055	-1.2	0.011	0.062	0.015	0.11	0.43	0.14	Good
KIM_WT1_TARGETS_8HR_UP	150	0.055	-1.1	0.00017	0.001	0.08	0.014	0.18	0.36	Good
AMIT_EGF_RESPONSE_240_HELA	58	0.056	1.3	0.019	0.032	0.053	0.15	0.35	0.29	Poor
SIG_BCR_SIGNALING_PATHWAY	45	0.057	-1.3	0.0019	0.02	0.056	0.044	0.29	0.3	Good
BIOCARTA_GSK3_PATHWAY	26	0.057	-1.2	0.016	0.057	0.04	0.14	0.42	0.24	Good
ALONSO_METASTASIS_EMT_DN	5	0.057	1.2	0.008	0.06	0.0061	0.095	0.43	0.077	Poor
DEBOSSCHER_NFKB_TARGETS_REPRESSED_BY_GLUCOCORTICOIDS	5	0.057	-1.2	0.0066	0.054	0.06	0.084	0.42	0.31	Good
STTTCRNTTT_V$IRF_Q6	130	0.057	-1.1	0.07	0.042	0.083	0.33	0.39	0.37	Good
KEGG_TYPE_I_DIABETES_MELLITUS	39	0.058	-1.2	0.018	0.059	0.001	0.15	0.43	0.021	Good
FARMER_BREAST_CANCER_CLUSTER_4	14	0.058	-1.2	0.011	0.063	0.05	0.11	0.43	0.28	Good
MURATA_VIRULENCE_OF_H_PILORI	15	0.058	-1.2	0.012	0.064	0.048	0.11	0.44	0.27	Good
AMINE_CATABOLIC_PROCESS	25	0.058	-1.2	0.022	0.064	0.011	0.17	0.44	0.12	Good
AROMATIC_COMPOUND_METABOLIC_PROCESS	24	0.058	-1.2	0.012	0.065	0.024	0.12	0.44	0.18	Good
BILBAN_B_CLL_LPL_DN	35	0.058	-1.2	0.018	0.059	0.0018	0.15	0.43	0.034	Good
PAPASPYRIDONOS_UNSTABLE_ATEROSCLEROTIC_PLAQUE_UP	46	0.058	-1.2	0.019	0.059	0.0036	0.15	0.43	0.055	Good
KLEIN_TARGETS_OF_BCR_ABL1_FUSION	31	0.058	-1.2	0.019	0.059	0.012	0.15	0.43	0.12	Good
ANTI_APOPTOSIS	100	0.058	-1.1	0.084	0.048	0.044	0.37	0.4	0.26	Good
LI_WILMS_TUMOR_VS_FETAL_KIDNEY_1_UP	170	0.058	-1.1	0.085	0.028	0.0017	0.37	0.34	0.034	Good
POSITIVE_REGULATION_OF_DEVELOPMENTAL_PROCESS	190	0.058	-1.1	0.035	0.014	0.087	0.22	0.28	0.38	Good
TTGCWCAAY_V$CEBPB_02	46	0.06	-1.2	0.0018	0.019	0.061	0.043	0.29	0.31	Good
HALMOS_CEBPA_TARGETS_UP	38	0.061	-1.2	0.02	0.061	0.035	0.16	0.43	0.23	Good
GAUSSMANN_MLL_AF4_FUSION_TARGETS_G_DN	24	0.061	-1.2	0.00016	0.008	0.065	0.014	0.25	0.32	Good
RACCACAR_V$AML_Q6	150	0.061	-1.1	0.035	0.027	0.087	0.22	0.34	0.38	Good
PHOSPHORIC_ESTER_HYDROLASE_ACTIVITY	130	0.061	-1.1	0.088	0.05	0.044	0.38	0.41	0.26	Good
HYDROLASE_ACTIVITY_ACTING_ON_GLYCOSYL_BONDS	40	0.062	-1.2	0.021	0.063	0.02	0.16	0.43	0.16	Good
BOGNI_TREATMENT_RELATED_MYELOID_LEUKEMIA_DN	29	0.062	-1.2	0.021	0.063	0.001	0.16	0.43	0.021	Good
V$CEBP_Q2	150	0.062	1	9e-05	0.0016	0.091	0.011	0.19	0.38	Poor
BIOCARTA_SODD_PATHWAY	10	0.063	-1.2	0.009	0.056	0.063	0.1	0.42	0.32	Good
CHIARETTI_T_ALL_REFRACTORY_TO_THERAPY	26	0.063	1.2	0.016	0.055	0.065	0.14	0.42	0.32	Poor
MOLENAAR_TARGETS_OF_CCND1_AND_CDK4_UP	43	0.063	1.2	0.00048	0.0096	0.065	0.021	0.25	0.32	Poor
GCM_DEAF1	21	0.063	-1.2	0.013	0.066	0.011	0.12	0.44	0.12	Good
BIOCARTA_CTL_PATHWAY	13	0.063	-1.2	0.013	0.067	0.0019	0.12	0.44	0.034	Good
KEGG_TOLL_LIKE_RECEPTOR_SIGNALING_PATHWAY	92	0.064	-1.3	0.047	0.056	0.001	0.26	0.42	0.021	Good
SANA_TNF_SIGNALING_UP	67	0.065	-1.2	0.05	0.058	0.001	0.27	0.43	0.021	Good
AGTCTAG,MIR-151	15	0.065	1.2	0.012	0.066	0.069	0.12	0.44	0.34	Poor
MARZEC_IL2_SIGNALING_UP	97	0.066	-1.2	0.051	0.059	0.001	0.28	0.43	0.021	Good
OXIDOREDUCTASE_ACTIVITY_ACTING_ON_CH_OH_GROUP_OF_DONORS	53	0.066	-1.2	0.01	0.024	0.059	0.11	0.32	0.31	Good
REACTOME_IMMUNOREGULATORY_INTERACTIONS_BETWEEN_A_LYMPHOID_AND_A_NON_LYMPHOID_CELL	56	0.066	-1.2	0.053	0.06	0.0051	0.28	0.43	0.069	Good
TOOKER_RESPONSE_TO_BEXAROTENE_DN	73	0.066	-1.2	0.0019	0.0095	0.06	0.044	0.25	0.31	Good
KIM_WT1_TARGETS_UP	200	0.066	-1	0.095	0.032	0.033	0.39	0.35	0.22	Good
TOMLINS_PROSTATE_CANCER_UP	34	0.067	-1.2	0.025	0.068	0.017	0.18	0.45	0.15	Good
ST_ERK1_ERK2_MAPK_PATHWAY	28	0.067	-1.2	0.025	0.068	0.0038	0.18	0.45	0.056	Good
KEGG_NATURAL_KILLER_CELL_MEDIATED_CYTOTOXICITY	110	0.067	-1	0.093	0.052	0.0035	0.39	0.41	0.054	Good
V$NF1_Q6	160	0.068	0.99	0.0046	0.0062	0.1	0.07	0.25	0.41	Poor
ST_JAK_STAT_PATHWAY	9	0.069	-1.2	0.01	0.068	0.035	0.11	0.45	0.23	Good
OKAMOTO_LIVER_CANCER_MULTICENTRIC_OCCURRENCE_UP	6	0.071	-1.2	0.01	0.068	0.0059	0.11	0.45	0.076	Good
V$NFKAPPAB_01	160	0.071	-0.97	0.022	0.011	0.11	0.17	0.27	0.41	Good
MOREIRA_RESPONSE_TO_TSA_UP	25	0.072	-1.1	0.028	0.072	0.026	0.19	0.46	0.19	Good
ZHU_CMV_24_HR_UP	35	0.073	-1.2	0.025	0.069	0.012	0.18	0.45	0.12	Good
RODWELL_AGING_KIDNEY_NO_BLOOD_UP	140	0.073	-1	0.099	0.054	0.028	0.4	0.42	0.2	Good
BROWNE_HCMV_INFECTION_24HR_UP	140	0.073	-1	0.044	0.03	0.099	0.25	0.35	0.4	Good
DUTTA_APOPTOSIS_VIA_NFKB	27	0.074	-1.2	0.026	0.069	0.001	0.18	0.45	0.021	Good
NIKOLSKY_BREAST_CANCER_7P15_AMPLICON	10	0.074	1.2	0.014	0.07	0.001	0.13	0.45	0.021	Poor
CREIGHTON_ENDOCRINE_THERAPY_RESISTANCE_4	210	0.074	-0.89	0.028	0.009	0.13	0.19	0.25	0.45	Good
CYTOSKELETON_DEPENDENT_INTRACELLULAR_TRANSPORT	25	0.075	1.1	0.029	0.073	0.016	0.2	0.46	0.14	Poor
GCTTGAA,MIR-498	77	0.075	1.2	0.06	0.065	0.022	0.3	0.44	0.17	Poor
WANG_ESOPHAGUS_CANCER_VS_NORMAL_UP	99	0.075	-1.2	0.059	0.064	0.065	0.3	0.44	0.33	Good
INDUCTION_OF_APOPTOSIS_BY_INTRACELLULAR_SIGNALS	23	0.075	-1.1	0.013	0.066	0.074	0.12	0.44	0.35	Good
REACTOME_THE_ROLE_OF_NEF_IN_HIV1_REPLICATION_AND_DISEASE_PATHOGENESIS	25	0.075	-1.1	0.0057	0.034	0.075	0.077	0.36	0.35	Good
LEE_NEURAL_CREST_STEM_CELL_UP	140	0.075	0.99	0.1	0.056	0.099	0.41	0.42	0.4	Poor
V$HEN1_02	120	0.075	0.99	0.1	0.056	0.054	0.41	0.42	0.29	Poor
KEGG_T_CELL_RECEPTOR_SIGNALING_PATHWAY	100	0.075	-0.99	0.075	0.043	0.1	0.34	0.39	0.4	Good
SANA_RESPONSE_TO_IFNG_UP	51	0.076	-1.2	0.06	0.066	0.001	0.3	0.44	0.021	Good
ZHU_CMV_ALL_UP	53	0.076	-1.2	0.06	0.066	0.0037	0.3	0.44	0.055	Good
SASSON_RESPONSE_TO_FORSKOLIN_UP	66	0.077	-1.2	0.014	0.027	0.067	0.13	0.34	0.33	Good
GNF2_PTPRC	60	0.077	-1.2	0.064	0.068	0.001	0.31	0.45	0.021	Good
REGULATION_OF_VIRAL_REPRODUCTION	11	0.077	-1.1	0.0047	0.04	0.076	0.071	0.38	0.35	Good
MAHAJAN_RESPONSE_TO_IL1A_UP	66	0.078	-1.2	0.0016	0.0089	0.068	0.04	0.25	0.34	Good
POSITIVE_REGULATION_OF_I_KAPPAB_KINASE_NF_KAPPAB_CASCADE	68	0.078	-1.2	0.065	0.069	0.001	0.32	0.45	0.021	Good
REACTOME_TOLL_RECEPTOR_CASCADES	74	0.078	-1.2	0.0049	0.017	0.069	0.073	0.29	0.34	Good
GNF2_RAP1B	33	0.078	-1.2	0.027	0.07	0.001	0.19	0.45	0.021	Good
ROSS_AML_WITH_AML1_ETO_FUSION	72	0.079	-1.2	0.0056	0.019	0.071	0.077	0.29	0.34	Good
KINSEY_TARGETS_OF_EWSR1_FLII_FUSION_DN	230	0.079	0.86	0.14	0.034	0.099	0.5	0.36	0.4	Poor
MISSIAGLIA_REGULATED_BY_METHYLATION_UP	93	0.081	-1.1	0.071	0.072	0.0017	0.33	0.46	0.034	Good
PHOSPHORIC_MONOESTER_HYDROLASE_ACTIVITY	99	0.081	-1.1	0.07	0.072	0.0035	0.33	0.46	0.054	Good
SIG_PIP3_SIGNALING_IN_B_LYMPHOCYTES	31	0.081	-1.1	0.0041	0.028	0.072	0.066	0.34	0.35	Good
HARRIS_HYPOXIA	75	0.082	-1.1	0.072	0.073	0.028	0.34	0.46	0.2	Good
MICROTUBULE_BASED_MOVEMENT	16	0.083	1.1	0.018	0.077	0.027	0.15	0.47	0.19	Poor
BIOCARTA_THELPER_PATHWAY	12	0.083	-1.1	0.018	0.077	0.001	0.15	0.47	0.021	Good
WONG_ENDOMETRIAL_CANCER_LATE	8	0.083	-1.1	0.014	0.079	0.02	0.13	0.47	0.16	Good
SMID_BREAST_CANCER_RELAPSE_IN_LUNG_DN	37	0.085	1.1	0.029	0.074	0.033	0.2	0.47	0.22	Poor
HUMORAL_IMMUNE_RESPONSE	29	0.085	-1.1	0.029	0.074	0.066	0.2	0.47	0.33	Good
SA_MMP_CYTOKINE_CONNECTION	15	0.085	-1.1	0.0015	0.024	0.079	0.036	0.32	0.36	Good
MACLACHLAN_BRCA1_TARGETS_DN	15	0.085	1.1	0.019	0.08	0.0022	0.15	0.48	0.037	Poor
LOPEZ_MBD_TARGETS_IMPRINTED_AND_X_LINKED	16	0.086	-1.1	0.019	0.08	0.049	0.16	0.48	0.28	Good
HADDAD_T_LYMPHOCYTE_AND_NK_PROGENITOR_DN	57	0.087	-1.1	0.074	0.075	0.018	0.34	0.47	0.15	Good
ACTIVATION_OF_IMMUNE_RESPONSE	12	0.087	-1.1	0.02	0.081	0.057	0.16	0.48	0.3	Good
DAVIES_MULTIPLE_MYELOMA_VS_MGUS_DN	20	0.087	-1.1	0.02	0.08	0.081	0.16	0.48	0.36	Good
GILDEA_METASTASIS	28	0.087	-1.1	0.012	0.047	0.076	0.11	0.4	0.35	Good
GNF2_CD7	35	0.087	-1.1	0.032	0.077	0.001	0.21	0.47	0.021	Good
BIOCARTA_CSK_PATHWAY	22	0.087	-1.1	0.02	0.082	0.0036	0.16	0.48	0.055	Good
V$PEA3_Q6	160	0.088	-0.88	0.0076	0.0077	0.13	0.091	0.25	0.46	Good
CAAGGAT,MIR-362	41	0.089	1.1	0.018	0.059	0.077	0.15	0.43	0.36	Poor
GNF2_TYK2	30	0.089	-1.1	0.014	0.051	0.078	0.13	0.41	0.36	Good
NATSUME_RESPONSE_TO_INTERFERON_BETA_UP	63	0.089	-1.1	0.077	0.078	0.057	0.35	0.47	0.3	Good
AGGGCAG,MIR-18A	83	0.089	-1.1	0.078	0.078	0.073	0.35	0.47	0.35	Good
DOANE_BREAST_CANCER_CLASSES_UP	60	0.09	-1.1	0.041	0.053	0.078	0.24	0.42	0.36	Good
HAHTOLA_MYCOSIS_FUNGOIDES_CD4_UP	61	0.09	-1.1	0.078	0.078	0.0091	0.35	0.47	0.1	Good
VART_KSHV_INFECTION_ANGIOGENIC_MARKERS_DN	120	0.091	0.95	0.11	0.061	0.014	0.44	0.43	0.13	Poor
LINDGREN_BLADDER_CANCER_WITH_LOH_IN_CHR9Q	90	0.091	-1.1	0.079	0.079	0.001	0.35	0.47	0.021	Good
BROWNE_HCMV_INFECTION_10HR_UP	96	0.091	-1.1	0.0077	0.022	0.081	0.092	0.31	0.36	Good
FONTAINE_PAPILLARY_THYROID_CARCINOMA_UP	52	0.091	-1.1	0.0061	0.019	0.081	0.08	0.29	0.36	Good
YAGI_AML_FAB_MARKERS	180	0.091	-0.87	0.053	0.018	0.14	0.28	0.29	0.46	Good
VIRAL_INFECTIOUS_CYCLE	30	0.092	-1.1	0.031	0.076	0.08	0.21	0.47	0.36	Good
REACTOME_GLUCOSE_METABOLISM	54	0.092	-1.1	0.082	0.081	0.046	0.37	0.48	0.26	Good
REGULATION_OF_I_KAPPAB_KINASE_NF_KAPPAB_CASCADE	73	0.092	-1.1	0.083	0.081	0.001	0.37	0.48	0.021	Good
FARMER_BREAST_CANCER_CLUSTER_3	13	0.092	-1.1	0.021	0.084	0.024	0.16	0.49	0.18	Good
GNF2_PECAM1	46	0.094	-1.1	0.035	0.081	0.0057	0.22	0.48	0.074	Good
ROSS_AML_WITH_MLL_FUSIONS	73	0.094	-1.1	0.023	0.037	0.084	0.17	0.37	0.37	Good
BIOCARTA_EPHA4_PATHWAY	9	0.094	1.1	0.0035	0.038	0.088	0.061	0.38	0.38	Poor
REACTOME_REGULATION_OF_RHEB_GTPASE_ACTIVITY_BY_AMPK	9	0.094	1	0.017	0.089	0.0041	0.14	0.5	0.059	Poor
TSAI_RESPONSE_TO_IONIZING_RADIATION	110	0.094	-0.94	0.12	0.062	0.0017	0.45	0.43	0.034	Good
GNF2_ICAM3	34	0.095	-1.1	0.035	0.081	0.001	0.22	0.48	0.021	Good
NITROGEN_COMPOUND_BIOSYNTHETIC_PROCESS	25	0.096	-1.1	0.039	0.087	0.061	0.24	0.49	0.31	Good
LEUKOCYTE_CHEMOTAXIS	11	0.096	-1.1	0.0052	0.042	0.088	0.075	0.39	0.38	Good
ESTABLISHMENT_AND_OR_MAINTENANCE_OF_CELL_POLARITY	19	0.096	1.1	0.01	0.06	0.088	0.11	0.43	0.38	Poor
FRASOR_RESPONSE_TO_ESTRADIOL_DN	58	0.097	-1.1	0.0075	0.021	0.088	0.09	0.3	0.38	Good
KEGG_PENTOSE_PHOSPHATE_PATHWAY	23	0.097	-1.1	0.023	0.088	0.067	0.17	0.5	0.33	Good
GNF2_TM4SF2	23	0.097	1	0.0098	0.058	0.089	0.1	0.43	0.38	Poor
BIOCARTA_IL17_PATHWAY	15	0.097	-1	0.023	0.089	0.013	0.17	0.5	0.13	Good
KOINUMA_COLON_CANCER_MSI_DN	12	0.097	-1	0.024	0.09	0.082	0.18	0.5	0.37	Good
MATTIOLI_MULTIPLE_MYELOMA_SUBGROUPS	15	0.097	1	0.007	0.049	0.09	0.086	0.41	0.38	Poor
SHEPARD_BMYB_MORPHOLINO_UP	120	0.097	-0.93	0.038	0.029	0.12	0.23	0.34	0.43	Good
CHIANG_LIVER_CANCER_SUBCLASS_CTNNB1_DN	120	0.097	-0.92	0.12	0.064	0.085	0.45	0.44	0.37	Good
DEBIASI_APOPTOSIS_BY_REOVIRUS_INFECTION_DN	210	0.097	-0.8	0.081	0.017	0.16	0.36	0.29	0.5	Good
LAIHO_COLORECTAL_CANCER_SERRATED_UP	99	0.098	-1	0.035	0.048	0.091	0.22	0.4	0.38	Good
GNF2_SPI1	33	0.098	-1.1	0.036	0.082	0.021	0.22	0.48	0.17	Good
LEUKOCYTE_MIGRATION	13	0.098	-1	0.0045	0.039	0.093	0.07	0.38	0.39	Good
BIOCARTA_IGF1R_PATHWAY	23	0.099	-1	0.0082	0.054	0.094	0.096	0.42	0.39	Good
GROWTH_CONE	8	0.099	1	0.018	0.094	0.014	0.15	0.51	0.14	Poor
HAHTOLA_SEZARY_SYNDROM_DN	37	0.1	-1.1	0.037	0.083	0.078	0.23	0.48	0.36	Good
FERRANDO_TAL1_NEIGHBORS	15	0.1	-1	0.0045	0.039	0.094	0.07	0.38	0.39	Good
TARTE_PLASMA_CELL_VS_B_LYMPHOCYTE_UP	71	0.1	-1	0.094	0.088	0.018	0.39	0.5	0.15	Good
RIGGINS_TAMOXIFEN_RESISTANCE_UP	64	0.1	-1	4.2e-05	0.0011	0.094	0.008	0.18	0.39	Good
PHOSPHOPROTEIN_PHOSPHATASE_ACTIVITY	73	0.1	-1	0.095	0.089	0.043	0.39	0.5	0.26	Good
UROSEVIC_RESPONSE_TO_IMIQUIMOD	14	0.1	-1	0.026	0.095	0.006	0.18	0.51	0.077	Good
TAKEDA_TARGETS_OF_NUP98_HOXA9_FUSION_3D_DN	26	0.1	-1.1	0.003	0.025	0.085	0.058	0.32	0.37	Good
BEIER_GLIOMA_STEM_CELL_DN	46	0.1	-1.1	4.8e-05	0.0015	0.085	0.008	0.19	0.38	Good
DAVICIONI_RHABDOMYOSARCOMA_PAX_FOXO1_FUSION_DN	13	0.1	1	0.0048	0.04	0.095	0.071	0.38	0.39	Poor
MYOSIN_COMPLEX	11	0.1	1	0.027	0.096	0.044	0.19	0.51	0.26	Poor
SWEET_KRAS_ONCOGENIC_SIGNATURE	43	0.11	-1.1	0.039	0.086	0.046	0.23	0.49	0.27	Good
AMINO_ACID_CATABOLIC_PROCESS	23	0.11	-1	0.028	0.097	0.026	0.19	0.51	0.19	Good
RADAEVA_RESPONSE_TO_IFNA1_UP	30	0.11	-1.1	0.04	0.088	0.0018	0.24	0.49	0.034	Good
NEGATIVE_REGULATION_OF_DEVELOPMENTAL_PROCESS	170	0.11	-0.83	0.0033	0.0051	0.15	0.06	0.22	0.48	Good
LIN_APC_TARGETS	50	0.11	-1.1	0.088	0.085	0.017	0.38	0.49	0.15	Good
PELLICCIOTTA_HDAC_IN_ANTIGEN_PRESENTATION_DN	41	0.11	-1.1	0.04	0.089	0.0074	0.24	0.5	0.088	Good
NUTT_GBM_VS_AO_GLIOMA_UP	41	0.11	-1.1	0.041	0.089	0.026	0.24	0.5	0.19	Good
OXIDOREDUCTASE_ACTIVITY_GO_0016616	48	0.11	-1	0.0033	0.025	0.09	0.059	0.33	0.38	Good
DUNNE_TARGETS_OF_AML1_MTG8_FUSION_UP	39	0.11	-1	0.041	0.09	0.0036	0.24	0.5	0.055	Good
LIEN_BREAST_CARCINOMA_METAPLASTIC_VS_DUCTAL_UP	68	0.11	-1	0.057	0.063	0.1	0.29	0.43	0.4	Good
REACTOME_SEMAPHORIN_INTERACTIONS	62	0.11	-1	0.0088	0.023	0.1	0.099	0.31	0.4	Good
LYMPHOCYTE_ACTIVATION	52	0.11	-1	0.0082	0.022	0.1	0.096	0.31	0.4	Good
DASU_IL6_SIGNALING_UP	54	0.11	-0.99	0.1	0.093	0.073	0.41	0.5	0.35	Good
VETTER_TARGETS_OF_PRKCA_AND_ETS1_UP	11	0.11	0.99	0.00037	0.012	0.1	0.019	0.27	0.4	Poor
FINETTI_BREAST_CANCER_KINOME_GREEN	14	0.11	-0.99	0.03	0.1	0.019	0.2	0.53	0.16	Good
LYSOSOME	55	0.11	-0.99	0.002	0.0099	0.1	0.044	0.25	0.4	Good
KANNAN_TP53_TARGETS_DN	14	0.11	0.99	0.011	0.06	0.1	0.11	0.43	0.4	Poor
TAVOR_CEBPA_TARGETS_DN	21	0.11	-0.99	0.021	0.085	0.1	0.16	0.49	0.4	Good
CELL_ACTIVATION	62	0.11	-0.99	0.038	0.049	0.1	0.23	0.4	0.4	Good
SENESE_HDAC1_TARGETS_DN	170	0.11	0.81	0.15	0.054	0.07	0.53	0.42	0.34	Poor
HYDROLASE_ACTIVITY_ACTING_ON_ESTER_BONDS	230	0.11	-0.76	0.033	0.0096	0.17	0.21	0.25	0.52	Good
IMMUNE_EFFECTOR_PROCESS	32	0.11	-1	0.011	0.045	0.091	0.11	0.4	0.38	Good
FREDERICK_PRKCI_TARGETS	6	0.11	-0.99	0.0031	0.035	0.1	0.058	0.36	0.4	Good
GNF2_IL2RB	38	0.11	-1	0.043	0.092	0.015	0.25	0.5	0.14	Good
CHOW_RASSF1_TARGETS_DN	26	0.11	-1	0.043	0.092	0.0092	0.25	0.5	0.1	Good
GOUYER_TATI_TARGETS_DN	14	0.11	0.99	0.0058	0.045	0.1	0.078	0.4	0.4	Poor
GAZDA_DIAMOND_BLACKFAN_ANEMIA_PROGENITOR_UP	32	0.11	-1	0.012	0.046	0.093	0.11	0.4	0.39	Good
REACTOME_SEMA4D_IN_SEMAPHORIN_SIGNALING	28	0.11	-1	0.044	0.093	0.074	0.25	0.5	0.35	Good
GNF2_VAV1	34	0.11	-1	0.045	0.094	0.001	0.26	0.51	0.021	Good
REACTOME_SYNTHESIS_OF_BILE_ACIDS_AND_BILE_SALTS_VIA_24_HYDROXYCHOLESTEROL	8	0.11	-0.98	0.021	0.1	0.1	0.16	0.53	0.41	Good
ATACCTC,MIR-202	120	0.11	0.88	0.11	0.06	0.13	0.43	0.43	0.46	Poor
LU_AGING_BRAIN_DN	240	0.11	-0.76	0.17	0.048	0.1	0.56	0.4	0.4	Good
ST_INTERLEUKIN_4_PATHWAY	26	0.11	-1	0.021	0.063	0.095	0.16	0.43	0.39	Good
KEGG_GLUTATHIONE_METABOLISM	33	0.11	-1	0.046	0.095	0.034	0.26	0.51	0.22	Good
GEISS_RESPONSE_TO_DSRNA_UP	29	0.11	-1	0.046	0.096	0.045	0.26	0.51	0.26	Good
HAHTOLA_MYCOSIS_FUNGOIDES_DN	15	0.12	-0.97	0.033	0.11	0.074	0.21	0.54	0.35	Good
DIRMEIER_LMP1_RESPONSE_LATE_DN	21	0.12	-0.97	0.034	0.11	0.072	0.22	0.54	0.35	Good
WOO_LIVER_CANCER_RECURRENCE_UP	97	0.12	-0.96	0.064	0.068	0.11	0.31	0.45	0.42	Good
DING_LUNG_CANCER_EXPRESSION_BY_COPY_NUMBER	78	0.12	0.95	0.11	0.099	0.014	0.44	0.52	0.13	Poor
SENESE_HDAC1_AND_HDAC2_TARGETS_DN	170	0.12	0.8	0.16	0.057	0.0049	0.54	0.42	0.067	Poor
REGULATION_OF_SIGNAL_TRANSDUCTION	170	0.12	-0.8	0.16	0.057	0.079	0.54	0.42	0.36	Good
V$STAT5A_03	160	0.12	0.8	0.16	0.057	0.06	0.54	0.42	0.31	Poor
V$GR_Q6	160	0.12	0.8	0.16	0.057	0.16	0.54	0.42	0.5	Poor
BIOCARTA_CLASSIC_PATHWAY	12	0.12	-0.97	0.026	0.095	0.11	0.19	0.51	0.42	Good
REGULATION_OF_CELL_DIFFERENTIATION	46	0.12	1	0.049	0.099	0.045	0.27	0.52	0.26	Poor
MARTINELLI_IMMATURE_NEUTROPHIL_DN	7	0.12	-0.96	0.024	0.11	0.0037	0.18	0.54	0.056	Good
PEREZ_TP53_AND_TP63_TARGETS	140	0.12	0.86	0.14	0.075	0.0022	0.5	0.47	0.037	Poor
GOUYER_TATI_TARGETS_UP	10	0.12	-0.96	0.035	0.11	0.022	0.22	0.54	0.17	Good
LEE_EARLY_T_LYMPHOCYTE_DN	38	0.12	-1	0.051	0.1	0.001	0.28	0.52	0.021	Good
GENTILE_UV_HIGH_DOSE_UP	13	0.12	-0.95	0.027	0.096	0.11	0.19	0.51	0.42	Good
V$NFKB_C	170	0.12	-0.78	0.025	0.012	0.17	0.18	0.27	0.51	Good
BRUSH_BORDER	5	0.13	-0.96	0.024	0.11	0.046	0.18	0.54	0.27	Good
CONCANNON_APOPTOSIS_BY_EPOXOMICIN_UP	220	0.13	-0.73	0.00034	0.0013	0.19	0.018	0.19	0.53	Good
ACACTAC,MIR-142-3P	88	0.13	-0.92	0.036	0.048	0.12	0.22	0.4	0.44	Good
PROTEIN_TYROSINE_PHOSPHATASE_ACTIVITY	49	0.13	-0.98	0.031	0.076	0.1	0.21	0.47	0.41	Good
V$ISRE_01	140	0.13	-0.84	0.14	0.078	0.017	0.51	0.47	0.15	Good
FARMER_BREAST_CANCER_CLUSTER_1	36	0.13	-0.98	0.054	0.1	0.0056	0.28	0.53	0.074	Good
BIOCARTA_DEATH_PATHWAY	27	0.13	-0.98	0.0022	0.021	0.11	0.048	0.3	0.41	Good
TSUDA_ALVEOLAR_SOFT_PART_SARCOMA	9	0.13	-0.95	0.0024	0.031	0.11	0.05	0.35	0.42	Good
EBAUER_TARGETS_OF_PAX3_FOXO1_FUSION_UP	190	0.13	0.77	0.015	0.0092	0.17	0.13	0.25	0.51	Poor
REGULATION_OF_JAK_STAT_CASCADE	7	0.13	-0.94	0.026	0.11	0.031	0.18	0.55	0.21	Good
V$HNF4ALPHA_Q6	160	0.13	0.77	0.13	0.045	0.17	0.47	0.4	0.51	Poor
REACTOME_P75NTR_RECRUITS_SIGNALLING_COMPLEXES	8	0.13	-0.94	0.026	0.11	0.032	0.18	0.55	0.22	Good
WEIGEL_OXIDATIVE_STRESS_BY_HNE_AND_TBH	55	0.13	-0.91	0.051	0.059	0.12	0.28	0.43	0.44	Good
VACUOLE	62	0.13	-0.91	0.0034	0.014	0.12	0.061	0.28	0.44	Good
BIOCARTA_LYM_PATHWAY	10	0.13	-0.94	0.00084	0.018	0.12	0.027	0.29	0.43	Good
HOLLMAN_APOPTOSIS_VIA_CD40_UP	180	0.13	-0.76	0.0005	0.0021	0.17	0.022	0.19	0.52	Good
REACTOME_TOLL_LIKE_RECEPTOR_4_CASCADE	24	0.13	-0.94	0.037	0.12	0.062	0.23	0.55	0.32	Good
POSITIVE_REGULATION_OF_CYTOKINE_SECRETION	9	0.13	-0.93	0.017	0.09	0.12	0.14	0.5	0.43	Good
RHEIN_ALL_GLUCOCORTICOID_THERAPY_UP	70	0.13	-0.89	0.13	0.11	0.001	0.47	0.55	0.021	Good
WNT_SIGNALING	80	0.13	0.89	0.13	0.11	0.12	0.47	0.55	0.44	Poor
TGATTTRY_V$GFI1_01	200	0.13	0.76	0.18	0.066	0.018	0.56	0.44	0.15	Poor
LOCKWOOD_AMPLIFIED_IN_LUNG_CANCER	160	0.14	-0.75	0.13	0.047	0.18	0.49	0.4	0.52	Good
PHOSPHOINOSITIDE_BINDING	11	0.14	0.93	0.039	0.12	0.11	0.23	0.56	0.42	Poor
SENESE_HDAC2_TARGETS_DN	90	0.14	0.89	0.13	0.11	0.037	0.48	0.55	0.23	Poor
RECEPTOR_COMPLEX	45	0.14	-0.96	0.058	0.11	0.0055	0.3	0.54	0.072	Good
PENG_RAPAMYCIN_RESPONSE_UP	38	0.14	-0.96	0.059	0.11	0.035	0.3	0.54	0.23	Good
HUMMEL_BURKITTS_LYMPHOMA_UP	37	0.14	0.96	0.059	0.11	0.019	0.3	0.54	0.15	Poor
ZHAN_V2_LATE_DIFFERENTIATION_GENES	32	0.14	-0.95	0.043	0.092	0.11	0.25	0.5	0.42	Good
GNF2_ZAP70	24	0.14	-0.92	0.039	0.12	0.001	0.24	0.56	0.021	Good
SPIELMAN_LYMPHOBLAST_EUROPEAN_VS_ASIAN_2FC_DN	14	0.14	-0.92	0.039	0.12	0.001	0.24	0.56	0.021	Good
NIKOLSKY_BREAST_CANCER_11Q12_Q14_AMPLICON	94	0.14	-0.88	0.13	0.11	0.001	0.48	0.55	0.021	Good
LYTIC_VACUOLE	55	0.14	-0.88	0.002	0.0099	0.13	0.044	0.25	0.46	Good
GAUSSMANN_MLL_AF4_FUSION_TARGETS_E_UP	63	0.14	-0.88	0.033	0.046	0.13	0.21	0.4	0.46	Good
GNF2_PTPN4	44	0.14	-0.95	0.061	0.11	0.0018	0.3	0.55	0.034	Good
ADDYA_ERYTHROID_DIFFERENTIATION_BY_HEMIN	58	0.14	-0.88	3.5e-06	0.0002	0.13	0.0032	0.18	0.46	Good
DEBIASI_APOPTOSIS_BY_REOVIRUS_INFECTION_UP	230	0.14	-0.69	0.18	0.049	0.2	0.57	0.4	0.56	Good
I_KAPPAB_KINASE_NF_KAPPAB_CASCADE	88	0.14	-0.87	0.13	0.12	0.001	0.49	0.55	0.021	Good
APOPTOTIC_PROGRAM	54	0.14	-0.87	0.14	0.12	0.037	0.49	0.55	0.23	Good
CASPASE_REGULATOR_ACTIVITY	10	0.14	-0.91	0.031	0.1	0.12	0.2	0.53	0.44	Good
METALLOPEPTIDASE_ACTIVITY	45	0.15	0.94	0.053	0.1	0.12	0.28	0.53	0.43	Poor
ZHAN_MULTIPLE_MYELOMA_CD1_VS_CD2_UP	48	0.15	-0.94	0.0094	0.042	0.12	0.1	0.39	0.43	Good
YANAGISAWA_LUNG_CANCER_RECURRENCE	4	0.15	-0.92	0.03	0.12	0.11	0.2	0.56	0.41	Good
BIOCARTA_NO2IL12_PATHWAY	16	0.15	-0.91	0.041	0.12	0.0019	0.24	0.56	0.034	Good
ALONSO_METASTASIS_DN	21	0.15	0.91	0.041	0.12	0.0086	0.24	0.56	0.099	Poor
GENTILE_UV_RESPONSE_CLUSTER_D8	25	0.15	0.91	0.073	0.12	0.0047	0.34	0.57	0.065	Poor
TONKS_TARGETS_OF_RUNX1_RUNX1T1_FUSION_SUSTAINED_IN_GRANULOCYTE_UP	15	0.15	-0.91	0.0031	0.033	0.12	0.058	0.36	0.44	Good
REGULATION_OF_IMMUNE_EFFECTOR_PROCESS	14	0.15	-0.91	0.042	0.12	0.089	0.25	0.57	0.38	Good
RORIE_TARGETS_OF_EWSR1_FLI1_FUSION_UP	25	0.15	-0.9	0.074	0.12	0.072	0.34	0.57	0.35	Good
ENDOCYTIC_VESICLE	14	0.15	0.9	0.042	0.12	0.12	0.25	0.57	0.44	Poor
ST_IL_13_PATHWAY	7	0.15	-0.89	0.0039	0.04	0.13	0.065	0.38	0.45	Good
HINATA_NFKB_TARGETS_FIBROBLAST_UP	64	0.15	-0.85	0.0083	0.022	0.14	0.096	0.31	0.47	Good
GNF2_MAPT	37	0.15	0.93	0.065	0.12	0.026	0.32	0.55	0.19	Poor
T_CELL_PROLIFERATION	16	0.15	-0.9	0.014	0.069	0.13	0.13	0.45	0.45	Good
KYNG_DNA_DAMAGE_DN	97	0.15	-0.85	4.7e-05	0.0011	0.14	0.008	0.18	0.47	Good
EXOPEPTIDASE_ACTIVITY	29	0.15	0.93	0.066	0.12	0.045	0.32	0.55	0.26	Poor
AMIT_SERUM_RESPONSE_40_MCF10A	31	0.15	0.93	0.015	0.053	0.12	0.13	0.42	0.43	Poor
TURASHVILI_BREAST_NORMAL_DUCTAL_VS_LOBULAR_UP	44	0.15	-0.93	0.013	0.05	0.12	0.12	0.41	0.43	Good
WINTER_HYPOXIA_DN	40	0.15	-0.93	0.067	0.12	0.039	0.32	0.56	0.24	Good
GNF2_RAB7L1	28	0.15	-0.93	0.067	0.12	0.0019	0.32	0.56	0.034	Good
AMIT_EGF_RESPONSE_40_HELA	40	0.15	0.93	0.029	0.072	0.12	0.19	0.46	0.43	Poor
CTAWWWATA_V$RSRFC4_Q2	230	0.15	0.67	0.21	0.066	0.034	0.62	0.44	0.22	Poor
TONG_INTERACT_WITH_PTTG1	26	0.15	0.92	0.004	0.028	0.12	0.065	0.34	0.44	Poor
WCTCNATGGY_UNKNOWN	42	0.15	0.92	0.068	0.12	0.0047	0.33	0.56	0.065	Poor
V$NFKB_Q6_01	140	0.15	-0.79	0.018	0.019	0.16	0.15	0.29	0.5	Good
V$CREB_Q2_01	140	0.15	0.79	0.16	0.09	0.007	0.54	0.5	0.084	Poor
V$NFKAPPAB65_01	150	0.15	-0.79	0.056	0.019	0.16	0.29	0.29	0.51	Good
KLEIN_PRIMARY_EFFUSION_LYMPHOMA_UP	48	0.15	-0.92	0.066	0.12	0.12	0.32	0.55	0.44	Good
XU_HGF_SIGNALING_NOT_VIA_AKT1_48HR_UP	33	0.15	-0.92	0.00013	0.0036	0.12	0.014	0.21	0.44	Good
TAKEDA_TARGETS_OF_NUP98_HOXA9_FUSION_6HR_DN	30	0.15	-0.92	0.071	0.12	0.0019	0.33	0.56	0.034	Good
ZHAN_V1_LATE_DIFFERENTIATION_GENES_UP	31	0.15	-0.91	0.041	0.089	0.12	0.24	0.5	0.44	Good
BOYAULT_LIVER_CANCER_SUBCLASS_G12_UP	34	0.15	0.91	0.071	0.12	0.047	0.34	0.56	0.27	Poor
GUENTHER_GROWTH_SPHERICAL_VS_ADHERENT_DN	26	0.15	-0.91	0.00073	0.013	0.12	0.026	0.28	0.44	Good
CELLULAR_MORPHOGENESIS_DURING_DIFFERENTIATION	36	0.15	0.91	0.00041	0.0084	0.12	0.02	0.25	0.44	Poor
ZHU_CMV_8_HR_UP	30	0.15	-0.91	0.072	0.12	0.001	0.34	0.56	0.021	Good
BIOCARTA_HDAC_PATHWAY	27	0.15	-0.91	0.013	0.049	0.12	0.12	0.4	0.44	Good
ZHANG_ANTIVIRAL_RESPONSE_TO_RIBAVIRIN_DN	40	0.15	-0.91	1.1e-05	0.0005	0.12	0.0064	0.18	0.44	Good
AMUNDSON_DNA_DAMAGE_RESPONSE_TP53	16	0.15	-0.88	0.045	0.13	0.0019	0.26	0.58	0.034	Good
DNA_DIRECTED_RNA_POLYMERASEII_CORE_COMPLEX	10	0.15	0.88	0.02	0.081	0.13	0.16	0.48	0.46	Poor
REACTOME_PHOSPHOLIPASE_CMEDIATED_CASCADE	20	0.15	0.88	0.046	0.13	0.13	0.26	0.58	0.45	Poor
CHIN_BREAST_CANCER_COPY_NUMBER_UP	20	0.15	0.88	0.027	0.095	0.13	0.19	0.51	0.46	Poor
ZUCCHI_METASTASIS_DN	23	0.15	-0.88	0.046	0.13	0.0055	0.26	0.58	0.073	Good
MYLLYKANGAS_AMPLIFICATION_HOT_SPOT_1	6	0.15	0.88	0.035	0.13	0.081	0.22	0.58	0.36	Poor
WHITESIDE_CISPLATIN_RESISTANCE_UP	10	0.15	-0.88	0.016	0.075	0.13	0.14	0.47	0.46	Good
EARLY_ENDOSOME	14	0.15	-0.88	0.011	0.061	0.13	0.11	0.43	0.46	Good
WILENSKY_RESPONSE_TO_DARAPLADIB	22	0.15	-0.87	0.047	0.13	0.0019	0.26	0.58	0.034	Good
BIOCARTA_CERAMIDE_PATHWAY	21	0.15	-0.87	0.047	0.13	0.045	0.26	0.58	0.26	Good
GNF2_CASP4	23	0.15	-0.87	0.047	0.13	0.0036	0.26	0.58	0.055	Good
NIKOLSKY_BREAST_CANCER_6P24_P22_AMPLICON	14	0.15	-0.87	0.047	0.13	0.0038	0.26	0.58	0.056	Good
BARRIER_CANCER_RELAPSE_TUMOR_SAMPLE_UP	14	0.15	-0.87	0.047	0.13	0.018	0.26	0.58	0.15	Good
GNF2_MATK	21	0.15	-0.87	0.047	0.13	0.001	0.26	0.58	0.021	Good
REACTOME_HOMOLOGOUS_RECOMBINATION_REPAIR	14	0.15	0.87	0.047	0.13	0.11	0.26	0.58	0.42	Poor
KEGG_GLYCOLYSIS_GLUCONEOGENESIS	55	0.15	-0.83	0.014	0.027	0.15	0.13	0.34	0.48	Good
KEGG_FC_EPSILON_RI_SIGNALING_PATHWAY	73	0.15	-0.83	0.051	0.059	0.15	0.28	0.43	0.48	Good
TAAWWATAG_V$RSRFC4_Q2	98	0.15	0.83	0.15	0.13	0.011	0.52	0.58	0.12	Poor
INTERCELLULAR_JUNCTION	51	0.15	0.83	0.15	0.13	0.15	0.52	0.58	0.48	Poor
KAAB_FAILED_HEART_ATRIUM_DN	130	0.15	-0.78	0.17	0.092	0.093	0.55	0.5	0.39	Good
GNF2_RAB3A	33	0.15	0.9	0.0028	0.023	0.13	0.055	0.32	0.45	Poor
COWLING_MYCN_TARGETS	30	0.15	0.9	0.075	0.13	0.0022	0.34	0.57	0.036	Poor
BARIS_THYROID_CANCER_DN	50	0.15	-0.9	0.0058	0.019	0.13	0.078	0.29	0.45	Good
RNA_SPLICING_FACTOR_ACTIVITYTRANSESTERIFICATION_MECHANISM	13	0.15	0.87	0.048	0.14	0.056	0.26	0.58	0.3	Poor
NIKOLSKY_BREAST_CANCER_20Q12_Q13_AMPLICON	100	0.16	0.77	0.17	0.096	0.001	0.55	0.51	0.021	Poor
CAMPS_COLON_CANCER_COPY_NUMBER_DN	26	0.16	-0.89	0.01	0.044	0.13	0.11	0.4	0.45	Good
TSUNODA_CISPLATIN_RESISTANCE_DN	26	0.16	0.89	0.0082	0.039	0.13	0.096	0.38	0.45	Poor
GTGTCAA,MIR-514	43	0.16	0.89	0.077	0.13	0.099	0.35	0.58	0.4	Poor
AMINO_ACID_DERIVATIVE_METABOLIC_PROCESS	22	0.16	-0.87	0.048	0.14	0.074	0.27	0.59	0.35	Good
LIU_PROSTATE_CANCER_UP	70	0.16	-0.82	0.15	0.13	0.001	0.52	0.58	0.021	Good
KOYAMA_SEMA3B_TARGETS_UP	160	0.16	0.7	0.00044	0.002	0.2	0.02	0.19	0.55	Poor
KEGG_LYSOSOME	100	0.16	-0.77	0.17	0.096	0.0074	0.55	0.51	0.088	Good
SCHLOSSER_MYC_TARGETS_AND_SERUM_RESPONSE_UP	44	0.16	-0.89	0.078	0.13	0.0019	0.35	0.58	0.034	Good
CYSTEINE_TYPE_ENDOPEPTIDASE_ACTIVITY	36	0.16	-0.88	9.4e-05	0.0022	0.13	0.011	0.19	0.46	Good
MAINA_VHL_TARGETS_UP	10	0.16	0.87	0.049	0.14	0.087	0.27	0.59	0.38	Poor
LINDSTEDT_DENDRITIC_CELL_MATURATION_C	56	0.16	-0.81	0.006	0.019	0.16	0.08	0.29	0.5	Good
HAMAI_APOPTOSIS_VIA_TRAIL_DN	120	0.16	-0.76	0.00066	0.0036	0.17	0.025	0.21	0.52	Good
MACROMOLECULE_LOCALIZATION	200	0.16	-0.69	0.2	0.082	0.08	0.61	0.48	0.36	Good
XU_HGF_SIGNALING_NOT_VIA_AKT1_6HR	22	0.16	-0.86	0.00083	0.018	0.14	0.027	0.29	0.47	Good
REACTOME_NEF_MEDIATES_DOWN_MODULATION_OF_CELL_SURFACE_RECEPTORS_BY_RECRUITING_THEM_TO_CLATHRIN_ADAPTERS	18	0.16	-0.86	0.05	0.14	0.14	0.27	0.59	0.46	Good
SYNAPTIC_VESICLE	11	0.16	0.86	0.05	0.14	0.079	0.27	0.59	0.36	Poor
INTERCALATED_DISC	7	0.16	-0.86	0.02	0.1	0.14	0.16	0.52	0.47	Good
GENTILE_UV_RESPONSE_CLUSTER_D4	44	0.16	0.88	0.08	0.13	0.01	0.36	0.58	0.11	Poor
V$IRF2_01	83	0.16	-0.8	0.15	0.13	0.16	0.51	0.57	0.5	Good
V$STAT5B_01	160	0.16	-0.69	0.017	0.0097	0.21	0.14	0.25	0.56	Good
PROTEIN_OLIGOMERIZATION	32	0.16	-0.88	0.033	0.078	0.13	0.21	0.47	0.46	Good
KEGG_PRION_DISEASES	34	0.16	-0.88	0.0061	0.034	0.13	0.08	0.36	0.46	Good
NIELSEN_LEIOMYOSARCOMA_UP	5	0.16	-0.87	0.00072	0.016	0.13	0.026	0.29	0.46	Good
V$TATA_C	200	0.16	0.64	0.23	0.074	0.057	0.65	0.47	0.3	Poor
KEGG_FC_GAMMA_R_MEDIATED_PHAGOCYTOSIS	82	0.16	-0.8	0.00076	0.0058	0.16	0.026	0.24	0.5	Good
SMID_BREAST_CANCER_RELAPSE_IN_PLEURA_DN	23	0.16	-0.85	0.011	0.063	0.14	0.11	0.43	0.47	Good
V$ELK1_01	150	0.16	-0.68	0.11	0.039	0.21	0.44	0.38	0.56	Good
GARGALOVIC_RESPONSE_TO_OXIDIZED_PHOSPHOLIPIDS_GREY_DN	45	0.16	-0.87	0.028	0.072	0.14	0.19	0.46	0.46	Good
BUSA_SAM68_TARGETS_UP	5	0.16	0.87	0.037	0.14	0.068	0.23	0.59	0.33	Poor
NAKAMURA_METASTASIS_MODEL_DN	33	0.16	-0.87	6.5e-05	0.0019	0.14	0.0093	0.19	0.46	Good
REACTOME_PLATELET_DEGRANULATION	82	0.17	0.8	0.043	0.054	0.16	0.25	0.42	0.5	Poor
DAVICIONI_TARGETS_OF_PAX_FOXO1_FUSIONS_UP	240	0.17	0.63	0.24	0.077	0.058	0.65	0.47	0.3	Poor
BOYAULT_LIVER_CANCER_SUBCLASS_G6_DN	17	0.17	-0.85	0.043	0.13	0.14	0.25	0.57	0.47	Good
KEGG_ENDOCYTOSIS	150	0.17	-0.74	0.18	0.1	0.16	0.58	0.53	0.5	Good
V$ETF_Q6	66	0.17	0.79	0.16	0.14	0.0065	0.54	0.59	0.081	Poor
TIAN_TNF_SIGNALING_NOT_VIA_NFKB	14	0.17	0.85	0.05	0.14	0.14	0.27	0.59	0.47	Poor
AMIT_EGF_RESPONSE_120_MCF10A	40	0.17	-0.86	0.084	0.14	0.14	0.37	0.59	0.46	Good
BIOCARTA_IL5_PATHWAY	10	0.17	-0.85	0.054	0.14	0.14	0.28	0.59	0.47	Good
ST_INTERLEUKIN_13_PATHWAY	7	0.17	-0.84	0.0042	0.042	0.14	0.068	0.39	0.47	Good
REACTOME_P75NTR_SIGNALS_VIA_NFKB	11	0.17	-0.84	0.055	0.14	0.086	0.29	0.59	0.38	Good
ALCOHOL_METABOLIC_PROCESS	78	0.17	-0.79	0.06	0.066	0.16	0.3	0.44	0.5	Good
JAZAG_TGFB1_SIGNALING_VIA_SMAD4_DN	57	0.17	-0.79	0.16	0.14	0.13	0.54	0.59	0.45	Good
BENPORATH_NOS_TARGETS	140	0.17	0.74	0.073	0.043	0.18	0.34	0.39	0.53	Poor
V$E47_02	150	0.17	0.74	0.11	0.057	0.18	0.42	0.42	0.53	Poor
DAZARD_RESPONSE_TO_UV_NHEK_UP	140	0.17	-0.73	0.18	0.11	0.18	0.58	0.54	0.53	Good
HASINA_NOL7_TARGETS_UP	13	0.17	-0.84	0.051	0.14	0.14	0.28	0.59	0.48	Good
BRUECKNER_TARGETS_OF_MIRLET7A3_UP	82	0.17	-0.78	0.061	0.066	0.16	0.31	0.44	0.51	Good
GNF2_SELL	42	0.17	-0.86	0.086	0.14	0.0038	0.37	0.59	0.056	Good
APOPTOTIC_MITOCHONDRIAL_CHANGES	11	0.17	-0.84	0.055	0.14	0.038	0.29	0.6	0.24	Good
ZHANG_ANTIVIRAL_RESPONSE_TO_RIBAVIRIN_UP	23	0.17	-0.84	0.055	0.14	0.028	0.29	0.6	0.2	Good
SU_THYMUS	19	0.17	-0.84	0.056	0.15	0.016	0.29	0.6	0.14	Good
SPIELMAN_LYMPHOBLAST_EUROPEAN_VS_ASIAN_2FC_UP	12	0.17	-0.84	0.056	0.15	0.076	0.29	0.6	0.35	Good
V$BRN2_01	150	0.17	0.72	0.19	0.11	0.11	0.59	0.54	0.41	Poor
GNF2_CD14	29	0.17	-0.85	0.088	0.14	0.001	0.38	0.59	0.021	Good
KEGG_HEDGEHOG_SIGNALING_PATHWAY	45	0.17	0.85	0.088	0.14	0.12	0.38	0.59	0.44	Poor
CREIGHTON_AKT1_SIGNALING_VIA_MTOR_UP	30	0.17	-0.85	0.089	0.14	0.031	0.38	0.59	0.21	Good
GNF2_CD33	43	0.17	-0.85	0.089	0.14	0.0036	0.38	0.59	0.055	Good
WOOD_EBV_EBNA1_TARGETS_DN	44	0.17	-0.85	0.00019	0.0048	0.14	0.014	0.22	0.47	Good
WEBER_METHYLATED_HCP_IN_SPERM_DN	18	0.17	0.83	0.056	0.15	0.0062	0.29	0.6	0.078	Poor
HOEBEKE_LYMPHOID_STEM_CELL_DN	80	0.17	-0.78	0.00065	0.005	0.17	0.025	0.22	0.51	Good
V$SOX5_01	160	0.17	0.66	0.22	0.09	0.013	0.63	0.5	0.13	Poor
V$AML1_Q6	150	0.17	0.66	0.057	0.019	0.22	0.29	0.29	0.57	Poor
BERTUCCI_INVASIVE_CARCINOMA_DUCTAL_VS_LOBULAR_DN	40	0.17	0.84	0.091	0.14	0.001	0.39	0.59	0.021	Poor
REACTOME_SEMA4D_INDUCED_CELL_MIGRATION_AND_GROWTH_CONE_COLLAPSE	23	0.17	-0.83	0.047	0.13	0.15	0.26	0.58	0.48	Good
GNF2_CBFB	25	0.17	-0.83	0.022	0.064	0.15	0.17	0.44	0.48	Good
STEIN_ESRRA_TARGETS_RESPONSIVE_TO_ESTROGEN_UP	25	0.17	0.83	0.037	0.084	0.15	0.23	0.49	0.48	Poor
GOLUB_ALL_VS_AML_DN	17	0.17	-0.83	0.0014	0.024	0.15	0.036	0.32	0.48	Good
V$TST1_01	160	0.17	0.66	0.022	0.011	0.22	0.17	0.27	0.57	Poor
ST_JNK_MAPK_PATHWAY	37	0.18	-0.84	0.045	0.094	0.15	0.25	0.51	0.48	Good
V$E2F_Q2	100	0.18	0.71	0.19	0.11	0.024	0.59	0.55	0.18	Poor
MICROSOME	36	0.18	-0.83	0.093	0.15	0.071	0.39	0.6	0.34	Good
VESICULAR_FRACTION	36	0.18	-0.83	0.093	0.15	0.078	0.39	0.6	0.36	Good
SESTO_RESPONSE_TO_UV_C6	30	0.18	-0.83	0.093	0.15	0.081	0.39	0.6	0.36	Good
V$DR4_Q2	150	0.18	0.71	0.046	0.031	0.2	0.26	0.35	0.55	Poor
KORKOLA_EMBRYONAL_CARCINOMA_UP	33	0.18	0.83	0.094	0.15	0.13	0.39	0.6	0.45	Poor
GUTIERREZ_MULTIPLE_MYELOMA_UP	2	0.18	-0.83	0.044	0.15	0.14	0.25	0.6	0.48	Good
SHIPP_DLBCL_VS_FOLLICULAR_LYMPHOMA_DN	43	0.18	-0.83	0.097	0.15	0.038	0.4	0.6	0.24	Good
GGCKCATGS_UNKNOWN	38	0.18	-0.82	0.097	0.15	0.11	0.4	0.61	0.42	Good
THIOLESTER_HYDROLASE_ACTIVITY	15	0.18	0.82	0.047	0.13	0.15	0.26	0.58	0.49	Poor
REACTOME_CYTOSOLIC_TRNA_AMINOACYLATION	20	0.18	-0.82	0.059	0.15	0.013	0.3	0.61	0.13	Good
REACTOME_REGULATION_OF_AMPK_ACTIVITY_VIA_LKB1	10	0.18	0.82	0.06	0.15	0.015	0.3	0.61	0.14	Poor
AMIT_SERUM_RESPONSE_120_MCF10A	61	0.18	-0.76	0.17	0.15	0.086	0.56	0.6	0.38	Good
CAGCAGG,MIR-370	100	0.18	0.71	0.2	0.11	0.11	0.6	0.55	0.42	Poor
REACTOME_TRANSCRIPTION	150	0.18	0.65	0.23	0.096	0.2	0.64	0.51	0.55	Poor
V$AML1_01	150	0.18	0.64	0.057	0.019	0.23	0.29	0.29	0.58	Poor
WONG_ENDMETRIUM_CANCER_UP	16	0.18	-0.82	0.035	0.11	0.15	0.22	0.54	0.49	Good
NUCLEAR_DNA_DIRECTED_RNA_POLYMERASE_COMPLEX	14	0.18	0.82	0.057	0.15	0.15	0.29	0.6	0.49	Poor
POSITIVE_REGULATION_OF_IMMUNE_SYSTEM_PROCESS	40	0.18	-0.82	0.099	0.15	0.1	0.4	0.61	0.4	Good
TRANSITION_METAL_ION_TRANSMEMBRANE_TRANSPORTER_ACTIVITY	9	0.18	-0.81	0.01	0.069	0.15	0.11	0.45	0.49	Good
EXOCYTOSIS	21	0.18	-0.81	0.021	0.083	0.15	0.16	0.48	0.49	Good
SAKAI_CHRONIC_HEPATITIS_VS_LIVER_CANCER_UP	72	0.18	-0.76	0.1	0.094	0.17	0.42	0.51	0.52	Good
HELLEBREKERS_SILENCED_DURING_TUMOR_ANGIOGENESIS	51	0.18	0.76	0.17	0.15	0.07	0.56	0.6	0.34	Poor
GACTGTT,MIR-212,MIR-132	110	0.18	0.7	0.2	0.12	0.13	0.6	0.55	0.45	Poor
MCAATNNNNNGCG_UNKNOWN	56	0.19	0.75	0.18	0.15	0.013	0.57	0.61	0.13	Poor
KEGG_VIBRIO_CHOLERAE_INFECTION	48	0.19	-0.81	0.088	0.14	0.16	0.38	0.59	0.5	Good
FLECHNER_PBL_KIDNEY_TRANSPLANT_OK_VS_DONOR_DN	36	0.19	-0.81	0.038	0.085	0.16	0.23	0.49	0.5	Good
BRAIN_DEVELOPMENT	39	0.19	0.81	0.1	0.16	0.015	0.42	0.62	0.14	Poor
NEGATIVE_REGULATION_OF_SIGNAL_TRANSDUCTION	30	0.19	-0.81	0.029	0.073	0.16	0.2	0.46	0.5	Good
KOMMAGANI_TP63_GAMMA_TARGETS	9	0.19	-0.8	0.03	0.12	0.16	0.2	0.56	0.5	Good
BIOCARTA_NTHI_PATHWAY	23	0.19	-0.8	0.063	0.16	0.059	0.31	0.62	0.31	Good
REGULATION_OF_SYNAPSE_STRUCTURE_AND_ACTIVITY	6	0.19	-0.8	0.029	0.12	0.16	0.2	0.56	0.5	Good
OSAWA_TNF_TARGETS	7	0.19	-0.8	0.025	0.11	0.16	0.18	0.55	0.5	Good
AKL_HTLV1_INFECTION_DN	62	0.19	-0.75	0.015	0.029	0.18	0.13	0.34	0.53	Good
YAGI_AML_SURVIVAL	110	0.19	0.7	0.2	0.12	0.05	0.61	0.55	0.28	Poor
RESPONSE_TO_WOUNDING	160	0.19	-0.63	0.027	0.012	0.23	0.19	0.27	0.58	Good
V$S8_01	160	0.19	0.63	0.23	0.1	0.001	0.65	0.53	0.021	Poor
SARCOMERE	13	0.19	0.8	0.063	0.16	0.022	0.31	0.62	0.17	Poor
FERRANDO_T_ALL_WITH_MLL_ENL_FUSION_UP	73	0.19	-0.75	0.11	0.095	0.18	0.42	0.51	0.53	Good
BIOCARTA_TCRA_PATHWAY	11	0.19	-0.8	0.064	0.16	0.001	0.31	0.62	0.021	Good
ABRAHAM_ALPC_VS_MULTIPLE_MYELOMA_UP	25	0.19	0.8	0.014	0.052	0.16	0.13	0.41	0.5	Poor
YANG_BREAST_CANCER_ESR1_UP	22	0.19	-0.8	0.064	0.16	0.001	0.31	0.62	0.021	Good
REACTOME_ENERGY_DEPENDENT_REGULATION_OF_MTOR_BY_LKB1_AMPK	13	0.19	0.8	0.064	0.16	0.049	0.31	0.62	0.28	Poor
GNF2_IGF1	25	0.19	0.8	0.1	0.16	0.14	0.42	0.62	0.47	Poor
GNF2_PTX3	36	0.19	0.8	0.1	0.16	0.041	0.42	0.62	0.25	Poor
SPHINGOLIPID_BIOSYNTHETIC_PROCESS	6	0.19	-0.8	0.048	0.16	0.16	0.26	0.62	0.5	Good
LOPEZ_MESOTELIOMA_SURVIVAL_TIME_DN	7	0.19	-0.8	0.0063	0.052	0.16	0.081	0.41	0.5	Good
FRASOR_RESPONSE_TO_SERM_OR_FULVESTRANT_UP	18	0.19	-0.8	0.065	0.16	0.077	0.32	0.62	0.35	Good
NELSON_RESPONSE_TO_ANDROGEN_UP	72	0.19	-0.74	0.00091	0.0067	0.18	0.029	0.25	0.53	Good
CELL_PROJECTION_BIOGENESIS	18	0.2	0.79	0.0033	0.034	0.16	0.059	0.36	0.5	Poor
MICROTUBULE_ORGANIZING_CENTER	54	0.2	0.73	0.18	0.15	0.18	0.58	0.62	0.53	Poor
SMID_BREAST_CANCER_ERBB2_UP	120	0.2	-0.68	0.21	0.12	0.0052	0.61	0.56	0.07	Good
REACTOME_CELL_SURFACE_INTERACTIONS_AT_THE_VASCULAR_WALL	87	0.2	-0.73	0.021	0.036	0.19	0.17	0.37	0.53	Good
TRANSCRIPTION_FROM_RNA_POLYMERASE_III_PROMOTER	18	0.2	0.79	0.066	0.16	0.062	0.32	0.63	0.32	Poor
GRADE_COLON_CANCER_DN	19	0.2	0.79	0.027	0.095	0.16	0.19	0.51	0.5	Poor
GNF2_FOS	33	0.2	-0.79	0.045	0.094	0.16	0.26	0.51	0.5	Good
RICKMAN_TUMOR_DIFFERENTIATED_WELL_VS_MODERATELY_DN	83	0.2	-0.73	1.8e-05	0.0007	0.19	0.0067	0.18	0.54	Good
AKL_HTLV1_INFECTION_UP	26	0.2	-0.79	0.00035	0.0077	0.16	0.018	0.25	0.51	Good
OUILLETTE_CLL_13Q14_DELETION_DN	42	0.2	-0.79	0.0064	0.035	0.16	0.082	0.36	0.51	Good
INTRACELLULAR_TRANSPORT	240	0.2	-0.57	0.11	0.026	0.27	0.43	0.33	0.63	Good
REACTOME_INITIAL_TRIGGERING_OF_COMPLEMENT	12	0.21	-0.79	0.039	0.12	0.16	0.24	0.56	0.51	Good
YYCATTCAWW_UNKNOWN	120	0.21	0.67	0.21	0.12	0.14	0.62	0.56	0.46	Poor
GAANYNYGACNY_UNKNOWN	42	0.21	0.78	0.068	0.12	0.17	0.32	0.56	0.51	Poor
VART_KSHV_INFECTION_ANGIOGENIC_MARKERS_UP	140	0.21	0.67	0.024	0.022	0.21	0.18	0.31	0.57	Poor
V$TAL1ALPHAE47_01	140	0.21	0.67	0.21	0.12	0.025	0.62	0.57	0.18	Poor
BIOCARTA_ASBCELL_PATHWAY	12	0.21	-0.78	0.029	0.099	0.17	0.2	0.52	0.51	Good
MICROTUBULE_BINDING	27	0.21	0.78	0.11	0.17	0.015	0.44	0.64	0.14	Poor
BENPORATH_ES_2	29	0.21	0.77	0.11	0.17	0.14	0.44	0.64	0.46	Poor
GNF2_ITGAL	49	0.21	-0.77	0.11	0.17	0.001	0.44	0.64	0.021	Good
SMID_BREAST_CANCER_LUMINAL_B_UP	150	0.21	-0.61	0.25	0.11	0.041	0.66	0.54	0.25	Good
GLYCOLIPID_METABOLIC_PROCESS	12	0.21	-0.78	0.055	0.14	0.17	0.29	0.6	0.51	Good
GCM_MAPK10	64	0.21	0.72	0.0014	0.0084	0.19	0.036	0.25	0.54	Poor
TRANSPORT_VESICLE	25	0.21	-0.78	0.088	0.14	0.17	0.38	0.59	0.51	Good
GOZGIT_ESR1_TARGETS_UP	110	0.21	0.67	0.0081	0.014	0.22	0.096	0.28	0.57	Poor
DUNNE_TARGETS_OF_AML1_MTG8_FUSION_DN	19	0.21	-0.78	0.028	0.098	0.17	0.19	0.52	0.51	Good
DNA_DAMAGE_RESPONSESIGNAL_TRANSDUCTION_RESULTING_IN_INDUCTION_OF_APOPTOSIS	15	0.21	-0.78	0.022	0.087	0.17	0.17	0.49	0.51	Good
NAKAJIMA_MAST_CELL	28	0.21	-0.77	0.022	0.064	0.17	0.17	0.44	0.51	Good
CHIBA_RESPONSE_TO_TSA_UP	41	0.21	0.77	0.12	0.17	0.018	0.45	0.64	0.15	Poor
TTAYRTAA_V$E4BP4_01	150	0.21	0.6	0.25	0.11	0.063	0.67	0.55	0.32	Poor
SECONDARY_ACTIVE_TRANSMEMBRANE_TRANSPORTER_ACTIVITY	45	0.21	-0.77	0.12	0.17	0.048	0.45	0.64	0.27	Good
PEREZ_TP63_TARGETS	240	0.21	0.55	0.0056	0.0044	0.28	0.077	0.22	0.63	Poor
GNF2_RTN1	45	0.21	0.76	0.12	0.17	0.013	0.46	0.64	0.13	Poor
GGCNRNWCTTYS_UNKNOWN	45	0.21	-0.76	0.12	0.17	0.12	0.46	0.64	0.44	Good
HAHTOLA_SEZARY_SYNDROM_UP	87	0.22	-0.71	0.2	0.17	0.016	0.6	0.63	0.14	Good
DAZARD_UV_RESPONSE_CLUSTER_G2	18	0.22	-0.77	0.066	0.16	0.17	0.32	0.63	0.51	Good
HAHTOLA_CTCL_PATHOGENESIS	12	0.22	-0.77	0.072	0.17	0.002	0.34	0.64	0.034	Good
GLUTAMINE_FAMILY_AMINO_ACID_METABOLIC_PROCESS	14	0.22	-0.77	0.051	0.14	0.17	0.28	0.59	0.51	Good
LOPEZ_MESOTHELIOMA_SURVIVAL_UP	8	0.22	-0.76	0.013	0.078	0.17	0.12	0.47	0.52	Good
V$SRF_Q4	160	0.22	0.59	0.26	0.12	0.047	0.68	0.55	0.27	Poor
BIOCARTA_MONOCYTE_PATHWAY	10	0.22	-0.76	0.00026	0.01	0.17	0.016	0.25	0.52	Good
MAP_KINASE_KINASE_KINASE_ACTIVITY	9	0.22	-0.76	0.024	0.11	0.17	0.18	0.54	0.52	Good
MEINHOLD_OVARIAN_CANCER_LOW_GRADE_UP	13	0.22	-0.77	0.072	0.17	0.02	0.34	0.64	0.16	Good
RUFFLE	23	0.22	-0.77	0.0049	0.041	0.17	0.073	0.39	0.52	Good
WEBER_METHYLATED_HCP_IN_FIBROBLAST_DN	23	0.22	0.76	0.073	0.17	0.0043	0.34	0.64	0.061	Poor
KYNG_ENVIRONMENTAL_STRESS_RESPONSE_NOT_BY_GAMMA_IN_WS	10	0.22	-0.76	0.075	0.18	0.017	0.35	0.65	0.15	Good
LINDSTEDT_DENDRITIC_CELL_MATURATION_B	43	0.22	-0.75	0.12	0.18	0.001	0.46	0.65	0.021	Good
LEE_LIVER_CANCER_E2F1_UP	56	0.22	-0.7	0.0015	0.0086	0.2	0.037	0.25	0.55	Good
KEGG_COMPLEMENT_AND_COAGULATION_CASCADES	67	0.22	-0.7	0.0019	0.0098	0.2	0.044	0.25	0.55	Good
BROWNE_HCMV_INFECTION_20HR_DN	100	0.22	-0.65	0.081	0.046	0.22	0.36	0.4	0.57	Good
POTASSIUM_CHANNEL_REGULATOR_ACTIVITY	12	0.22	0.76	0.073	0.17	0.039	0.34	0.64	0.24	Poor
PROTEIN_AMINO_ACID_O_LINKED_GLYCOSYLATION	18	0.22	-0.76	0.043	0.13	0.17	0.25	0.57	0.52	Good
ENGELMANN_CANCER_PROGENITORS_DN	45	0.22	-0.75	0.00016	0.004	0.18	0.014	0.21	0.52	Good
MOOTHA_GLUCONEOGENESIS	31	0.22	-0.75	0.12	0.18	0.08	0.47	0.65	0.36	Good
PROTEIN_KINASE_BINDING	55	0.22	-0.69	0.077	0.078	0.2	0.35	0.47	0.55	Good
REGULATION_OF_MULTICELLULAR_ORGANISMAL_PROCESS	120	0.22	0.65	0.23	0.13	0.17	0.64	0.58	0.51	Poor
EXTRACELLULAR_SPACE	220	0.22	-0.54	0.0037	0.0038	0.29	0.063	0.21	0.64	Good
NEGATIVE_REGULATION_OF_IMMUNE_SYSTEM_PROCESS	12	0.22	0.76	0.014	0.069	0.17	0.13	0.45	0.52	Poor
ZHAN_MULTIPLE_MYELOMA_DN	29	0.23	-0.75	0.12	0.18	0.015	0.47	0.65	0.14	Good
TAGAACC,MIR-182	21	0.23	-0.76	0.017	0.076	0.17	0.14	0.47	0.52	Good
PROTEIN_COMPLEX_ASSEMBLY	150	0.23	-0.58	0.16	0.059	0.27	0.55	0.43	0.62	Good
DOANE_BREAST_CANCER_ESR1_DN	46	0.23	0.74	0.13	0.18	0.07	0.47	0.65	0.34	Poor
V$FOXJ2_01	120	0.23	0.64	0.23	0.14	0.0045	0.65	0.59	0.063	Poor
TAKEDA_TARGETS_OF_NUP98_HOXA9_FUSION_3D_UP	130	0.23	-0.64	0.23	0.14	0.013	0.65	0.59	0.13	Good
BIOCARTA_GLEEVEC_PATHWAY	23	0.23	-0.75	0.009	0.056	0.18	0.1	0.42	0.52	Good
PARK_APL_PATHOGENESIS_UP	11	0.23	-0.75	0.077	0.18	0.019	0.35	0.65	0.15	Good
MAHAJAN_RESPONSE_TO_IL1A_DN	58	0.23	0.69	0.036	0.048	0.21	0.22	0.4	0.56	Poor
OSADA_ASCL1_TARGETS_DN	22	0.23	-0.75	2.3e-05	0.0024	0.18	0.0074	0.2	0.53	Good
BIOCARTA_P27_PATHWAY	11	0.23	0.75	0.049	0.14	0.18	0.27	0.59	0.53	Poor
AMIT_SERUM_RESPONSE_480_MCF10A	32	0.23	0.74	0.0088	0.041	0.18	0.099	0.39	0.53	Poor
KYNG_DNA_DAMAGE_BY_UV	24	0.24	0.74	0.079	0.18	0.16	0.36	0.65	0.5	Poor
RUGO_UV_RESPONSE	24	0.24	0.74	0.079	0.18	0.12	0.36	0.65	0.44	Poor
V$COUP_DR1_Q6	140	0.24	0.63	0.23	0.14	0.001	0.65	0.59	0.021	Poor
BROWNE_HCMV_INFECTION_6HR_DN	140	0.24	-0.63	0.23	0.14	0.14	0.65	0.59	0.47	Good
REACTOME_LYSOSOME_VESICLE_BIOGENESIS	21	0.24	-0.74	0.08	0.18	0.018	0.36	0.65	0.15	Good
LEE_LIVER_CANCER_E2F1_DN	53	0.24	0.68	0.12	0.11	0.21	0.46	0.54	0.56	Poor
IMMUNOLOGICAL_SYNAPSE	10	0.24	-0.73	0.083	0.18	0.0019	0.37	0.66	0.034	Good
CHIANG_LIVER_CANCER_SUBCLASS_INTERFERON_DN	23	0.24	0.74	0.08	0.18	0.095	0.36	0.65	0.39	Poor
MORF_CCNF	65	0.24	0.67	0.16	0.14	0.21	0.55	0.59	0.56	Poor
BIOCARTA_IL22BP_PATHWAY	15	0.24	-0.74	0.081	0.18	0.091	0.36	0.65	0.38	Good
BOGNI_TREATMENT_RELATED_MYELOID_LEUKEMIA_UP	26	0.24	-0.73	0.13	0.18	0.19	0.47	0.65	0.53	Good
WILLIAMS_ESR2_TARGETS_DN	6	0.24	-0.73	0.066	0.19	0.051	0.32	0.66	0.28	Good
WAMUNYOKOLI_OVARIAN_CANCER_GRADES_1_2_UP	94	0.24	-0.67	0.21	0.18	0.001	0.62	0.65	0.021	Good
GCM_SMO	38	0.24	0.73	0.13	0.19	0.13	0.49	0.66	0.46	Poor
AMINO_ACID_METABOLIC_PROCESS	68	0.24	-0.67	0.14	0.12	0.21	0.5	0.56	0.57	Good
WALLACE_PROSTATE_CANCER_RACE_DN	68	0.24	-0.67	0.21	0.18	0.21	0.63	0.65	0.57	Good
SPLICEOSOME_ASSEMBLY	11	0.24	0.74	0.081	0.18	0.16	0.36	0.66	0.51	Poor
CELLULAR_DEFENSE_RESPONSE	47	0.24	-0.72	0.14	0.19	0.018	0.49	0.66	0.15	Good
TCTGATC,MIR-383	29	0.24	-0.72	0.039	0.087	0.19	0.23	0.49	0.54	Good
POSITIVE_REGULATION_OF_T_CELL_ACTIVATION	19	0.24	-0.74	0.082	0.18	0.14	0.36	0.66	0.47	Good
BERTUCCI_MEDULLARY_VS_DUCTAL_BREAST_CANCER_DN	120	0.24	0.62	0.24	0.14	0.0047	0.65	0.59	0.065	Poor
KIM_RESPONSE_TO_TSA_AND_DECITABINE_UP	120	0.24	-0.62	0.00052	0.0034	0.24	0.023	0.21	0.59	Good
COENZYME_BINDING	13	0.24	-0.73	0.084	0.19	0.0018	0.37	0.66	0.034	Good
NICK_RESPONSE_TO_PROC_TREATMENT_DN	25	0.24	-0.73	0.13	0.19	0.031	0.49	0.66	0.21	Good
ABE_VEGFA_TARGETS	11	0.24	-0.73	0.049	0.14	0.19	0.27	0.59	0.54	Good
SWEET_KRAS_TARGETS_DN	24	0.25	-0.73	0.085	0.19	0.072	0.37	0.66	0.35	Good
RICKMAN_HEAD_AND_NECK_CANCER_F	45	0.25	0.72	0.14	0.19	0.001	0.5	0.66	0.021	Poor
VALK_AML_CLUSTER_3	31	0.25	-0.72	0.038	0.086	0.19	0.23	0.49	0.54	Good
CROMER_TUMORIGENESIS_DN	37	0.25	-0.72	0.14	0.19	0.1	0.5	0.67	0.4	Good
INOSITOL_OR_PHOSPHATIDYLINOSITOL_PHOSPHATASE_ACTIVITY	10	0.25	-0.71	0.091	0.19	0.11	0.38	0.67	0.42	Good
LEE_RECENT_THYMIC_EMIGRANT	93	0.25	-0.66	0.22	0.18	0.012	0.63	0.66	0.12	Good
PROTEIN_C_TERMINUS_BINDING	68	0.25	0.66	0.22	0.18	0.15	0.63	0.66	0.49	Poor
V$STAT_01	160	0.25	-0.56	0.0037	0.0052	0.28	0.063	0.22	0.63	Good
LOW_DENSITY_LIPOPROTEIN_BINDING	10	0.25	-0.71	0.0023	0.029	0.2	0.049	0.34	0.55	Good
ST_WNT_BETA_CATENIN_PATHWAY	28	0.25	0.71	0.14	0.19	0.052	0.51	0.67	0.29	Poor
GNF2_CD97	36	0.25	-0.71	0.14	0.19	0.001	0.51	0.67	0.021	Good
RODRIGUES_DCC_TARGETS_DN	100	0.25	-0.61	0.25	0.15	0.1	0.66	0.61	0.4	Good
DNA_DAMAGE_RESPONSESIGNAL_TRANSDUCTION_BY_P53_CLASS_MEDIATOR	12	0.25	-0.72	0.06	0.15	0.19	0.3	0.61	0.54	Good
CHEN_LVAD_SUPPORT_OF_FAILING_HEART_UP	99	0.25	0.65	0.22	0.19	0.21	0.64	0.66	0.56	Poor
BIOCARTA_CASPASE_PATHWAY	21	0.25	-0.72	0.014	0.07	0.19	0.13	0.45	0.54	Good
PROTEIN_TARGETING	91	0.25	-0.65	0.22	0.19	0.038	0.64	0.66	0.24	Good
GUTIERREZ_MULTIPLE_MYELOMA_DN	29	0.25	-0.71	0.15	0.2	0.093	0.51	0.67	0.39	Good
REACTOME_ENDOGENOUS_STEROLS	12	0.25	0.72	0.088	0.19	0.15	0.38	0.66	0.48	Poor
ST_TUMOR_NECROSIS_FACTOR_PATHWAY	26	0.25	-0.7	0.15	0.2	0.083	0.51	0.67	0.37	Good
V$CREBP1_01	100	0.25	0.6	0.25	0.15	0.091	0.67	0.61	0.38	Poor
NUNODA_RESPONSE_TO_DASATINIB_IMATINIB_DN	13	0.25	-0.72	0.089	0.19	0.011	0.38	0.67	0.12	Good
V$NFMUE1_Q6	150	0.25	0.6	0.25	0.15	0.065	0.67	0.62	0.33	Poor
HOFMANN_MYELODYSPLASTIC_SYNDROM_LOW_RISK_UP	20	0.25	-0.71	0.0023	0.03	0.19	0.05	0.35	0.55	Good
KIM_MYCL1_AMPLIFICATION_TARGETS_UP	11	0.25	0.71	0.09	0.19	0.016	0.38	0.67	0.14	Poor
NIKOLSKY_BREAST_CANCER_22Q13_AMPLICON	9	0.26	-0.7	0.035	0.13	0.2	0.22	0.58	0.55	Good
GCM_ING1	37	0.26	0.7	0.11	0.16	0.2	0.42	0.62	0.55	Poor
MILICIC_FAMILIAL_ADENOMATOUS_POLYPOSIS_UP	10	0.26	-0.7	0.024	0.09	0.2	0.18	0.5	0.55	Good
APICAL_PART_OF_CELL	12	0.26	0.71	0.025	0.092	0.2	0.18	0.5	0.55	Poor
BANDRES_RESPONSE_TO_CARMUSTIN_WITHOUT_MGMT_24HR_DN	7	0.26	-0.7	0.0045	0.043	0.2	0.07	0.39	0.55	Good
DANG_REGULATED_BY_MYC_DN	220	0.26	-0.51	0.026	0.0086	0.31	0.18	0.25	0.65	Good
TCCAGAG,MIR-518C	90	0.26	0.64	0.23	0.19	0.013	0.65	0.66	0.13	Poor
BIOCARTA_FCER1_PATHWAY	36	0.26	-0.7	0.0003	0.0069	0.2	0.017	0.25	0.55	Good
CHIBA_RESPONSE_TO_TSA_DN	16	0.26	-0.71	0.027	0.095	0.2	0.19	0.51	0.55	Good
CELL_STRUCTURE_DISASSEMBLY_DURING_APOPTOSIS	16	0.26	-0.71	0.092	0.2	0.18	0.39	0.67	0.52	Good
TURASHVILI_BREAST_LOBULAR_CARCINOMA_VS_LOBULAR_NORMAL_UP	72	0.26	-0.64	0.23	0.19	0.0018	0.65	0.66	0.034	Good
NITROGEN_COMPOUND_METABOLIC_PROCESS	130	0.26	-0.6	0.25	0.16	0.094	0.67	0.62	0.39	Good
AGARWAL_AKT_PATHWAY_TARGETS	5	0.26	-0.69	0.0042	0.042	0.2	0.067	0.39	0.56	Good
LUCAS_HNF4A_TARGETS_UP	48	0.26	-0.69	0.00058	0.01	0.2	0.024	0.26	0.56	Good
REGULATION_OF_GTPASE_ACTIVITY	9	0.26	0.69	0.077	0.2	0.18	0.35	0.67	0.53	Poor
ZHANG_RESPONSE_TO_IKK_INHIBITOR_AND_TNF_DN	71	0.26	0.63	0.23	0.19	0.034	0.65	0.67	0.22	Poor
AXONOGENESIS	31	0.26	0.69	0.15	0.2	0.032	0.53	0.67	0.22	Poor
LI_CISPLATIN_RESISTANCE_UP	20	0.26	-0.7	0.025	0.092	0.2	0.18	0.5	0.55	Good
BIOCARTA_RELA_PATHWAY	14	0.26	-0.7	0.094	0.2	0.022	0.39	0.67	0.17	Good
REACTOME_MUSCLE_CONTRACTION	47	0.26	0.69	0.16	0.21	0.0023	0.53	0.67	0.037	Poor
GARGALOVIC_RESPONSE_TO_OXIDIZED_PHOSPHOLIPIDS_YELLOW_DN	14	0.26	-0.7	0.094	0.2	0.15	0.39	0.67	0.49	Good
POSITIVE_REGULATION_OF_LYMPHOCYTE_ACTIVATION	21	0.26	-0.7	0.095	0.2	0.1	0.39	0.67	0.4	Good
NIKOLSKY_BREAST_CANCER_20Q11_AMPLICON	20	0.26	0.7	0.096	0.2	0.002	0.4	0.67	0.034	Poor
PARK_TRETINOIN_RESPONSE_AND_PML_RARA_FUSION	23	0.26	-0.7	0.0069	0.049	0.2	0.086	0.41	0.55	Good
CROONQUIST_NRAS_SIGNALING_UP	27	0.26	-0.68	0.16	0.21	0.02	0.54	0.68	0.16	Good
CHASSOT_SKIN_WOUND	9	0.26	0.68	0.08	0.21	0.001	0.36	0.68	0.021	Poor
ANTIPORTER_ACTIVITY	10	0.26	-0.68	0.018	0.077	0.21	0.15	0.47	0.56	Good
ENDOTHELIAL_CELL_PROLIFERATION	8	0.26	0.68	0.08	0.21	0.11	0.36	0.68	0.41	Poor
BOYAULT_LIVER_CANCER_SUBCLASS_G123_UP	40	0.26	0.68	0.16	0.21	0.001	0.54	0.68	0.021	Poor
BOYAULT_LIVER_CANCER_SUBCLASS_G1_DN	37	0.26	-0.68	0.16	0.21	0.069	0.54	0.68	0.34	Good
TURASHVILI_BREAST_CARCINOMA_DUCTAL_VS_LOBULAR_DN	5	0.26	-0.68	0.081	0.21	0.035	0.36	0.68	0.23	Good
BROWNE_HCMV_INFECTION_6HR_UP	64	0.26	0.63	0.084	0.082	0.23	0.37	0.48	0.59	Poor
MORF_DAP	67	0.26	-0.63	0.23	0.2	0.21	0.65	0.67	0.56	Good
GINESTIER_BREAST_CANCER_20Q13_AMPLIFICATION_UP	71	0.26	0.63	0.24	0.2	0.001	0.65	0.67	0.021	Poor
V$TITF1_Q3	160	0.26	0.54	0.29	0.14	0.015	0.72	0.59	0.14	Poor
V$COREBINDINGFACTOR_Q6	160	0.26	-0.54	0.021	0.011	0.29	0.16	0.27	0.64	Good
NOJIMA_SFRP2_TARGETS_DN	23	0.27	-0.7	0.096	0.2	0.015	0.4	0.67	0.14	Good
REACTOME_COMPLEMENT_CASCADE	19	0.27	-0.7	0.047	0.13	0.2	0.26	0.58	0.55	Good
TURJANSKI_MAPK1_AND_MAPK2_TARGETS	11	0.27	-0.7	0.097	0.2	0.041	0.4	0.67	0.25	Good
SCHWAB_TARGETS_OF_BMYB_I624M_DN	14	0.27	0.7	0.068	0.16	0.2	0.33	0.63	0.55	Poor
REACTOME_APOPTOTIC_CLEAVAGE_OF_CELL_ADHESION_PROTEINS	10	0.27	-0.68	0.024	0.091	0.21	0.18	0.5	0.56	Good
CASORELLI_APL_SECONDARY_VS_DE_NOVO_UP	33	0.27	-0.68	0.019	0.06	0.21	0.15	0.43	0.56	Good
RUGO_RESPONSE_TO_GAMMA_RADIATION	42	0.27	-0.68	0.00077	0.013	0.21	0.026	0.28	0.56	Good
COLDREN_GEFITINIB_RESISTANCE_UP	60	0.27	0.63	0.0014	0.0084	0.24	0.036	0.25	0.59	Poor
SYATTGTG_UNKNOWN	130	0.27	0.59	0.26	0.16	0.22	0.68	0.63	0.57	Poor
PHOSPHOINOSITIDE_BIOSYNTHETIC_PROCESS	20	0.27	0.69	0.097	0.2	0.12	0.4	0.67	0.44	Poor
V$AREB6_03	140	0.27	-0.58	0.26	0.16	0.074	0.68	0.63	0.35	Good
LAU_APOPTOSIS_CDKN2A_UP	53	0.27	-0.62	0.084	0.082	0.24	0.37	0.48	0.59	Good
SCHEIDEREIT_IKK_INTERACTING_PROTEINS	22	0.27	-0.69	0.098	0.2	0.12	0.4	0.67	0.43	Good
CONTRACTILE_FIBER_PART	21	0.27	0.69	0.099	0.2	0.018	0.4	0.67	0.15	Poor
KERLEY_RESPONSE_TO_CISPLATIN_UP	38	0.27	-0.67	0.16	0.21	0.063	0.54	0.68	0.32	Good
LEONARD_HYPOXIA	29	0.27	-0.67	0.16	0.21	0.099	0.55	0.68	0.4	Good
SESTO_RESPONSE_TO_UV_C8	66	0.27	-0.62	0.14	0.12	0.24	0.51	0.56	0.59	Good
WU_HBX_TARGETS_3_UP	15	0.27	-0.69	0.01	0.06	0.2	0.11	0.43	0.56	Good
V$SP1_Q4_01	160	0.27	0.53	0.26	0.12	0.3	0.68	0.56	0.65	Poor
GOERING_BLOOD_HDL_CHOLESTEROL_QTL_CIS	6	0.27	-0.67	0.083	0.21	0.19	0.37	0.68	0.54	Good
HORMONE_METABOLIC_PROCESS	28	0.27	0.67	0.17	0.21	0.051	0.55	0.68	0.28	Poor
ATGCAGT,MIR-217	72	0.27	-0.62	0.24	0.2	0.22	0.66	0.67	0.57	Good
WANG_CISPLATIN_RESPONSE_AND_XPC_UP	120	0.27	-0.58	0.26	0.17	0.22	0.69	0.63	0.57	Good
REACTOME_PYRIMIDINE_CATABOLISM	7	0.27	-0.67	0.0067	0.054	0.21	0.085	0.42	0.57	Good
V$MYCMAX_03	150	0.27	0.53	0.3	0.14	0.062	0.72	0.59	0.32	Poor
SMALL_CONJUGATING_PROTEIN_SPECIFIC_PROTEASE_ACTIVITY	10	0.27	0.67	0.11	0.21	0.2	0.43	0.68	0.56	Poor
KRASNOSELSKAYA_ILF3_TARGETS_UP	29	0.27	-0.67	0.17	0.22	0.12	0.55	0.68	0.43	Good
VALK_AML_CLUSTER_5	28	0.27	-0.67	0.17	0.22	0.015	0.55	0.68	0.14	Good
NUCLEAR_TRANSPORT	75	0.27	-0.62	0.22	0.18	0.24	0.63	0.66	0.6	Good
V$HNF4_01_B	160	0.27	0.53	0.22	0.091	0.3	0.63	0.5	0.65	Poor
GAGCCTG,MIR-484	66	0.27	-0.61	0.071	0.072	0.24	0.34	0.46	0.6	Good
FLECHNER_PBL_KIDNEY_TRANSPLANT_REJECTED_VS_OK_UP	58	0.27	0.61	0.24	0.2	0.24	0.65	0.67	0.6	Poor
NUCLEAR_CHROMATIN	12	0.28	0.68	0.1	0.21	0.17	0.41	0.68	0.51	Poor
REACTOME_TRAF6_MEDIATED_INDUCTION_OF_THE_ANTIVIRAL_CYTOKINE_IFN_ALPHA_BETA_CASCADE	47	0.28	-0.66	0.17	0.22	0.09	0.55	0.68	0.38	Good
HOSHIDA_LIVER_CANCER_SURVIVAL_UP	69	0.28	-0.61	0.12	0.11	0.24	0.46	0.54	0.6	Good
ENZYME_BINDING	150	0.28	-0.52	0.3	0.15	0.28	0.73	0.6	0.63	Good
ONDER_CDH1_TARGETS_2_UP	230	0.28	0.48	0.33	0.14	0.001	0.75	0.59	0.021	Poor
BIOCARTA_INFLAM_PATHWAY	29	0.28	-0.66	0.17	0.22	0.2	0.55	0.69	0.55	Good
REACTOME_STEROID_HORMONE_BIOSYNTHESIS	11	0.28	0.68	0.1	0.21	0.14	0.41	0.68	0.47	Poor
SESTO_RESPONSE_TO_UV_C2	49	0.28	-0.66	0.17	0.22	0.22	0.55	0.68	0.57	Good
KEGG_RIG_I_LIKE_RECEPTOR_SIGNALING_PATHWAY	60	0.28	-0.61	0.25	0.21	0.025	0.66	0.67	0.18	Good
FLECHNER_PBL_KIDNEY_TRANSPLANT_OK_VS_DONOR_UP	140	0.28	-0.57	0.27	0.17	0.25	0.69	0.64	0.61	Good
NAKAMURA_BRONCHIAL_AND_BRONCHIOLAR_EPITHELIA	7	0.28	-0.66	0.014	0.08	0.22	0.13	0.48	0.57	Good
RAS_GTPASE_ACTIVATOR_ACTIVITY	21	0.28	0.68	0.1	0.21	0.061	0.42	0.68	0.32	Poor
CELL_CELL_ADHESION	69	0.28	0.61	0.076	0.077	0.25	0.35	0.47	0.6	Poor
KINASE_BINDING	61	0.28	-0.61	0.17	0.14	0.25	0.55	0.59	0.6	Good
ONDER_CDH1_TARGETS_1_UP	120	0.28	-0.57	0.02	0.02	0.27	0.16	0.3	0.63	Good
KEGG_NICOTINATE_AND_NICOTINAMIDE_METABOLISM	15	0.28	-0.68	0.1	0.21	0.044	0.42	0.68	0.26	Good
CHOW_RASSF1_TARGETS_UP	26	0.28	-0.66	0.089	0.14	0.22	0.38	0.59	0.57	Good
CASPASE_ACTIVATION	22	0.28	-0.68	0.092	0.2	0.21	0.39	0.67	0.56	Good
V$PAX2_02	160	0.28	0.52	0.29	0.14	0.3	0.71	0.58	0.65	Poor
KIM_RESPONSE_TO_TSA_AND_DECITABINE_DN	12	0.28	-0.67	0.1	0.21	0.16	0.42	0.68	0.5	Good
BOQUEST_STEM_CELL_DN	7	0.28	-0.66	0.089	0.22	0.076	0.38	0.69	0.35	Good
MOTOR_ACTIVITY	26	0.28	0.65	0.18	0.22	0.2	0.57	0.69	0.55	Poor
KEGG_AMINO_SUGAR_AND_NUCLEOTIDE_SUGAR_METABOLISM	39	0.28	-0.65	0.18	0.22	0.081	0.57	0.69	0.36	Good
RYTGCNWTGGNR_UNKNOWN	70	0.28	0.6	0.12	0.1	0.25	0.45	0.53	0.6	Poor
BROWNE_HCMV_INFECTION_8HR_UP	94	0.28	0.6	0.23	0.19	0.25	0.65	0.66	0.6	Poor
PIGMENT_BIOSYNTHETIC_PROCESS	15	0.28	-0.67	0.11	0.21	0.18	0.42	0.68	0.53	Good
KYNG_DNA_DAMAGE_BY_GAMMA_RADIATION	42	0.28	-0.65	0.00064	0.012	0.22	0.025	0.27	0.57	Good
WINNEPENNINCKX_MELANOMA_METASTASIS_DN	32	0.28	-0.65	0.0063	0.035	0.22	0.082	0.36	0.57	Good
NIKOLSKY_MUTATED_AND_AMPLIFIED_IN_BREAST_CANCER	59	0.28	0.6	0.25	0.21	0.001	0.67	0.68	0.021	Poor
CAFFAREL_RESPONSE_TO_THC_24HR_3_DN	11	0.28	0.67	0.11	0.21	0.001	0.43	0.68	0.021	Poor
HASLINGER_B_CLL_WITH_11Q23_DELETION	19	0.28	-0.67	0.11	0.21	0.0019	0.43	0.68	0.034	Good
JIANG_HYPOXIA_NORMAL	190	0.28	0.51	0.0098	0.0085	0.31	0.1	0.25	0.65	Poor
RIBOSOME_BIOGENESIS_AND_ASSEMBLY	11	0.28	0.67	0.11	0.22	0.081	0.43	0.68	0.36	Poor
AACTGAC,MIR-223	73	0.28	0.6	0.0029	0.013	0.25	0.057	0.27	0.61	Poor
MORF_CDC2L5	120	0.29	-0.56	0.27	0.17	0.24	0.7	0.64	0.59	Good
V$TEF1_Q6	140	0.29	0.56	0.27	0.17	0.18	0.7	0.64	0.53	Poor
POSITIVE_REGULATION_OF_CASPASE_ACTIVITY	26	0.29	-0.64	0.14	0.19	0.23	0.51	0.67	0.58	Good
DER_IFN_BETA_RESPONSE_DN	6	0.29	0.64	0.089	0.22	0.23	0.38	0.69	0.58	Poor
DORN_ADENOVIRUS_INFECTION_24HR_UP	6	0.29	-0.64	0.0013	0.021	0.23	0.035	0.3	0.58	Good
ESTABLISHMENT_OF_PROTEIN_LOCALIZATION	160	0.29	-0.51	0.31	0.15	0.019	0.74	0.62	0.15	Good
MORPHOGENESIS_OF_AN_EPITHELIUM	14	0.29	0.66	0.0034	0.034	0.22	0.061	0.36	0.57	Poor
LEE_METASTASIS_AND_RNA_PROCESSING_UP	13	0.29	0.66	0.11	0.22	0.16	0.43	0.69	0.51	Poor
BIOCARTA_CTLA4_PATHWAY	19	0.29	-0.66	0.11	0.22	0.018	0.43	0.69	0.15	Good
RESPONSE_TO_BACTERIUM	20	0.29	-0.66	0.11	0.22	0.09	0.43	0.69	0.38	Good
NIKOLSKY_BREAST_CANCER_19Q13.1_AMPLICON	3	0.29	0.64	0.098	0.23	0.092	0.4	0.7	0.38	Poor
PHOSPHOTRANSFERASE_ACTIVITY_PHOSPHATE_GROUP_AS_ACCEPTOR	17	0.29	-0.66	0.015	0.072	0.22	0.13	0.46	0.57	Good
ST_WNT_CA2_CYCLIC_GMP_PATHWAY	18	0.29	0.66	0.11	0.22	0.14	0.44	0.69	0.47	Poor
PROVENZANI_METASTASIS_DN	130	0.29	-0.56	0.15	0.086	0.28	0.53	0.49	0.63	Good
REGULATION_OF_CELL_CELL_ADHESION	8	0.29	-0.64	0.00027	0.0092	0.23	0.016	0.25	0.58	Good
SCHLOSSER_SERUM_RESPONSE_UP	120	0.29	-0.56	0.022	0.022	0.28	0.17	0.31	0.63	Good
TUBULIN_BINDING	40	0.29	0.64	0.18	0.23	0.001	0.58	0.7	0.021	Poor
CELL_JUNCTION	62	0.29	0.59	0.26	0.21	0.21	0.68	0.68	0.57	Poor
GTTGNYNNRGNAAC_UNKNOWN	55	0.29	0.59	0.26	0.21	0.18	0.68	0.68	0.52	Poor
NEGATIVE_REGULATION_OF_CELL_CYCLE	69	0.29	0.59	0.26	0.21	0.14	0.68	0.68	0.47	Poor
NIKOLSKY_BREAST_CANCER_17Q11_Q21_AMPLICON	67	0.29	0.59	0.09	0.086	0.26	0.38	0.49	0.61	Poor
CERVERA_SDHB_TARGETS_2	88	0.29	0.59	0.23	0.19	0.26	0.64	0.66	0.61	Poor
EPITHELIAL_CELL_DIFFERENTIATION	9	0.29	0.63	0.0022	0.03	0.23	0.048	0.35	0.59	Poor
GNF2_CASP8	25	0.3	-0.65	0.18	0.22	0.001	0.57	0.69	0.021	Good
CYTOSOLIC_PART	19	0.3	0.65	0.017	0.076	0.22	0.14	0.47	0.57	Poor
V$PAX3_01	12	0.3	0.65	0.12	0.22	0.054	0.45	0.69	0.29	Poor
MAINTENANCE_OF_LOCALIZATION	19	0.3	-0.65	0.0014	0.023	0.22	0.036	0.31	0.57	Good
CENTROSOME	47	0.3	0.63	0.16	0.21	0.24	0.54	0.68	0.59	Poor
DAVICIONI_TARGETS_OF_PAX_FOXO1_FUSIONS_DN	62	0.3	0.59	0.0036	0.015	0.26	0.062	0.28	0.61	Poor
ALONSO_METASTASIS_NEURAL_UP	15	0.3	0.65	0.12	0.22	0.2	0.45	0.69	0.55	Poor
MYLLYKANGAS_AMPLIFICATION_HOT_SPOT_18	3	0.3	-0.63	0.054	0.16	0.24	0.29	0.63	0.59	Good
NEGATIVE_REGULATION_OF_RESPONSE_TO_STIMULUS	9	0.3	0.62	1.3e-06	0.0001	0.24	0.0018	0.13	0.59	Poor
SPECIFIC_RNA_POLYMERASE_II_TRANSCRIPTION_FACTOR_ACTIVITY	31	0.3	0.63	0.19	0.24	0.058	0.59	0.71	0.3	Poor
REACTOME_PLC_GAMMA1_SIGNALLING	31	0.3	0.63	0.19	0.24	0.0042	0.59	0.71	0.06	Poor
CROONQUIST_STROMAL_STIMULATION_DN	9	0.3	0.62	0.1	0.24	0.15	0.42	0.71	0.49	Poor
LOPEZ_MESOTHELIOMA_SURVIVAL_WORST_VS_BEST_DN	7	0.3	-0.62	0.00022	0.0084	0.24	0.015	0.25	0.59	Good
POSITIVE_REGULATION_OF_CELL_PROLIFERATION	120	0.3	-0.55	0.084	0.048	0.28	0.37	0.4	0.64	Good
AAAYWAACM_V$HFH4_01	160	0.3	0.49	0.32	0.16	0.082	0.75	0.63	0.37	Poor
V$ATF1_Q6	160	0.3	0.49	0.32	0.16	0.041	0.75	0.63	0.25	Poor
LIN_SILENCED_BY_TUMOR_MICROENVIRONMENT	80	0.3	-0.58	0.083	0.081	0.26	0.37	0.48	0.62	Good
RUIZ_TNC_TARGETS_UP	140	0.3	-0.55	0.22	0.13	0.28	0.63	0.58	0.64	Good
TENEDINI_MEGAKARYOCYTE_MARKERS	51	0.3	-0.58	0.0069	0.02	0.26	0.086	0.3	0.62	Good
CHANNEL_REGULATOR_ACTIVITY	20	0.3	0.64	0.12	0.23	0.11	0.45	0.7	0.43	Poor
HASLINGER_B_CLL_WITH_CHROMOSOME_12_TRISOMY	16	0.3	0.64	0.11	0.22	0.23	0.43	0.68	0.58	Poor
TIAN_TNF_SIGNALING_VIA_NFKB	21	0.3	-0.64	0.12	0.23	0.034	0.46	0.7	0.22	Good
BIOCARTA_MTA3_PATHWAY	16	0.3	-0.64	0.014	0.069	0.23	0.13	0.45	0.58	Good
UDP_GLYCOSYLTRANSFERASE_ACTIVITY	31	0.3	-0.62	1.3e-05	0.0005	0.24	0.0064	0.18	0.59	Good
CASORELLI_APL_SECONDARY_VS_DE_NOVO_DN	7	0.3	-0.62	0.054	0.17	0.24	0.29	0.64	0.6	Good
CACTGCC,MIR-34A,MIR-34C,MIR-449	190	0.3	0.49	0.32	0.17	0.18	0.75	0.64	0.53	Poor
KUROKAWA_LIVER_CANCER_EARLY_RECURRENCE_DN	5	0.31	-0.62	0.063	0.18	0.24	0.31	0.65	0.6	Good
BIOCARTA_MEF2D_PATHWAY	15	0.31	-0.64	0.022	0.085	0.23	0.17	0.49	0.58	Good
PHOSPHOLIPID_TRANSPORTER_ACTIVITY	12	0.31	-0.64	0.072	0.17	0.23	0.34	0.64	0.58	Good
KORKOLA_YOLK_SAC_TUMOR_UP	17	0.31	0.64	0.12	0.23	0.035	0.46	0.7	0.23	Poor
SMID_BREAST_CANCER_LUMINAL_A_DN	17	0.31	0.64	0.12	0.23	0.17	0.46	0.7	0.51	Poor
LAU_APOPTOSIS_CDKN2A_DN	5	0.31	-0.62	0.00043	0.012	0.24	0.02	0.27	0.6	Good
SA_B_CELL_RECEPTOR_COMPLEXES	24	0.31	-0.63	0.0088	0.056	0.23	0.099	0.42	0.58	Good
[truncated: 4,366 more rows]
